# Supplementary material for: Structure of a push–pull olefin prepared by ynamine hydro­boration with a borandiol ester
Source: Acta Crystallogr E Crystallogr Commun. 2020 Apr 21;76(Pt 5):710–4. doi: 10.1107/S2056989020005289 (PMC7199258; doi:10.1107/S2056989020005289)
Supplement: Supplementary file 1 [file e-76-00710-sup1.cif]

##############################################################################
#                                                                            #
# This CIF contains the data in a paper accepted for publication in          #
# Acta Crystallographica Section E. It conforms to the requirements of       #
# Notes for Authors for Acta Crystallographica Section E, and has been       #
# peer reviewed under the auspices of the IUCr Commission on Journals.       #
#                                                                            #
# Full details of the Crystallographic Information File format               #
# are given in the paper "The Crystallographic Information File (CIF):       #
# a New Standard Archive File for Crystallography" by S. R. Hall, F. H.      #
# Allen and I. D. Brown [Acta Cryst. (1991), A47, 655-685].                  #
#                                                                            #
# The current version of the core CIF dictionary is obtainable from          #
# ftp://ftp.iucr.org/pub/cif_core.dic.                                       #
#                                                                            #
# Software is freely available for graphical display of the structure(s)     #
# in this CIF. For information consult the CIF software page                 #
# http://www.iucr.org/resources/cif/software.                                #
#                                                                            #
# This file may be used for bona fide research purposes within the           #
# scientific community so long as proper attribution is given to the journal # 
# article from which it was obtained.                                        #
#                                                                            #
##############################################################################
data_I
_database_code_depnum_ccdc_archive 'CCDC 1997061'
_audit_creation_method
;
Olex2 1.2
(compiled 2015.01.26 svn.r3150 for OlexSys, GUI svn.r4998)
;
_journal_date_recd_electronic     2020-03-27
_journal_date_accepted     2020-04-15
_journal_name_full     'Acta Crystallographica, Section E'
_journal_year     2020
_journal_volume     76
_journal_issue      5
_journal_page_first     710
_journal_page_last     714
_journal_paper_category     GO
_journal_paper_doi     10.1107/S2056989020005289
_journal_coeditor_code     LH5953
_publ_contact_author_name     'Peter Chen'
_publ_contact_author_address
;
Laboratorium f\"ur Organische Chemie
ETH Z\"urich
Z\"urich,
Switzerland
;
_publ_contact_author_email     'peter.chen@org.chem.ethz.ch'
_publ_contact_author_fax     ?
_publ_contact_author_phone     '+41 44 632 28 98'
_publ_section_title
;
Structure of a push--pull olefin prepared by ynamine hydroboration with a
borandiol ester
;
loop_
    _publ_author_name
    _publ_author_footnote
    _publ_author_address
    'Gubler, Jo\"el' .
;
Laboratorium f\"ur Organische Chemie
ETH Z\"urich
Z\"urich,
Switzerland
;
    'Chen, Peter' .
;
Laboratorium f\"ur Organische Chemie
ETH Z\"urich
Z\"urich,
Switzerland
;
_publ_section_synopsis
;
The title compound is a demonstration of hydroboration of ynamines with
 borandiol
ester. The bond lengths of the resulting push--pull olefin are discussed.
;
_chemical_name_systematic
;\
<i>N</i>-[(<i>Z</i>)-2-(2<i>H</i>-1,3,2-Benzodioxaborol-2-yl)-2-\
phenylethenyl]-<i>N</i>-(propan-2-yl)aniline
;
_chemical_name_common     ?
_chemical_formula_moiety     'C23 H22 B N O2'
_chemical_formula_sum     'C23 H22 B N O2'
_chemical_formula_iupac     'C23 H22 B N O2'
_chemical_formula_weight     355.22
_chemical_melting_point     ?
_chemical_absolute_configuration     unk
_space_group_crystal_system     orthorhombic
_space_group_name_H-M_alt     'P c a 21'
_space_group_name_Hall     'P 2c -2ac'
loop_
    _space_group_symop_operation_xyz
    'x, y, z'
    '-x, -y, z+1/2'
    'x+1/2, -y, z'
    '-x+1/2, y, z+1/2'
_cell_length_a     17.8540(11)
_cell_length_b     11.5361(6)
_cell_length_c     18.5366(12)
_cell_angle_alpha     90
_cell_angle_beta     90
_cell_angle_gamma     90
_cell_volume     3817.9(4)
_cell_formula_units_Z     8
_cell_measurement_reflns_used     9981
_cell_measurement_theta_min     2.53
_cell_measurement_theta_max     26.77
_cell_measurement_temperature     100.0(2)
_exptl_crystal_description     plate
_exptl_crystal_colour     'clear light yellow'
_exptl_crystal_size_max     0.38
_exptl_crystal_size_mid     0.2
_exptl_crystal_size_min     0.07
_exptl_crystal_density_diffrn     1.236
_exptl_crystal_density_meas     ?
_exptl_crystal_density_method     ?
_exptl_crystal_F_000     1504
_exptl_absorpt_coefficient_mu     0.077
_exptl_absorpt_correction_type     multi-scan
_exptl_absorpt_process_details
;
(SADABS; Bruker, 2015)
;
_exptl_absorpt_correction_T_min     0.7028
_exptl_absorpt_correction_T_max     0.7326
_diffrn_ambient_temperature     100.0(2)
_diffrn_source     'sealed tube'
_diffrn_radiation_type     MoK\a
_diffrn_radiation_wavelength     0.71073
_diffrn_radiation_monochromator     graphite
_diffrn_measurement_device_type     'Bruker--Nonius Kappa APEXII'
_diffrn_measurement_device     'kappa-stage diffractometer'
_diffrn_measurement_method     '\w and \f scans'
_diffrn_detector     'Bruker APEXII area detector'
_diffrn_detector_area_resol_mean     8.33
_diffrn_reflns_number     60829
_diffrn_reflns_av_R_equivalents     0.0470
_diffrn_reflns_av_unetI/netI     0.0375
_diffrn_reflns_theta_min     2.819
_diffrn_reflns_theta_max     27.619
_diffrn_reflns_theta_full     25.242
_diffrn_measured_fraction_theta_max     0.992
_diffrn_measured_fraction_theta_full     0.998
_diffrn_reflns_limit_h_min     -23
_diffrn_reflns_limit_h_max     23
_diffrn_reflns_limit_k_min     -14
_diffrn_reflns_limit_k_max     14
_diffrn_reflns_limit_l_min     -24
_diffrn_reflns_limit_l_max     24
_diffrn_standards_number     0
_diffrn_radiation_probe     x-ray
_refine_special_details
;8 reflections were omitted (some are equivalents). These were checked
visually and are all results of high background around the beamstop
(beginning ice formation or crystalline powder covering the sample).
0 1 0 is clearly shadowed by the beamstop. Absolute structure is not
claimed due to unreliable Flack and Hooft parameters.
;
_reflns_number_total     8781
_reflns_number_gt     7379
_reflns_threshold_expression     'I > 2\s(I)'
_refine_ls_structure_factor_coef     Fsqd
_refine_ls_matrix_type     full
_refine_ls_R_factor_all     0.0536
_refine_ls_R_factor_gt     0.0386
_refine_ls_wR_factor_gt     0.0798
_refine_ls_wR_factor_ref     0.0862
_refine_ls_goodness_of_fit_ref     1.027
_refine_ls_restrained_S_all     1.027
_refine_ls_number_reflns     8781
_refine_ls_number_parameters     491
_refine_ls_number_restraints     1
_refine_ls_hydrogen_treatment     constr
_refine_ls_weighting_scheme     calc
_refine_ls_weighting_details
              'w=1/[\s^2^(Fo^2^)+(0.0401P)^2^+0.7053P] where P=(Fo^2^+2Fc^2^)/3'
_atom_sites_solution_hydrogens     geom
_atom_sites_solution_primary     direct
_atom_sites_solution_secondary     ?
_refine_ls_shift/su_max     0.000
_refine_ls_shift/su_mean     0.000
_refine_diff_density_max     0.245
_refine_diff_density_min     -0.236
_refine_ls_extinction_method     none
_refine_ls_extinction_coef     .
_refine_ls_abs_structure_details
;
Flack x determined using 3185 quotients [(I+)-(I-)]/[(I+)+(I-)]
(Parsons, Flack and Wagner, Acta Cryst. B69 (2013) 249-259).
;
_refine_ls_abs_structure_Flack     -0.7(4)
loop_
    _atom_type_symbol
    _atom_type_description
    _atom_type_scat_dispersion_real
    _atom_type_scat_dispersion_imag
    _atom_type_scat_source
    'C' 'C' 0.0033 0.0016
                         'International Tables Vol C Tables 4.2.6.8 and 6.1.1.4'
    'H' 'H' 0.0000 0.0000
                         'International Tables Vol C Tables 4.2.6.8 and 6.1.1.4'
    'B' 'B' 0.0013 0.0007
                         'International Tables Vol C Tables 4.2.6.8 and 6.1.1.4'
    'N' 'N' 0.0061 0.0033
                         'International Tables Vol C Tables 4.2.6.8 and 6.1.1.4'
    'O' 'O' 0.0106 0.0060
                         'International Tables Vol C Tables 4.2.6.8 and 6.1.1.4'
_computing_data_collection
;
APEX2 (Bruker, 2015)
;
_computing_cell_refinement
;
SAINT (Bruker, 2015)
;
_computing_data_reduction
;
SAINT (Bruker, 2015)
;
_computing_structure_solution
;
SHELXT (Sheldrick, 2015a)
;
_computing_structure_refinement
;
SHELXL (Sheldrick, 2015b)
;
_computing_molecular_graphics
;
<i>OLEX2</i> (Dolomanov <i>et al.</i>,  2009)
;
_computing_publication_material
;
<i>OLEX2</i> (Dolomanov <i>et al.</i>,  2009)
;
loop_
    _atom_site_type_symbol
    _atom_site_label
    _atom_site_fract_x
    _atom_site_fract_y
    _atom_site_fract_z
    _atom_site_U_iso_or_equiv
    _atom_site_adp_type
    _atom_site_calc_flag
    _atom_site_occupancy
    _atom_site_disorder_assembly
    _atom_site_disorder_group
    O O1B 0.18188(9) 0.59842(13) 0.60028(9) 0.0155(4) Uani d 1 . .
    O O2B 0.30086(9) 0.67252(13) 0.61169(9) 0.0158(4) Uani d 1 . .
    N N1B 0.23745(11) 0.25154(16) 0.65127(11) 0.0159(4) Uani d 1 . .
    C C1B 0.10503(15) 0.2002(2) 0.62440(14) 0.0210(6) Uani d 1 . .
    H H1BA 0.0874 0.2806 0.6251 0.032 Uiso calc 1 . .
    H H1BB 0.0642 0.1485 0.6390 0.032 Uiso calc 1 . .
    H H1BC 0.1215 0.1800 0.5756 0.032 Uiso calc 1 . .
    C C2B 0.14877(15) 0.2209(2) 0.75303(14) 0.0205(6) Uani d 1 . .
    H H2BA 0.1928 0.2152 0.7844 0.031 Uiso calc 1 . .
    H H2BB 0.1096 0.1686 0.7707 0.031 Uiso calc 1 . .
    H H2BC 0.1301 0.3008 0.7533 0.031 Uiso calc 1 . .
    C C3B 0.17032(14) 0.1869(2) 0.67659(13) 0.0160(5) Uani d 1 . .
    H H3B 0.1840 0.1028 0.6776 0.019 Uiso calc 1 . .
    C C4B 0.30570(13) 0.18933(19) 0.64199(14) 0.0147(5) Uani d 1 . .
    C C5B 0.32986(14) 0.1121(2) 0.69452(14) 0.0189(5) Uani d 1 . .
    H H5B 0.3009 0.1007 0.7369 0.023 Uiso calc 1 . .
    C C6B 0.39606(14) 0.0518(2) 0.68521(16) 0.0230(6) Uani d 1 . .
    H H6B 0.4126 -0.0006 0.7214 0.028 Uiso calc 1 . .
    C C7B 0.43822(15) 0.0673(2) 0.62365(16) 0.0275(6) Uani d 1 . .
    H H7B 0.4841 0.0267 0.6177 0.033 Uiso calc 1 . .
    C C8B 0.41341(15) 0.1423(2) 0.57066(15) 0.0238(6) Uani d 1 . .
    H H8B 0.4420 0.1522 0.5279 0.029 Uiso calc 1 . .
    C C9B 0.34704(14) 0.2033(2) 0.57938(14) 0.0191(5) Uani d 1 . .
    H H9B 0.3301 0.2543 0.5426 0.023 Uiso calc 1 . .
    C C10B 0.23179(13) 0.36795(19) 0.63924(13) 0.0151(5) Uani d 1 . .
    H H10B 0.1820 0.3949 0.6321 0.018 Uiso calc 1 . .
    C C11B 0.28538(13) 0.4526(2) 0.63563(13) 0.0156(5) Uani d 1 . .
    C C12B 0.36555(13) 0.4370(2) 0.65557(13) 0.0142(5) Uani d 1 . .
    C C13B 0.38562(14) 0.3878(2) 0.72178(13) 0.0172(5) Uani d 1 . .
    H H13B 0.3476 0.3630 0.7541 0.021 Uiso calc 1 . .
    C C14B 0.46041(15) 0.3748(2) 0.74087(14) 0.0209(5) Uani d 1 . .
    H H14B 0.4731 0.3410 0.7860 0.025 Uiso calc 1 . .
    C C15B 0.51658(14) 0.4110(2) 0.69433(14) 0.0210(6) Uani d 1 . .
    H H15B 0.5677 0.4012 0.7071 0.025 Uiso calc 1 . .
    C C16B 0.49740(14) 0.4614(2) 0.62906(14) 0.0188(5) Uani d 1 . .
    H H16B 0.5356 0.4869 0.5972 0.023 Uiso calc 1 . .
    C C17B 0.42288(14) 0.4749(2) 0.60995(14) 0.0169(5) Uani d 1 . .
    H H17B 0.4106 0.5103 0.5652 0.020 Uiso calc 1 . .
    C C18B 0.18063(14) 0.71629(19) 0.58605(13) 0.0140(5) Uani d 1 . .
    C C19B 0.12056(14) 0.7829(2) 0.56544(13) 0.0178(5) Uani d 1 . .
    H H19B 0.0715 0.7518 0.5614 0.021 Uiso calc 1 . .
    C C20B 0.13606(15) 0.8997(2) 0.55079(14) 0.0198(5) Uani d 1 . .
    H H20B 0.0966 0.9492 0.5356 0.024 Uiso calc 1 . .
    C C21B 0.20801(15) 0.9445(2) 0.55794(13) 0.0192(5) Uani d 1 . .
    H H21B 0.2165 1.0242 0.5478 0.023 Uiso calc 1 . .
    C C22B 0.26793(14) 0.8754(2) 0.57958(13) 0.0179(5) Uani d 1 . .
    H H22B 0.3171 0.9059 0.5849 0.022 Uiso calc 1 . .
    C C23B 0.25211(13) 0.76087(19) 0.59287(13) 0.0151(5) Uani d 1 . .
    B B1B 0.25681(15) 0.5724(2) 0.61526(14) 0.0149(6) Uani d 1 . .
    O O1A 0.59813(9) -0.09865(13) 0.40292(10) 0.0176(4) Uani d 1 . .
    O O2A 0.71747(9) -0.17253(13) 0.39845(9) 0.0174(4) Uani d 1 . .
    N N1A 0.65302(11) 0.24387(17) 0.34366(11) 0.0161(4) Uani d 1 . .
    C C1A 0.52189(14) 0.2942(2) 0.37802(15) 0.0228(6) Uani d 1 . .
    H H1AA 0.5416 0.3104 0.4263 0.034 Uiso calc 1 . .
    H H1AB 0.5027 0.2146 0.3764 0.034 Uiso calc 1 . .
    H H1AC 0.4813 0.3485 0.3671 0.034 Uiso calc 1 . .
    C C2A 0.58421(14) 0.3081(2) 0.32256(14) 0.0177(5) Uani d 1 . .
    H H2A 0.5976 0.3923 0.3213 0.021 Uiso calc 1 . .
    C C3A 0.55869(14) 0.2754(2) 0.24731(15) 0.0227(6) Uani d 1 . .
    H H3AA 0.5407 0.1952 0.2473 0.034 Uiso calc 1 . .
    H H3AB 0.6008 0.2829 0.2137 0.034 Uiso calc 1 . .
    H H3AC 0.5180 0.3272 0.2323 0.034 Uiso calc 1 . .
    C C4A 0.72025(13) 0.3083(2) 0.35237(13) 0.0139(5) Uani d 1 . .
    C C5A 0.76423(13) 0.2910(2) 0.41332(13) 0.0150(5) Uani d 1 . .
    H H5A 0.7496 0.2358 0.4487 0.018 Uiso calc 1 . .
    C C6A 0.82952(14) 0.3543(2) 0.42245(14) 0.0199(5) Uani d 1 . .
    H H6A 0.8596 0.3423 0.4640 0.024 Uiso calc 1 . .
    C C7A 0.85112(15) 0.4353(2) 0.37098(15) 0.0233(6) Uani d 1 . .
    H H7A 0.8964 0.4776 0.3768 0.028 Uiso calc 1 . .
    C C8A 0.80630(14) 0.4541(2) 0.31124(16) 0.0227(6) Uani d 1 . .
    H H8A 0.8204 0.5105 0.2765 0.027 Uiso calc 1 . .
    C C9A 0.74113(14) 0.3912(2) 0.30178(14) 0.0182(5) Uani d 1 . .
    H H9A 0.7106 0.4047 0.2607 0.022 Uiso calc 1 . .
    C C10A 0.64818(14) 0.1276(2) 0.35658(13) 0.0157(5) Uani d 1 . .
    H H10A 0.5984 0.1001 0.3624 0.019 Uiso calc 1 . .
    C C11A 0.70180(13) 0.0433(2) 0.36266(12) 0.0136(5) Uani d 1 . .
    C C12A 0.78275(13) 0.0582(2) 0.34518(13) 0.0143(5) Uani d 1 . .
    C C13A 0.83799(13) 0.0207(2) 0.39292(13) 0.0159(5) Uani d 1 . .
    H H13A 0.8239 -0.0154 0.4369 0.019 Uiso calc 1 . .
    C C14A 0.91359(14) 0.0353(2) 0.37700(15) 0.0184(5) Uani d 1 . .
    H H14A 0.9505 0.0104 0.4105 0.022 Uiso calc 1 . .
    C C15A 0.93517(15) 0.0860(2) 0.31277(14) 0.0209(6) Uani d 1 . .
    H H15A 0.9868 0.0967 0.3021 0.025 Uiso calc 1 . .
    C C16A 0.88076(14) 0.1212(2) 0.26390(14) 0.0209(6) Uani d 1 . .
    H H16A 0.8952 0.1549 0.2193 0.025 Uiso calc 1 . .
    C C17A 0.80555(14) 0.1074(2) 0.27994(13) 0.0166(5) Uani d 1 . .
    H H17A 0.7689 0.1317 0.2460 0.020 Uiso calc 1 . .
    C C18A 0.59638(14) -0.2147(2) 0.42114(13) 0.0155(5) Uani d 1 . .
    C C19A 0.53579(14) -0.2820(2) 0.43916(14) 0.0196(5) Uani d 1 . .
    H H19A 0.4864 -0.2514 0.4402 0.024 Uiso calc 1 . .
    C C20A 0.55064(15) -0.3974(2) 0.45574(14) 0.0212(6) Uani d 1 . .
    H H20A 0.5102 -0.4469 0.4685 0.025 Uiso calc 1 . .
    C C21A 0.62240(15) -0.4420(2) 0.45425(14) 0.0221(6) Uani d 1 . .
    H H21A 0.6302 -0.5212 0.4661 0.027 Uiso calc 1 . .
    C C22A 0.68384(15) -0.3727(2) 0.43561(14) 0.0215(6) Uani d 1 . .
    H H22A 0.7335 -0.4024 0.4346 0.026 Uiso calc 1 . .
    C C23A 0.66814(14) -0.2591(2) 0.41882(13) 0.0159(5) Uani d 1 . .
    B B1A 0.67343(15) -0.0740(2) 0.38806(15) 0.0149(5) Uani d 1 . .
loop_
    _atom_site_aniso_label
    _atom_site_aniso_U_11
    _atom_site_aniso_U_22
    _atom_site_aniso_U_33
    _atom_site_aniso_U_12
    _atom_site_aniso_U_13
    _atom_site_aniso_U_23
    O1B 0.0139(8) 0.0119(8) 0.0206(9) 0.0005(7) 0.0001(7) 0.0023(7)
    O2B 0.0137(8) 0.0144(8) 0.0194(9) -0.0010(6) -0.0018(7) 0.0016(7)
    N1B 0.0115(10) 0.0142(9) 0.0218(11) 0.0004(8) 0.0030(8) 0.0028(8)
    C1B 0.0183(13) 0.0203(12) 0.0245(15) -0.0017(10) -0.0016(11) -0.0009(11)
    C2B 0.0194(14) 0.0215(13) 0.0206(13) -0.0021(11) 0.0031(11) 0.0012(10)
    C3B 0.0142(13) 0.0135(11) 0.0205(13) -0.0017(10) 0.0030(10) 0.0013(10)
    C4B 0.0115(12) 0.0112(10) 0.0213(13) -0.0010(9) -0.0012(10) -0.0023(10)
    C5B 0.0187(13) 0.0162(12) 0.0218(14) -0.0021(10) -0.0029(10) 0.0006(10)
    C6B 0.0174(13) 0.0157(12) 0.0360(16) 0.0007(10) -0.0082(12) 0.0023(11)
    C7B 0.0144(13) 0.0196(12) 0.0487(19) 0.0027(11) 0.0015(13) -0.0046(12)
    C8B 0.0196(14) 0.0191(13) 0.0328(16) -0.0020(11) 0.0108(11) -0.0065(11)
    C9B 0.0173(13) 0.0168(12) 0.0232(13) -0.0015(10) 0.0015(10) -0.0014(10)
    C10B 0.0132(12) 0.0174(11) 0.0147(11) 0.0022(9) 0.0007(9) 0.0013(10)
    C11B 0.0146(12) 0.0169(11) 0.0152(12) 0.0014(10) 0.0027(10) 0.0006(10)
    C12B 0.0133(12) 0.0120(11) 0.0173(12) 0.0018(9) 0.0002(10) -0.0012(10)
    C13B 0.0182(13) 0.0161(12) 0.0172(13) 0.0000(10) 0.0021(10) -0.0014(10)
    C14B 0.0217(14) 0.0217(13) 0.0195(13) 0.0023(11) -0.0053(11) 0.0007(11)
    C15B 0.0143(13) 0.0208(12) 0.0281(15) 0.0023(10) -0.0057(11) -0.0022(11)
    C16B 0.0144(12) 0.0178(12) 0.0244(14) -0.0007(10) 0.0032(10) -0.0005(10)
    C17B 0.0177(12) 0.0163(11) 0.0169(12) 0.0007(10) 0.0008(10) 0.0008(10)
    C18B 0.0171(12) 0.0124(11) 0.0124(11) -0.0024(10) 0.0031(9) 0.0000(9)
    C19B 0.0140(13) 0.0202(13) 0.0191(13) 0.0031(10) 0.0011(10) 0.0001(10)
    C20B 0.0236(14) 0.0186(12) 0.0171(13) 0.0061(11) 0.0014(11) 0.0014(10)
    C21B 0.0277(14) 0.0125(11) 0.0172(13) 0.0003(11) 0.0044(11) -0.0002(10)
    C22B 0.0217(13) 0.0174(11) 0.0147(12) -0.0032(10) 0.0000(10) -0.0025(9)
    C23B 0.0158(12) 0.0167(11) 0.0127(11) 0.0028(10) -0.0025(9) -0.0023(10)
    B1B 0.0128(13) 0.0191(13) 0.0129(13) -0.0004(11) 0.0016(11) -0.0006(11)
    O1A 0.0134(9) 0.0138(8) 0.0258(10) -0.0012(7) 0.0003(7) 0.0027(7)
    O2A 0.0139(9) 0.0146(8) 0.0237(10) -0.0005(7) 0.0028(7) 0.0023(7)
    N1A 0.0116(10) 0.0147(10) 0.0220(11) 0.0002(8) -0.0036(8) 0.0030(8)
    C1A 0.0161(13) 0.0221(13) 0.0304(15) 0.0042(11) 0.0001(11) 0.0005(12)
    C2A 0.0128(12) 0.0150(11) 0.0251(14) 0.0015(10) -0.0032(10) 0.0033(10)
    C3A 0.0154(14) 0.0273(14) 0.0254(14) 0.0027(11) -0.0061(11) 0.0047(11)
    C4A 0.0121(12) 0.0119(11) 0.0175(12) 0.0009(9) 0.0005(10) -0.0018(9)
    C5A 0.0157(12) 0.0142(10) 0.0151(12) 0.0010(9) 0.0010(10) -0.0004(9)
    C6A 0.0160(12) 0.0214(12) 0.0223(14) 0.0021(10) -0.0038(10) -0.0035(11)
    C7A 0.0155(13) 0.0179(12) 0.0366(16) -0.0054(11) 0.0001(12) -0.0006(11)
    C8A 0.0198(14) 0.0182(12) 0.0300(15) -0.0014(11) 0.0034(11) 0.0066(11)
    C9A 0.0175(13) 0.0173(12) 0.0198(13) 0.0018(10) -0.0009(10) 0.0033(10)
    C10A 0.0129(12) 0.0171(12) 0.0172(12) -0.0036(10) -0.0012(9) 0.0010(10)
    C11A 0.0125(12) 0.0146(11) 0.0138(12) 0.0000(9) -0.0014(9) 0.0005(9)
    C12A 0.0143(12) 0.0123(11) 0.0164(12) -0.0009(9) 0.0007(10) -0.0042(10)
    C13A 0.0162(12) 0.0143(11) 0.0170(13) 0.0002(10) 0.0011(10) 0.0002(10)
    C14A 0.0140(12) 0.0166(12) 0.0247(14) 0.0000(10) -0.0032(10) -0.0033(10)
    C15A 0.0152(13) 0.0220(12) 0.0255(14) -0.0017(10) 0.0056(11) -0.0028(11)
    C16A 0.0229(14) 0.0215(13) 0.0182(13) -0.0034(11) 0.0064(11) 0.0000(11)
    C17A 0.0165(12) 0.0167(12) 0.0166(12) -0.0003(10) -0.0014(10) -0.0008(10)
    C18A 0.0185(13) 0.0154(11) 0.0127(12) -0.0018(10) -0.0012(9) 0.0004(9)
    C19A 0.0151(13) 0.0228(13) 0.0211(13) -0.0022(11) -0.0002(10) 0.0028(11)
    C20A 0.0236(14) 0.0209(13) 0.0190(13) -0.0103(11) -0.0021(11) 0.0036(10)
    C21A 0.0294(15) 0.0155(12) 0.0215(13) -0.0025(11) -0.0005(11) 0.0047(10)
    C22A 0.0216(14) 0.0191(12) 0.0237(14) 0.0030(11) -0.0002(11) 0.0019(11)
    C23A 0.0137(12) 0.0178(12) 0.0164(12) -0.0037(10) 0.0009(10) 0.0009(10)
    B1A 0.0126(13) 0.0177(13) 0.0143(13) -0.0006(11) 0.0002(11) -0.0026(11)
_geom_special_details
;
 All esds (except the esd in the dihedral angle between two l.s. planes)
 are estimated using the full covariance matrix.  The cell esds are taken
 into account individually in the estimation of esds in distances, angles
 and torsion angles; correlations between esds in cell parameters are only
 used when they are defined by crystal symmetry.  An approximate (isotropic)
 treatment of cell esds is used for estimating esds involving l.s. planes.
;
loop_
    _geom_bond_atom_site_label_1
    _geom_bond_atom_site_label_2
    _geom_bond_distance
    O1B C18B 1.385(3)
    O1B B1B 1.399(3)
    O2B C23B 1.385(3)
    O2B B1B 1.398(3)
    N1B C3B 1.488(3)
    N1B C4B 1.425(3)
    N1B C10B 1.365(3)
    C1B H1BA 0.9800
    C1B H1BB 0.9800
    C1B H1BC 0.9800
    C1B C3B 1.523(4)
    C2B H2BA 0.9800
    C2B H2BB 0.9800
    C2B H2BC 0.9800
    C2B C3B 1.520(3)
    C3B H3B 1.0000
    C4B C5B 1.389(3)
    C4B C9B 1.385(4)
    C5B H5B 0.9500
    C5B C6B 1.382(3)
    C6B H6B 0.9500
    C6B C7B 1.379(4)
    C7B H7B 0.9500
    C7B C8B 1.382(4)
    C8B H8B 0.9500
    C8B C9B 1.387(4)
    C9B H9B 0.9500
    C10B H10B 0.9500
    C10B C11B 1.369(3)
    C11B C12B 1.489(3)
    C11B B1B 1.521(4)
    C12B C13B 1.399(3)
    C12B C17B 1.398(3)
    C13B H13B 0.9500
    C13B C14B 1.389(4)
    C14B H14B 0.9500
    C14B C15B 1.387(4)
    C15B H15B 0.9500
    C15B C16B 1.385(4)
    C16B H16B 0.9500
    C16B C17B 1.386(3)
    C17B H17B 0.9500
    C18B C19B 1.374(3)
    C18B C23B 1.382(3)
    C19B H19B 0.9500
    C19B C20B 1.401(3)
    C20B H20B 0.9500
    C20B C21B 1.391(4)
    C21B H21B 0.9500
    C21B C22B 1.393(4)
    C22B H22B 0.9500
    C22B C23B 1.374(3)
    O1A C18A 1.382(3)
    O1A B1A 1.402(3)
    O2A C23A 1.384(3)
    O2A B1A 1.396(3)
    N1A C2A 1.487(3)
    N1A C4A 1.421(3)
    N1A C10A 1.365(3)
    C1A H1AA 0.9800
    C1A H1AB 0.9800
    C1A H1AC 0.9800
    C1A C2A 1.523(4)
    C2A H2A 1.0000
    C2A C3A 1.515(4)
    C3A H3AA 0.9800
    C3A H3AB 0.9800
    C3A H3AC 0.9800
    C4A C5A 1.390(3)
    C4A C9A 1.390(3)
    C5A H5A 0.9500
    C5A C6A 1.386(3)
    C6A H6A 0.9500
    C6A C7A 1.390(4)
    C7A H7A 0.9500
    C7A C8A 1.383(4)
    C8A H8A 0.9500
    C8A C9A 1.382(4)
    C9A H9A 0.9500
    C10A H10A 0.9500
    C10A C11A 1.370(3)
    C11A C12A 1.491(3)
    C11A B1A 1.519(3)
    C12A C13A 1.394(3)
    C12A C17A 1.397(3)
    C13A H13A 0.9500
    C13A C14A 1.392(3)
    C14A H14A 0.9500
    C14A C15A 1.381(4)
    C15A H15A 0.9500
    C15A C16A 1.389(4)
    C16A H16A 0.9500
    C16A C17A 1.385(3)
    C17A H17A 0.9500
    C18A C19A 1.372(3)
    C18A C23A 1.381(3)
    C19A H19A 0.9500
    C20A H20A 0.9500
    C20A C21A 1.381(4)
    C21A H21A 0.9500
    C21A C22A 1.401(4)
    C22A H22A 0.9500
    C22A C23A 1.375(3)
loop_
    _geom_angle_atom_site_label_1
    _geom_angle_atom_site_label_2
    _geom_angle_atom_site_label_3
    _geom_angle_site_symmetry_1
    _geom_angle_site_symmetry_3
    _geom_angle
    _geom_angle_publ_flag
    C18B O1B B1B . . 105.28(18) ?
    C23B O2B B1B . . 105.43(18) ?
    C4B N1B C3B . . 118.34(18) ?
    C10B N1B C3B . . 119.02(19) ?
    C10B N1B C4B . . 122.6(2) ?
    H1BA C1B H1BB . . 109.5 ?
    H1BA C1B H1BC . . 109.5 ?
    H1BB C1B H1BC . . 109.5 ?
    C3B C1B H1BA . . 109.5 ?
    C3B C1B H1BB . . 109.5 ?
    C3B C1B H1BC . . 109.5 ?
    H2BA C2B H2BB . . 109.5 ?
    H2BA C2B H2BC . . 109.5 ?
    H2BB C2B H2BC . . 109.5 ?
    C3B C2B H2BA . . 109.5 ?
    C3B C2B H2BB . . 109.5 ?
    C3B C2B H2BC . . 109.5 ?
    N1B C3B C1B . . 111.5(2) ?
    N1B C3B C2B . . 111.6(2) ?
    N1B C3B H3B . . 107.2 ?
    C1B C3B H3B . . 107.2 ?
    C2B C3B C1B . . 111.9(2) ?
    C2B C3B H3B . . 107.2 ?
    C5B C4B N1B . . 120.3(2) ?
    C9B C4B N1B . . 119.9(2) ?
    C9B C4B C5B . . 119.8(2) ?
    C4B C5B H5B . . 120.0 ?
    C6B C5B C4B . . 120.1(2) ?
    C6B C5B H5B . . 120.0 ?
    C5B C6B H6B . . 119.8 ?
    C7B C6B C5B . . 120.3(2) ?
    C7B C6B H6B . . 119.8 ?
    C6B C7B H7B . . 120.2 ?
    C6B C7B C8B . . 119.7(2) ?
    C8B C7B H7B . . 120.2 ?
    C7B C8B H8B . . 119.7 ?
    C7B C8B C9B . . 120.5(2) ?
    C9B C8B H8B . . 119.7 ?
    C4B C9B C8B . . 119.6(2) ?
    C4B C9B H9B . . 120.2 ?
    C8B C9B H9B . . 120.2 ?
    N1B C10B H10B . . 114.4 ?
    N1B C10B C11B . . 131.2(2) ?
    C11B C10B H10B . . 114.4 ?
    C10B C11B C12B . . 125.0(2) ?
    C10B C11B B1B . . 115.2(2) ?
    C12B C11B B1B . . 119.6(2) ?
    C13B C12B C11B . . 120.9(2) ?
    C17B C12B C11B . . 121.1(2) ?
    C17B C12B C13B . . 118.0(2) ?
    C12B C13B H13B . . 119.6 ?
    C14B C13B C12B . . 120.9(2) ?
    C14B C13B H13B . . 119.6 ?
    C13B C14B H14B . . 119.9 ?
    C15B C14B C13B . . 120.3(2) ?
    C15B C14B H14B . . 119.9 ?
    C14B C15B H15B . . 120.3 ?
    C16B C15B C14B . . 119.4(2) ?
    C16B C15B H15B . . 120.3 ?
    C15B C16B H16B . . 119.7 ?
    C15B C16B C17B . . 120.5(2) ?
    C17B C16B H16B . . 119.7 ?
    C12B C17B H17B . . 119.5 ?
    C16B C17B C12B . . 120.9(2) ?
    C16B C17B H17B . . 119.5 ?
    C19B C18B O1B . . 127.9(2) ?
    C19B C18B C23B . . 122.6(2) ?
    C23B C18B O1B . . 109.4(2) ?
    C18B C19B H19B . . 122.0 ?
    C18B C19B C20B . . 115.9(2) ?
    C20B C19B H19B . . 122.0 ?
    C19B C20B H20B . . 119.3 ?
    C21B C20B C19B . . 121.4(2) ?
    C21B C20B H20B . . 119.3 ?
    C20B C21B H21B . . 119.2 ?
    C20B C21B C22B . . 121.6(2) ?
    C22B C21B H21B . . 119.2 ?
    C21B C22B H22B . . 121.8 ?
    C23B C22B C21B . . 116.4(2) ?
    C23B C22B H22B . . 121.8 ?
    C18B C23B O2B . . 109.24(19) ?
    C22B C23B O2B . . 128.6(2) ?
    C22B C23B C18B . . 122.1(2) ?
    O1B B1B C11B . . 124.4(2) ?
    O2B B1B O1B . . 110.6(2) ?
    O2B B1B C11B . . 125.0(2) ?
    C18A O1A B1A . . 105.46(18) ?
    C23A O2A B1A . . 105.50(18) ?
    C4A N1A C2A . . 117.83(18) ?
    C10A N1A C2A . . 118.9(2) ?
    C10A N1A C4A . . 123.2(2) ?
    H1AA C1A H1AB . . 109.5 ?
    H1AA C1A H1AC . . 109.5 ?
    H1AB C1A H1AC . . 109.5 ?
    C2A C1A H1AA . . 109.5 ?
    C2A C1A H1AB . . 109.5 ?
    C2A C1A H1AC . . 109.5 ?
    N1A C2A C1A . . 111.9(2) ?
    N1A C2A H2A . . 107.0 ?
    N1A C2A C3A . . 111.5(2) ?
    C1A C2A H2A . . 107.0 ?
    C3A C2A C1A . . 112.1(2) ?
    C3A C2A H2A . . 107.0 ?
    C2A C3A H3AA . . 109.5 ?
    C2A C3A H3AB . . 109.5 ?
    C2A C3A H3AC . . 109.5 ?
    H3AA C3A H3AB . . 109.5 ?
    H3AA C3A H3AC . . 109.5 ?
    H3AB C3A H3AC . . 109.5 ?
    C5A C4A N1A . . 119.6(2) ?
    C5A C4A C9A . . 119.7(2) ?
    C9A C4A N1A . . 120.6(2) ?
    C4A C5A H5A . . 120.1 ?
    C6A C5A C4A . . 119.9(2) ?
    C6A C5A H5A . . 120.1 ?
    C5A C6A H6A . . 119.9 ?
    C5A C6A C7A . . 120.3(2) ?
    C7A C6A H6A . . 119.9 ?
    C6A C7A H7A . . 120.2 ?
    C8A C7A C6A . . 119.6(2) ?
    C8A C7A H7A . . 120.2 ?
    C7A C8A H8A . . 119.8 ?
    C9A C8A C7A . . 120.4(2) ?
    C9A C8A H8A . . 119.8 ?
    C4A C9A H9A . . 120.0 ?
    C8A C9A C4A . . 120.1(2) ?
    C8A C9A H9A . . 120.0 ?
    N1A C10A H10A . . 114.0 ?
    N1A C10A C11A . . 131.9(2) ?
    C11A C10A H10A . . 114.0 ?
    C10A C11A C12A . . 125.3(2) ?
    C10A C11A B1A . . 115.1(2) ?
    C12A C11A B1A . . 119.5(2) ?
    C13A C12A C11A . . 120.8(2) ?
    C13A C12A C17A . . 118.0(2) ?
    C17A C12A C11A . . 121.2(2) ?
    C12A C13A H13A . . 119.5 ?
    C14A C13A C12A . . 120.9(2) ?
    C14A C13A H13A . . 119.5 ?
    C13A C14A H14A . . 119.8 ?
    C15A C14A C13A . . 120.3(2) ?
    C15A C14A H14A . . 119.8 ?
    C14A C15A H15A . . 120.3 ?
    C14A C15A C16A . . 119.4(2) ?
    C16A C15A H15A . . 120.3 ?
    C15A C16A H16A . . 119.9 ?
    C17A C16A C15A . . 120.3(2) ?
    C17A C16A H16A . . 119.9 ?
    C12A C17A H17A . . 119.5 ?
    C16A C17A C12A . . 121.0(2) ?
    C16A C17A H17A . . 119.5 ?
    C19A C18A O1A . . 128.7(2) ?
    C19A C18A C23A . . 122.0(2) ?
    C23A C18A O1A . . 109.3(2) ?
    C18A C19A H19A . . 121.8 ?
    C18A C19A C20A . . 116.4(2) ?
    C20A C19A H19A . . 121.8 ?
    C19A C20A H20A . . 119.0 ?
    C21A C20A C19A . . 121.9(2) ?
    C21A C20A H20A . . 119.0 ?
    C20A C21A H21A . . 119.4 ?
    C20A C21A C22A . . 121.3(2) ?
    C22A C21A H21A . . 119.4 ?
    C21A C22A H22A . . 122.0 ?
    C23A C22A C21A . . 116.1(2) ?
    C23A C22A H22A . . 122.0 ?
    C18A C23A O2A . . 109.3(2) ?
    C22A C23A O2A . . 128.3(2) ?
    C22A C23A C18A . . 122.4(2) ?
    O1A B1A C11A . . 124.2(2) ?
    O2A B1A O1A . . 110.4(2) ?
    O2A B1A C11A . . 125.5(2) ?
loop_
    _geom_torsion_atom_site_label_1
    _geom_torsion_atom_site_label_2
    _geom_torsion_atom_site_label_3
    _geom_torsion_atom_site_label_4
    _geom_torsion_site_symmetry_1
    _geom_torsion_site_symmetry_2
    _geom_torsion_site_symmetry_3
    _geom_torsion_site_symmetry_4
    _geom_torsion
    _geom_torsion_publ_flag
    O1B C18B C19B C20B . . . . -176.7(2) ?
    O1B C18B C23B O2B . . . . 0.0(3) ?
    O1B C18B C23B C22B . . . . 177.9(2) ?
    N1B C4B C5B C6B . . . . 179.9(2) ?
    N1B C4B C9B C8B . . . . -179.9(2) ?
    N1B C10B C11B C12B . . . . -9.7(4) ?
    N1B C10B C11B B1B . . . . 175.5(2) ?
    C3B N1B C4B C5B . . . . -45.6(3) ?
    C3B N1B C4B C9B . . . . 132.5(2) ?
    C3B N1B C10B C11B . . . . 159.6(3) ?
    C4B N1B C3B C1B . . . . -123.7(2) ?
    C4B N1B C3B C2B . . . . 110.3(2) ?
    C4B N1B C10B C11B . . . . -19.1(4) ?
    C4B C5B C6B C7B . . . . -0.4(4) ?
    C5B C4B C9B C8B . . . . -1.8(4) ?
    C5B C6B C7B C8B . . . . -1.0(4) ?
    C6B C7B C8B C9B . . . . 1.0(4) ?
    C7B C8B C9B C4B . . . . 0.5(4) ?
    C9B C4B C5B C6B . . . . 1.8(4) ?
    C10B N1B C3B C1B . . . . 57.5(3) ?
    C10B N1B C3B C2B . . . . -68.4(3) ?
    C10B N1B C4B C5B . . . . 133.1(2) ?
    C10B N1B C4B C9B . . . . -48.8(3) ?
    C10B C11B C12B C13B . . . . -50.5(3) ?
    C10B C11B C12B C17B . . . . 131.9(3) ?
    C10B C11B B1B O1B . . . . -0.5(4) ?
    C10B C11B B1B O2B . . . . 176.9(2) ?
    C11B C12B C13B C14B . . . . -179.0(2) ?
    C11B C12B C17B C16B . . . . 179.3(2) ?
    C12B C11B B1B O1B . . . . -175.6(2) ?
    C12B C11B B1B O2B . . . . 1.7(4) ?
    C12B C13B C14B C15B . . . . 0.2(4) ?
    C13B C12B C17B C16B . . . . 1.6(3) ?
    C13B C14B C15B C16B . . . . 0.8(4) ?
    C14B C15B C16B C17B . . . . -0.5(4) ?
    C15B C16B C17B C12B . . . . -0.6(4) ?
    C17B C12B C13B C14B . . . . -1.3(3) ?
    C18B O1B B1B O2B . . . . 1.1(3) ?
    C18B O1B B1B C11B . . . . 178.7(2) ?
    C18B C19B C20B C21B . . . . -0.9(4) ?
    C19B C18B C23B O2B . . . . -177.8(2) ?
    C19B C18B C23B C22B . . . . 0.1(4) ?
    C19B C20B C21B C22B . . . . 0.3(4) ?
    C20B C21B C22B C23B . . . . 0.5(4) ?
    C21B C22B C23B O2B . . . . 176.8(2) ?
    C21B C22B C23B C18B . . . . -0.7(4) ?
    C23B O2B B1B O1B . . . . -1.1(3) ?
    C23B O2B B1B C11B . . . . -178.7(2) ?
    C23B C18B C19B C20B . . . . 0.7(4) ?
    B1B O1B C18B C19B . . . . 177.0(2) ?
    B1B O1B C18B C23B . . . . -0.6(3) ?
    B1B O2B C23B C18B . . . . 0.7(3) ?
    B1B O2B C23B C22B . . . . -177.1(2) ?
    B1B C11B C12B C13B . . . . 124.1(3) ?
    B1B C11B C12B C17B . . . . -53.5(3) ?
    O1A C18A C19A C20A . . . . -179.5(2) ?
    O1A C18A C23A O2A . . . . -0.5(3) ?
    O1A C18A C23A C22A . . . . 178.9(2) ?
    N1A C4A C5A C6A . . . . -179.4(2) ?
    N1A C4A C9A C8A . . . . 179.4(2) ?
    N1A C10A C11A C12A . . . . -9.7(4) ?
    N1A C10A C11A B1A . . . . 171.6(2) ?
    C2A N1A C4A C5A . . . . 132.7(2) ?
    C2A N1A C4A C9A . . . . -45.1(3) ?
    C2A N1A C10A C11A . . . . 165.3(2) ?
    C4A N1A C2A C1A . . . . -120.9(2) ?
    C4A N1A C2A C3A . . . . 112.7(2) ?
    C4A N1A C10A C11A . . . . -17.5(4) ?
    C4A C5A C6A C7A . . . . 0.1(4) ?
    C5A C4A C9A C8A . . . . 1.6(4) ?
    C5A C6A C7A C8A . . . . 1.3(4) ?
    C6A C7A C8A C9A . . . . -1.3(4) ?
    C7A C8A C9A C4A . . . . -0.1(4) ?
    C9A C4A C5A C6A . . . . -1.6(4) ?
    C10A N1A C2A C1A . . . . 56.4(3) ?
    C10A N1A C2A C3A . . . . -69.9(3) ?
    C10A N1A C4A C5A . . . . -44.5(3) ?
    C10A N1A C4A C9A . . . . 137.6(2) ?
    C10A C11A C12A C13A . . . . 132.2(3) ?
    C10A C11A C12A C17A . . . . -49.3(3) ?
    C10A C11A B1A O1A . . . . 1.7(4) ?
    C10A C11A B1A O2A . . . . -179.8(2) ?
    C11A C12A C13A C14A . . . . -179.5(2) ?
    C11A C12A C17A C16A . . . . 179.9(2) ?
    C12A C11A B1A O1A . . . . -177.2(2) ?
    C12A C11A B1A O2A . . . . 1.4(4) ?
    C12A C13A C14A C15A . . . . -1.0(4) ?
    C13A C12A C17A C16A . . . . -1.6(3) ?
    C13A C14A C15A C16A . . . . -0.6(4) ?
    C14A C15A C16A C17A . . . . 1.1(4) ?
    C15A C16A C17A C12A . . . . 0.1(4) ?
    C17A C12A C13A C14A . . . . 2.0(3) ?
    C18A O1A B1A O2A . . . . -1.2(3) ?
    C18A O1A B1A C11A . . . . 177.5(2) ?
    C18A C19A C20A C21A . . . . 0.1(4) ?
    C19A C18A C23A O2A . . . . 179.4(2) ?
    C19A C18A C23A C22A . . . . -1.2(4) ?
    C19A C20A C21A C22A . . . . -0.2(4) ?
    C20A C21A C22A C23A . . . . -0.3(4) ?
    C21A C22A C23A O2A . . . . -179.7(2) ?
    C21A C22A C23A C18A . . . . 1.0(4) ?
    C23A O2A B1A O1A . . . . 1.0(3) ?
    C23A O2A B1A C11A . . . . -177.8(2) ?
    C23A C18A C19A C20A . . . . 0.6(4) ?
    B1A O1A C18A C19A . . . . -178.8(3) ?
    B1A O1A C18A C23A . . . . 1.0(3) ?
    B1A O2A C23A C18A . . . . -0.3(3) ?
    B1A O2A C23A C22A . . . . -179.7(3) ?
    B1A C11A C12A C13A . . . . -49.1(3) ?
    B1A C11A C12A C17A . . . . 129.4(2) ?
_shelx_space_group_comment
;
The symmetry employed for this shelxl refinement is uniquely defined
by the following loop, which should always be used as a source of
symmetry information in preference to the above space-group names.
They are only intended as comments.
;
_shelx_estimated_absorpt_T_min     ?
_shelx_estimated_absorpt_T_max     ?
_shelx_hkl_file
;
   0  -1   0   -0.30    0.20
   0   1   0   -0.40    0.20
   0  -2   0  225.78    6.20
   0  -2   0  229.08    5.40
   0   2   0  239.68    6.30
   0  -3   0   -0.80    1.10
   0  -3   0   -1.00    0.40
   0   3   0   -1.00    0.40
   0   3   0   -0.80    0.40
   0   3   0   -2.90    1.00
   0  -4   0  127.89    4.80
   0  -4   0  136.49    3.60
   0   4   0  140.99    5.00
   0   4   0  130.69    3.40
   0   4   0  132.49    3.40
   0  -5   0    1.90    1.50
   0  -5   0   -0.10    0.60
   0   5   0    0.70    0.60
   0   5   0    0.60    0.70
   0   5   0    1.60    1.50
   0  -6   0 1055.69   24.40
   0  -6   0 1073.49   26.80
   0   6   0 1062.99   24.40
   0   6   0 1058.99   26.80
   0   6   0 1054.99   24.30
   0  -7   0   -1.10    0.60
   0   7   0   -0.40    1.70
   0   7   0   -1.00    0.70
   0   7   0    0.00    0.70
   0  -8   0   33.20    1.90
   0   8   0   38.90    2.00
   0   8   0   34.00    2.00
   0   8   0   32.00    3.60
   0  -9   0    0.20    0.80
   0   9   0   -0.20    0.90
   0   9   0    0.80    0.90
   0   9   0    0.80    1.90
   0 -10   0   20.90    1.80
   0  10   0   25.80    2.10
   0  10   0   23.60    2.00
   0  10   0   24.50    3.90
   0 -11   0    3.90    1.10
   0  11   0    2.30    2.40
   0  11   0    4.10    1.30
   0 -12   0  188.68    5.70
   0  12   0  177.98    9.60
   0  12   0  179.48    6.00
   0  13   0    2.60    3.00
   0  13   0    2.60    1.30
   0  14   0   28.20    2.50
   0  14   0   32.80    5.40
  -1  14   0    7.10    1.80
  -1  14   0    2.60    3.40
  -1  13   0   -0.10    3.00
  -1  13   0   -0.40    1.40
   1 -13   0    0.80    1.20
  -1  12   0   56.69    6.10
  -1  12   0   55.59    3.30
   1 -12   0   51.09    3.10
  -1  11   0    6.10    1.60
   1 -11   0    8.00    1.50
  -1  10   0  265.47    7.80
  -1  10   0  265.17    7.80
   1 -10   0  263.27    7.70
  -1   9   0    0.80    1.80
  -1   9   0    1.70    1.10
  -1   9   0    0.60    1.00
   1  -9   0    0.50    1.00
  -1   8   0   82.49    3.30
  -1   8   0   81.49    3.30
  -1   8   0   79.89    5.20
   1  -8   0   83.39    3.30
   1  -8   0   78.49    4.90
  -1   7   0    6.30    1.10
  -1   7   0    5.10    1.90
  -1   7   0    7.10    1.20
   1  -7   0    8.80    2.00
   1  -7   0    6.30    1.10
  -1   6   0  280.27    9.10
  -1   6   0  269.87    7.20
  -1   6   0  273.37    7.30
   1  -6   0  273.47    9.00
   1  -6   0  272.87    7.30
  -1   5   0   78.49    2.20
  -1   5   0   81.99    2.90
  -1   5   0   81.69    2.20
  -1   5   0   79.89    2.90
   1  -5   0   79.69    2.90
   1  -5   0   79.59    2.90
   1  -5   0   81.99    4.10
  -1   4   0 1987.70   45.20
  -1   4   0 1995.30   45.50
  -1   4   0 2032.00   45.50
  -1   4   0 2027.80   45.20
  -1   4   0 2079.49   46.90
   1  -4   0 2020.90   46.90
   1  -4   0 1939.31   45.50
   1  -4   0 2020.40   45.50
  -1   3   0  312.67    7.60
  -1   3   0  316.67    7.70
  -1   3   0  321.77    8.60
  -1   3   0  315.37    7.70
  -1   3   0  321.27    7.60
   1  -3   0  313.87    7.40
   1  -3   0  322.27    7.80
   1  -3   0  311.47    7.40
   1  -3   0  307.27    8.60
   1  -3   0  316.47    7.80
  -1   2   0  264.87    6.40
  -1   2   0  268.17    6.50
  -1   2   0  265.47    6.50
  -1   2   0  259.57    6.40
   1  -2   0  259.67    6.30
   1  -2   0  260.27    6.40
   1  -2   0  267.07    6.50
   1  -2   0  264.87    6.40
   1  -2   0  268.47    7.00
  -1   1   0    0.00    0.20
  -1   1   0   -0.10    0.20
  -1   1   0   -0.40    0.20
   1  -1   0   -0.30    0.10
   1   3   0  327.97    8.90
   1   4   0 2109.69   49.00
  -1  -5   0   77.69    2.10
  -1  -5   0   75.99    2.10
   1   5   0   77.99    4.30
  -1  -6   0  272.77    6.60
  -1  -6   0  262.37    6.60
   1   6   0  265.37    6.40
   1   6   0  287.17    9.20
   1   6   0  273.97    6.40
  -1  -7   0    6.60    0.80
  -1  -7   0    6.80    0.80
   1   7   0    6.60    0.80
   1   7   0    6.70    2.00
   1   7   0    6.40    0.80
  -1  -8   0   82.59    2.70
  -1  -8   0   79.29    2.70
   1   8   0   90.39    5.20
   1   8   0   81.69    2.70
   1   8   0   85.69    2.80
  -1  -9   0    1.60    0.70
  -1  -9   0    0.40    0.70
   1   9   0    3.60    2.30
   1   9   0    2.30    0.90
   1   9   0    1.10    0.80
  -1 -10   0  258.17    6.90
  -1 -10   0  266.77    7.10
   1  10   0  268.57   10.70
   1  10   0  254.57    7.10
   1  10   0  268.67    7.20
  -1 -11   0    8.20    1.10
   1  11   0    6.60    1.20
   1  11   0    5.10    2.90
   1  11   0    8.00    1.30
   1  11   0   11.10    3.00
  -1 -12   0   51.49    2.30
   1  12   0   55.79    2.80
   1  12   0   59.29    6.20
   1  12   0   54.39    5.70
   1  13   0    2.50    2.80
   1  13   0   -1.30    1.00
   1  14   0    7.60    1.70
   1  14   0   10.50    3.80
  -2  14   0   36.40    3.30
  -2  14   0   32.70    5.30
  -2  13   0    7.80    3.50
  -2  13   0   14.80    2.30
   2 -13   0   13.50    2.00
  -2  12   0    1.30    1.50
   2 -12   0    0.40    1.30
  -2  11   0    1.80    1.40
   2 -11   0    2.40    1.40
  -2  10   0   39.30    2.90
  -2  10   0   35.70    2.80
   2 -10   0   41.70    2.90
  -2   9   0   10.00    1.70
  -2   9   0    8.40    1.60
   2  -9   0   10.30    1.50
   2  -9   0    8.60    1.60
  -2   8   0    1.20    1.10
  -2   8   0    1.90    1.10
   2  -8   0    0.20    1.00
   2  -8   0    2.80    1.00
   2  -8   0    2.50    1.90
  -2   7   0    2.20    1.10
  -2   7   0    1.20    1.10
  -2   7   0    3.70    0.50
   2  -7   0    3.90    1.70
   2  -7   0    3.50    1.00
   2  -7   0    3.60    1.10
  -2   6   0   13.30    1.60
  -2   6   0   13.20    1.60
  -2   6   0   14.10    1.10
   2  -6   0    9.00    2.10
   2  -6   0   11.70    1.50
   2  -6   0    9.60    1.40
  -2   5   0   88.79    3.00
  -2   5   0   94.49    3.50
  -2   5   0   89.59    3.40
   2  -5   0   95.29    3.50
   2  -5   0   86.19    4.30
   2  -5   0   90.09    3.40
   2  -5   0   92.39    2.70
   2  -5   0   92.89    2.70
  -2   4   0   41.20    1.90
  -2   4   0   34.40    1.80
  -2   4   0   42.40    2.10
  -2   4   0   42.10    2.10
   2  -4   0   42.90    2.90
   2  -4   0   38.50    2.00
   2  -4   0   44.40    1.80
   2  -4   0   42.60    1.80
   2  -4   0   44.40    2.10
  -2   3   0    1.50    0.70
  -2   3   0    0.70    0.80
  -2   3   0    0.10    0.80
  -2   3   0    0.80    0.70
   2  -3   0    1.80    0.80
   2  -3   0    0.00    1.00
   2  -3   0    0.50    0.80
   2  -3   0   -0.40    0.60
  -2   2   0  187.38    5.10
  -2   2   0  189.58    5.10
  -2   2   0  185.68    5.00
  -2   2   0  185.18    5.10
   2  -2   0  184.18    5.00
   2  -2   0  188.58    5.10
   2  -2   0  188.68    5.10
  -2   1   0   54.69    1.90
  -2   1   0   67.39    2.30
  -2   1   0   59.39    2.20
  -2   1   0   67.69    2.20
  -2   1   0   71.79    2.30
   2  -1   0   73.29    2.30
   2  -1   0   77.49    2.30
   2  -1   0   59.59    2.10
   2  -1   0   76.69    2.30
  -2  -1   0   73.29    2.00
  -2  -1   0   75.39    2.00
  -2  -1   0   75.69    2.10
   2   1   0   63.09    2.00
   2   1   0   64.09    1.90
   2   1   0   61.89    2.00
   2   1   0   74.89    2.10
   2   1   0   59.89    2.00
  -2  -2   0  186.58    4.60
   2   2   0  191.88    4.50
   2   2   0  188.78    4.50
   2   4   0   42.30    2.80
   2   5   0   89.39    4.60
   2   6   0   14.60    2.40
  -2  -7   0    3.60    0.50
  -2  -7   0    4.10    0.50
   2   7   0    2.00    1.70
  -2  -8   0    0.70    0.50
  -2  -8   0    0.80    0.50
   2   8   0    1.60    0.50
   2   8   0    1.80    0.50
   2   8   0   -0.60    1.50
  -2  -9   0    8.70    0.80
  -2  -9   0    8.30    0.80
   2   9   0    8.20    0.90
   2   9   0    9.00    0.90
   2   9   0    9.60    2.70
  -2 -10   0   39.10    1.60
  -2 -10   0   38.90    1.60
   2  10   0   41.20    1.90
   2  10   0   39.70    4.50
   2  10   0   41.60    1.90
   2  10   0   42.00    4.80
  -2 -11   0   -0.50    0.50
   2  11   0    3.40    2.40
   2  11   0    1.30    0.80
   2  11   0   -1.10    0.80
   2  11   0   -2.00    2.30
   2  12   0    0.80    2.30
   2  12   0   -2.50    2.40
   2  12   0    1.80    0.90
   2  13   0   13.40    1.40
   2  13   0    5.00    3.20
   2  14   0   34.30    5.30
  -3  14   0   24.70    5.10
  -3  14   0   21.00    2.80
   3 -14   0   23.10    3.00
  -3  13   0   43.00    3.70
  -3  13   0   43.00    6.20
   3 -13   0   42.30    3.50
  -3  12   0   85.39    4.60
   3 -12   0   84.29    4.50
  -3  11   0    9.50    2.00
   3 -11   0    7.40    1.80
  -3  10   0    7.30    1.80
  -3  10   0    2.30    1.50
   3 -10   0    7.30    1.80
  -3   9   0   22.70    2.40
  -3   9   0   27.60    2.50
   3  -9   0   26.30    2.50
   3  -9   0   23.60    2.40
  -3   8   0    0.40    1.50
  -3   8   0    1.40    1.20
  -3   8   0   -0.70    0.50
  -3   8   0   -0.50    1.20
   3  -8   0   -1.20    1.40
   3  -8   0   -0.60    1.10
   3  -8   0   -0.90    1.00
  -3   7   0   -0.10    0.70
  -3   7   0   -0.30    1.10
  -3   7   0    0.20    1.00
   3  -7   0    0.20    1.60
   3  -7   0   -0.20    0.90
   3  -7   0   -0.40    1.00
  -3   6   0    7.90    1.50
  -3   6   0    8.30    1.50
  -3   6   0   10.00    1.30
   3  -6   0   10.30    1.10
   3  -6   0    7.20    1.90
   3  -6   0    8.70    1.50
   3  -6   0    9.70    1.10
   3  -6   0    9.80    1.50
  -3   5   0   63.89    2.90
  -3   5   0   66.09    3.20
  -3   5   0   73.69    3.30
   3  -5   0   68.89    2.80
   3  -5   0   70.99    2.80
   3  -5   0   70.39    3.20
   3  -5   0   67.69    3.90
   3  -5   0   75.49    3.30
  -3   4   0    1.00    1.10
  -3   4   0    1.90    1.00
  -3   4   0    1.70    1.00
   3  -4   0    3.00    1.10
   3  -4   0    3.20    1.10
   3  -4   0    0.90    0.90
   3  -4   0    1.80    1.30
  -3   3   0  693.33   17.10
  -3   3   0  706.23   17.10
  -3   3   0  725.83   17.20
  -3   3   0  715.33   17.00
   3  -3   0  719.93   17.10
   3  -3   0  712.53   17.20
   3  -3   0  697.63   17.00
  -3   2   0   31.60    1.90
  -3   2   0   32.20    1.60
  -3   2   0   34.90    2.00
  -3   2   0   33.00    2.00
  -3   2   0   34.00    2.00
   3  -2   0   30.50    2.00
   3  -2   0   35.30    2.00
   3  -2   0   34.60    2.00
   3  -2   0   36.10    2.10
  -3   1   0  567.24   13.80
  -3   1   0  582.54   13.90
  -3   1   0  588.34   13.20
  -3   1   0  573.84   13.90
  -3   1   0  585.34   13.90
   3  -1   0  568.94   13.20
   3  -1   0  581.84   13.90
   3  -1   0  575.14   13.90
   3  -1   0  576.64   13.90
   3  -1   0  576.44   13.90
  -3   0   0    0.10    0.70
  -3   0   0   -0.40    0.70
  -3   0   0   -0.10    0.70
  -3   0   0   -0.70    0.60
   3   0   0    0.30    0.70
   3   0   0   -0.10    0.60
   3   0   0    0.30    0.70
   3   0   0   -0.30    0.70
  -3  -1   0  583.34   13.60
  -3  -1   0  567.64   13.20
  -3  -1   0  572.84   13.70
  -3  -1   0  581.34   13.60
   3   1   0  581.14   13.70
   3   1   0  577.24   13.20
   3   1   0  581.94   13.60
   3   1   0  583.14   13.60
   3   1   0  571.24   13.60
  -3  -2   0   33.30    1.30
  -3  -2   0   35.50    1.30
  -3  -2   0   34.70    1.50
  -3  -2   0   31.80    1.50
   3   2   0   34.90    1.40
   3   2   0   34.70    1.50
   3   2   0   29.00    1.70
   3   2   0   33.10    1.40
   3   2   0   33.60    1.60
  -3  -3   0  691.23   16.30
   3   3   0  715.73   16.20
   3   3   0  718.23   16.20
  -3  -4   0    2.20    0.50
  -3  -4   0    1.40    0.40
  -3  -5   0   68.99    1.80
  -3  -5   0   64.19    1.80
   3   6   0   12.80    2.30
   3   7   0   -1.10    1.40
   3   8   0    0.20    1.90
   3   9   0   25.40    3.50
   3   9   0   22.00    3.40
   3  10   0    7.40    2.70
   3  10   0    4.70    0.70
   3  10   0    5.30    0.70
   3  10   0    5.90    2.50
   3  11   0    5.50    0.90
   3  11   0    1.90    2.30
   3  11   0    5.60    0.80
   3  11   0    8.40    2.90
   3  12   0   91.09    6.70
   3  12   0   82.49    2.70
   3  12   0   74.19    6.30
   3  13   0   37.80    5.10
   3  14   0   20.80    4.70
  -4  14   0   11.50    4.10
  -4  14   0   12.20    2.60
   4 -14   0    8.70    2.30
  -4  13   0   20.80    4.90
  -4  13   0   21.20    2.90
   4 -13   0   21.60    2.80
  -4  12   0    9.60    2.20
   4 -12   0    5.60    1.90
  -4  11   0   -1.60    1.40
   4 -11   0   -2.30    1.40
  -4  10   0   18.30    2.50
   4 -10   0   17.40    2.40
  -4   9   0  228.58    7.70
  -4   9   0  220.88    7.70
  -4   9   0  231.48    6.60
   4  -9   0  226.68    7.60
  -4   8   0    1.80    1.40
  -4   8   0    0.70    1.30
  -4   8   0   -0.50    1.40
  -4   8   0    2.20    0.90
   4  -8   0    2.70    0.50
   4  -8   0    0.70    1.70
   4  -8   0    2.00    1.40
   4  -8   0    3.10    1.30
   4  -8   0    2.10    0.50
  -4   7   0   62.49    2.90
  -4   7   0   66.09    3.50
  -4   7   0   67.69    3.60
  -4   7   0   67.39    3.80
   4  -7   0   68.79    3.40
   4  -7   0   67.09    3.50
   4  -7   0   70.09    2.70
   4  -7   0   75.49    4.50
   4  -7   0   68.99    2.70
  -4   6   0   15.70    1.70
  -4   6   0   15.30    1.90
  -4   6   0   13.20    1.80
  -4   6   0   14.10    1.90
   4  -6   0   17.50    2.00
   4  -6   0   17.20    2.50
   4  -6   0   15.60    1.60
   4  -6   0   17.80    2.00
   4  -6   0   14.20    1.50
  -4   5   0   27.10    2.40
  -4   5   0   26.70    2.40
  -4   5   0   26.70    2.30
  -4   5   0   27.10    2.40
   4  -5   0   27.70    2.20
   4  -5   0   23.70    2.20
   4  -5   0   27.10    2.40
   4  -5   0   29.60    2.80
  -4   4   0    4.90    1.40
  -4   4   0    4.30    1.40
  -4   4   0    3.90    1.30
  -4   4   0    5.30    1.30
   4  -4   0    5.80    1.40
   4  -4   0    4.70    1.40
   4  -4   0    5.20    1.20
  -4   3   0  638.14   15.90
  -4   3   0  638.94   15.50
  -4   3   0  654.03   16.00
  -4   3   0  640.34   15.90
   4  -3   0  645.24   15.90
   4  -3   0  629.64   15.90
   4  -3   0  642.94   15.80
   4  -3   0  653.63   16.00
  -4   2   0   34.50    2.30
  -4   2   0   30.60    2.30
  -4   2   0   33.20    2.00
  -4   2   0   31.70    2.10
  -4   2   0   33.60    1.60
   4  -2   0   32.80    2.20
   4  -2   0   34.90    2.30
   4  -2   0   30.20    2.20
   4  -2   0   33.50    2.10
  -4   1   0  868.91   20.30
  -4   1   0  853.91   20.30
  -4   1   0  829.82   20.30
  -4   1   0  847.72   20.30
   4  -1   0  822.22   20.20
   4  -1   0  862.61   19.30
   4  -1   0  864.91   20.30
   4  -1   0  864.51   20.30
   4  -1   0  835.82   20.20
  -4   0   0  237.38    6.30
  -4   0   0  226.68    6.30
  -4   0   0  225.28    6.20
  -4   0   0  215.98    6.30
   4   0   0  223.88    6.30
   4   0   0  227.68    6.40
   4   0   0  224.68    6.30
   4   0   0  215.18    6.20
  -4  -1   0  838.42   19.20
  -4  -1   0  854.51   20.90
  -4  -1   0  869.41   20.00
  -4  -1   0  820.72   19.90
  -4  -1   0  867.41   20.10
   4   1   0  842.52   20.00
   4   1   0  844.22   19.90
   4   1   0  845.22   20.00
   4   1   0  871.11   20.10
  -4  -2   0   31.70    1.80
  -4  -2   0   33.30    1.60
  -4  -2   0   36.00    1.80
  -4  -2   0   35.60    1.70
   4   2   0   34.10    1.70
   4   2   0   34.70    1.80
   4   2   0   32.70    1.80
   4   2   0   32.90    1.60
   4   2   0   33.70    1.70
  -4  -3   0  640.74   15.40
  -4  -3   0  661.43   15.50
   4   3   0  666.93   15.10
   4   3   0  657.73   15.40
   4   3   0  653.53   15.40
   4   3   0  654.73   15.10
   4   3   0  650.33   15.80
  -4  -4   0    5.10    0.80
   4   4   0    6.00    0.80
   4   4   0    2.50    1.30
   4   4   0    6.80    0.80
  -4  -5   0   29.20    1.40
  -4  -5   0   28.80    1.30
   4   5   0   28.30    1.30
   4   5   0   29.60    1.30
   4   5   0   26.20    2.60
  -4  -6   0   15.20    1.00
  -4  -6   0   16.80    0.90
   4   6   0   16.70    0.80
   4   6   0   15.80    0.80
   4   6   0   15.70    2.30
   4   6   0   17.00    2.60
  -4  -7   0   64.89    1.90
  -4  -7   0   65.99    1.90
   4   7   0   62.39    4.10
   4   7   0   68.09    4.40
   4   8   0    1.60    2.10
   4   8   0    1.70    1.70
   4   9   0  211.58    9.20
   4   9   0  232.98    9.00
   4  10   0   25.80    4.00
   4  10   0   17.30    3.30
   4  11   0   -4.10    1.90
   4  11   0   -1.10    2.10
   4  12   0    6.60    2.90
   4  12   0   13.90    4.20
   4  13   0   14.10    3.90
   4  14   0    9.80    3.60
  -5  14   0    1.50    3.30
   5 -14   0    2.50    2.00
  -5  13   0   15.80    2.80
   5 -13   0   17.20    2.80
  -5  12   0   -0.10    1.60
   5 -12   0    2.00    1.80
  -5  11   0    1.00    1.80
   5 -11   0    2.70    1.80
  -5  10   0    9.00    2.10
   5 -10   0    6.70    2.10
  -5   9   0  209.88    7.00
  -5   9   0  211.98    7.60
  -5   9   0  212.28    7.60
   5  -9   0  205.08    7.50
  -5   8   0    0.00    1.40
  -5   8   0   -1.10    1.50
  -5   8   0    0.10    1.50
  -5   8   0    0.70    1.10
   5  -8   0    2.50    1.60
   5  -8   0    2.70    0.90
   5  -8   0    0.90    1.30
  -5   7   0   22.10    2.50
  -5   7   0   18.70    2.50
  -5   7   0   22.20    2.40
  -5   7   0   22.00    2.10
   5  -7   0   23.70    3.20
   5  -7   0   18.40    2.20
   5  -7   0   25.00    2.50
   5  -7   0   21.50    1.80
   5  -7   0   24.90    2.00
  -5   6   0   -0.70    1.20
  -5   6   0   -0.20    1.10
  -5   6   0    0.30    1.40
  -5   6   0   -1.90    1.10
   5  -6   0   -1.50    1.40
   5  -6   0    1.30    1.20
   5  -6   0   -0.20    1.20
   5  -6   0    0.40    1.00
   5  -6   0   -0.20    1.00
  -5   5   0   82.99    3.80
  -5   5   0   84.49    4.00
  -5   5   0   85.99    4.00
  -5   5   0   85.39    3.80
   5  -5   0   76.49    3.90
   5  -5   0   89.99    3.70
   5  -5   0   80.39    3.90
  -5   4   0    7.20    1.70
  -5   4   0    8.50    1.50
  -5   4   0    6.80    1.70
  -5   4   0    5.90    1.60
   5  -4   0    7.70    1.70
   5  -4   0    5.50    1.60
   5  -4   0   10.20    1.70
   5  -4   0    7.10    1.50
  -5   3   0  129.89    4.10
  -5   3   0  136.79    4.90
  -5   3   0  124.59    4.70
  -5   3   0  128.09    4.80
   5  -3   0  132.69    4.80
   5  -3   0  129.29    4.70
   5  -3   0  129.39    4.70
   5  -3   0  127.89    4.80
  -5   2   0   14.10    1.20
  -5   2   0   13.00    1.60
  -5   2   0   14.20    1.80
  -5   2   0   13.40    1.70
   5  -2   0   13.80    1.80
   5  -2   0   10.30    1.50
   5  -2   0   11.40    1.60
   5  -2   0   15.90    1.80
  -5   1   0   85.19    3.50
  -5   1   0   87.99    3.70
  -5   1   0   81.49    3.60
  -5   1   0   82.59    3.50
   5  -1   0   83.69    3.50
   5  -1   0   88.49    3.60
   5  -1   0   82.89    3.40
   5  -1   0   82.59    2.40
   5  -1   0   83.19    3.50
  -5   0   0    0.80    1.00
  -5   0   0    1.00    1.00
  -5   0   0    1.30    1.00
  -5   0   0    1.10    1.10
   5   0   0    0.50    1.10
   5   0   0   -2.10    0.90
   5   0   0   -0.20    0.90
   5   0   0    0.00    1.00
  -5  -1   0   84.09    3.20
  -5  -1   0   82.29    2.30
  -5  -1   0   89.99    3.30
  -5  -1   0   84.29    3.40
  -5  -1   0   86.39    3.20
   5   1   0   85.19    3.40
   5   1   0   88.09    3.30
   5   1   0   79.49    3.20
   5   1   0   85.49    3.30
  -5  -2   0   12.40    1.30
  -5  -2   0   13.40    1.50
  -5  -2   0   11.60    1.20
   5   2   0   11.00    1.40
   5   2   0   13.10    1.30
   5   2   0   13.50    1.40
   5   2   0   12.90    1.00
   5   2   0   13.80    1.40
  -5  -3   0  131.39    4.20
  -5  -3   0  128.19    3.70
  -5  -3   0  128.69    4.10
  -5  -3   0  133.99    3.70
   5   3   0  131.89    4.10
   5   3   0  129.09    4.10
   5   3   0  136.49    3.90
   5   3   0  131.89    3.90
   5   3   0  127.49    4.10
  -5  -4   0    5.70    1.00
  -5  -4   0    7.80    1.20
   5   4   0    7.40    1.60
   5   4   0    9.10    0.70
   5   4   0    7.60    0.70
   5   4   0    7.60    1.10
   5   4   0    6.10    1.10
  -5  -5   0   82.59    2.90
   5   5   0   89.09    2.90
   5   5   0   82.19    2.80
   5   5   0   79.89    3.90
  -5  -6   0   -0.10    0.50
  -5  -6   0   -0.30    0.60
   5   6   0   -0.30    1.40
   5   6   0   -0.10    0.60
   5   6   0   -0.40    0.60
  -5  -7   0   21.90    1.20
  -5  -7   0   22.40    1.30
   5   7   0   20.00    2.90
   5   7   0   19.70    1.20
   5   7   0   21.60    2.80
   5   7   0   22.30    1.20
  -5  -8   0    0.90    0.50
  -5  -8   0    1.10    0.50
   5   8   0    0.70    0.60
   5   8   0    1.20    1.80
   5   8   0    2.00    1.80
   5   8   0    1.40    0.60
   5   9   0  216.08    8.60
   5   9   0  207.68    5.10
   5   9   0  204.48    5.10
   5   9   0  189.78    8.80
   5  10   0   11.20    3.00
   5  10   0    5.60    2.50
   5  11   0    2.30    2.30
   5  11   0    1.10    2.40
   5  12   0   -2.80    2.10
   5  13   0   14.10    3.60
   5  14   0   -0.70    2.40
  -6  14   0    6.30    3.60
   6 -14   0    0.50    2.00
  -6  13   0   25.70    3.40
   6 -13   0   32.10    3.70
  -6  12   0    0.40    1.90
   6 -12   0   -1.00    1.70
  -6  11   0   57.79    4.40
   6 -11   0   50.39    4.20
  -6  10   0   -0.70    1.80
   6 -10   0    0.30    1.70
  -6   9   0   45.80    3.60
  -6   9   0   44.00    3.80
  -6   9   0   47.30    3.60
   6  -9   0   52.09    3.90
   6  -9   0   42.20    2.40
  -6   8   0   -1.50    1.40
  -6   8   0   -1.10    1.10
  -6   8   0    1.20    1.50
  -6   8   0    0.80    1.40
   6  -8   0    0.30    1.00
   6  -8   0   -0.20    1.50
  -6   7   0    3.40    1.40
  -6   7   0    1.20    1.50
  -6   7   0    3.10    1.70
  -6   7   0    3.10    1.60
   6  -7   0    3.50    1.70
   6  -7   0    4.50    1.30
   6  -7   0   -0.20    1.50
  -6   6   0   -0.80    1.40
  -6   6   0    1.60    1.20
  -6   6   0   -1.70    1.30
  -6   6   0   -1.00    1.10
   6  -6   0    0.30    1.10
   6  -6   0    2.00    1.60
   6  -6   0    1.20    1.50
  -6   5   0   85.19    3.70
  -6   5   0   88.89    4.30
  -6   5   0   88.59    4.10
  -6   5   0   82.09    4.20
   6  -5   0   76.09    4.10
   6  -5   0   85.89    3.90
   6  -5   0   86.89    4.10
  -6   4   0    1.70    1.40
  -6   4   0    1.50    1.10
  -6   4   0   -0.50    1.40
  -6   4   0   -1.10    1.40
   6  -4   0    0.20    1.50
   6  -4   0   -0.90    1.40
   6  -4   0    0.50    1.40
  -6   3   0    1.00    1.50
  -6   3   0   -2.20    1.30
  -6   3   0    0.40    1.60
  -6   3   0    1.90    0.90
   6  -3   0   -0.50    1.30
   6  -3   0    1.50    1.50
   6  -3   0    1.10    1.40
  -6   2   0    1.60    1.30
  -6   2   0    2.10    0.70
  -6   2   0    1.50    1.30
  -6   2   0   -0.80    1.20
   6  -2   0    0.20    1.40
   6  -2   0    0.40    1.30
   6  -2   0    0.90    1.30
  -6   1   0  189.68    6.10
  -6   1   0  174.78    6.00
  -6   1   0  187.68    6.20
   6  -1   0  190.58    6.10
   6  -1   0  190.68    6.10
   6  -1   0  187.38    4.70
   6  -1   0  195.08    6.20
  -6   0   0    0.30    1.10
  -6   0   0    1.70    1.10
  -6   0   0    3.40    1.30
  -6   0   0    0.50    1.20
   6   0   0    1.20    1.10
   6   0   0    1.50    1.30
   6   0   0    0.30    1.10
  -6  -1   0  190.68    5.80
  -6  -1   0  189.08    5.70
  -6  -1   0  185.98    5.70
  -6  -1   0  180.78    4.50
  -6  -1   0  179.08    5.80
   6   1   0  180.88    5.70
   6   1   0  178.28    5.70
   6   1   0  183.88    5.90
  -6  -2   0    1.20    1.00
  -6  -2   0    2.00    1.10
  -6  -2   0    1.40    0.90
   6   2   0    1.60    1.00
   6   2   0    1.60    1.10
   6   2   0    0.50    1.10
  -6  -3   0    1.60    0.90
  -6  -3   0    0.90    1.10
  -6  -3   0   -1.20    0.90
  -6  -3   0    1.00    0.90
   6   3   0   -0.20    0.90
   6   3   0    0.70    1.10
   6   3   0   -0.90    1.00
   6   3   0    0.40    0.90
  -6  -4   0    0.00    1.00
  -6  -4   0    0.50    0.90
  -6  -4   0    0.50    0.40
   6   4   0    0.80    1.10
   6   4   0    0.20    1.00
   6   4   0   -0.10    1.20
   6   4   0    0.90    0.80
  -6  -5   0   82.29    3.10
  -6  -5   0   82.19    3.20
   6   5   0   80.39    3.10
   6   5   0   84.19    3.80
   6   5   0   82.99    3.20
  -6  -6   0    0.70    0.80
   6   6   0    0.00    0.80
   6   6   0   -1.10    1.30
   6   6   0    0.80    0.80
  -6  -7   0    3.30    0.90
  -6  -7   0    3.00    0.80
   6   7   0    2.20    0.80
   6   7   0    1.80    1.60
   6   7   0    1.40    0.80
  -6  -8   0    0.00    0.60
  -6  -8   0    0.20    0.60
   6   8   0    0.20    0.70
   6   8   0   -0.40    0.70
   6   8   0    0.50    1.90
   6   8   0   -0.90    1.60
  -6  -9   0   43.50    1.70
  -6  -9   0   43.70    1.70
   6   9   0   52.49    4.40
   6   9   0   46.40    2.00
   6   9   0   40.00    4.50
   6   9   0   42.60    1.90
   6  10   0    2.10    0.70
   6  10   0    2.20    2.20
   6  10   0    1.80    0.70
   6  10   0    5.00    2.60
   6  11   0   63.69    5.30
   6  11   0   56.79    6.00
   6  12   0    2.10    2.50
   6  13   0   32.60    4.60
   6  14   0   -0.50    2.60
  -7  14   0    2.60    3.30
   7 -14   0   -2.10    2.00
  -7  13   0    2.50    2.10
   7 -13   0    0.40    2.10
  -7  12   0    0.40    1.90
   7 -12   0    1.60    2.10
  -7  11   0   11.80    2.60
   7 -11   0   13.20    2.70
  -7  10   0    2.30    2.00
   7 -10   0    6.40    2.30
  -7   9   0    0.70    2.30
  -7   9   0    0.10    1.70
  -7   9   0    2.50    1.80
   7  -9   0    2.10    1.90
  -7   8   0   -0.50    1.40
  -7   8   0   -2.70    1.50
  -7   8   0    2.10    1.70
  -7   8   0    2.30    1.50
   7  -8   0    0.00    1.70
   7  -8   0    1.40    1.20
  -7   7   0   21.10    2.80
  -7   7   0   15.40    2.20
  -7   7   0   15.00    2.20
  -7   7   0   16.20    2.40
   7  -7   0   21.80    3.00
   7  -7   0   17.80    2.60
  -7   6   0    7.10    2.00
  -7   6   0    7.70    1.80
  -7   6   0    7.00    1.90
  -7   6   0    8.00    1.60
   7  -6   0    3.00    1.70
   7  -6   0    6.20    1.60
  -7   5   0   51.89    3.50
  -7   5   0   45.50    2.80
  -7   5   0   53.79    3.70
  -7   5   0   48.50    3.50
   7  -5   0   54.79    3.40
   7  -5   0   51.89    3.20
   7  -5   0   45.50    3.50
  -7   4   0    1.80    1.10
  -7   4   0    4.10    1.70
  -7   4   0    4.50    1.70
  -7   4   0    2.40    1.70
   7  -4   0    2.30    1.50
   7  -4   0   -1.00    1.40
   7  -4   0    0.10    1.50
  -7   3   0   77.19    4.10
  -7   3   0   80.79    4.40
  -7   3   0   80.89    3.00
  -7   3   0   81.29    4.30
   7  -3   0   77.19    4.20
   7  -3   0   76.29    4.20
   7  -3   0   79.19    4.10
  -7   2   0   78.79    4.20
  -7   2   0   88.39    4.40
  -7   2   0   80.49    4.30
   7  -2   0   82.49    4.10
   7  -2   0   88.49    4.40
   7  -2   0   87.69    4.10
  -7   1   0    1.70    1.40
  -7   1   0   -1.20    1.50
  -7   1   0   -0.20    1.30
   7  -1   0   -0.10    0.50
   7  -1   0    1.60    1.40
   7  -1   0   -0.30    1.40
   7  -1   0   -0.10    1.30
  -7   0   0    2.10    1.20
  -7   0   0   -0.20    1.20
  -7   0   0   -0.30    1.30
   7   0   0   -0.90    1.30
   7   0   0    1.40    1.40
   7   0   0   -0.50    1.20
  -7  -1   0   -1.20    1.20
  -7  -1   0    0.30    0.50
  -7  -1   0    0.20    1.40
  -7  -1   0    1.00    1.20
  -7  -1   0   -0.80    1.20
   7   1   0    0.70    1.20
   7   1   0   -0.50    1.30
   7   1   0    0.20    1.20
  -7  -2   0   80.89    3.50
  -7  -2   0   86.19    3.70
  -7  -2   0   85.59    4.00
  -7  -2   0   77.89    3.80
   7   2   0   86.89    4.00
   7   2   0   86.09    3.80
   7   2   0   90.29    3.70
  -7  -3   0   77.99    3.20
  -7  -3   0   80.29    3.70
  -7  -3   0   77.49    3.10
  -7  -3   0   75.29    3.40
   7   3   0   81.29    3.60
   7   3   0   75.59    3.60
   7   3   0   74.79    2.80
   7   3   0   79.89    3.30
  -7  -4   0    2.90    1.10
  -7  -4   0    2.60    1.30
  -7  -4   0    2.20    0.80
   7   4   0    1.70    1.20
   7   4   0    2.30    1.20
   7   4   0    2.50    1.20
   7   4   0    1.20    0.90
  -7  -5   0   48.20    2.70
  -7  -5   0   55.39    2.60
   7   5   0   49.90    1.90
   7   5   0   54.99    2.70
   7   5   0   48.10    3.00
   7   5   0   51.09    2.70
  -7  -6   0    5.90    1.20
   7   6   0    7.70    1.30
   7   6   0    4.60    1.10
   7   6   0    8.50    1.80
  -7  -7   0   17.40    1.60
   7   7   0   17.90    1.60
   7   7   0   14.50    2.30
   7   7   0   17.60    1.60
  -7  -8   0   -0.10    0.80
  -7  -8   0   -0.50    0.70
   7   8   0   -0.70    0.90
   7   8   0   -0.90    0.90
   7   8   0   -0.40    1.70
  -7  -9   0    1.90    0.80
  -7  -9   0    1.40    0.80
   7   9   0    5.20    2.20
   7   9   0    0.90    0.90
   7   9   0   -2.20    1.80
   7   9   0    0.90    0.90
  -7 -10   0    6.40    0.80
   7  10   0    8.00    2.70
   7  10   0    5.60    1.10
   7  10   0    6.50    1.00
   7  10   0    5.60    2.70
   7  11   0   23.00    4.20
   7  11   0   12.20    1.20
   7  11   0   16.30    3.40
   7  12   0    2.40    2.20
   7  13   0    2.80    2.70
   7  14   0    4.90    2.90
   8 -14   0    7.10    2.90
   8 -13   0    1.70    2.30
  -8  12   0    6.50    2.50
   8 -12   0    9.30    2.60
  -8  11   0   22.30    3.40
   8 -11   0   31.20    3.80
  -8  10   0    3.40    2.20
   8 -10   0    8.50    2.50
  -8   9   0  142.49    6.80
   8  -9   0  129.99    6.50
  -8   8   0   19.30    2.90
  -8   8   0   26.20    3.00
  -8   8   0   25.40    2.90
  -8   8   0   25.90    3.30
   8  -8   0   21.90    3.10
  -8   7   0   40.60    3.70
  -8   7   0   40.60    3.50
  -8   7   0   33.40    3.40
  -8   7   0   37.60    3.00
   8  -7   0   40.20    3.10
   8  -7   0   41.20    3.80
  -8   6   0   70.59    4.30
  -8   6   0   63.19    4.00
  -8   6   0   62.09    3.50
  -8   6   0   67.59    4.10
   8  -6   0   75.09    4.10
   8  -6   0   71.49    4.40
  -8   5   0   86.19    4.70
  -8   5   0   84.39    4.50
  -8   5   0   86.39    4.50
  -8   5   0   81.29    3.60
   8  -5   0   84.59    4.70
   8  -5   0   87.39    4.40
  -8   4   0   19.00    2.50
  -8   4   0   25.70    2.00
  -8   4   0   27.30    2.90
  -8   4   0   26.40    2.80
   8  -4   0   29.30    2.90
   8  -4   0   37.10    3.20
   8  -4   0   31.00    3.20
  -8   3   0  263.07    8.60
  -8   3   0  274.27    8.70
  -8   3   0  256.37    8.50
   8  -3   0  253.37    8.50
   8  -3   0  244.98    8.30
   8  -3   0  252.07    8.40
  -8   2   0   53.29    3.80
  -8   2   0   52.29    3.60
  -8   2   0   51.09    3.60
   8  -2   0   51.99    3.60
   8  -2   0   47.20    3.40
   8  -2   0   55.99    3.90
  -8   1   0  147.29    5.80
  -8   1   0  128.89    5.30
  -8   1   0  125.59    5.60
   8  -1   0  144.89    5.80
   8  -1   0  140.89    5.70
   8  -1   0  136.49    3.60
   8  -1   0  128.29    5.40
  -8   0   0   84.39    4.40
  -8   0   0   82.39    4.30
   8   0   0   90.39    4.50
   8   0   0   87.49    4.40
   8   0   0   83.19    4.10
  -8  -1   0  136.69    5.20
  -8  -1   0  139.99    5.50
  -8  -1   0  125.29    5.10
  -8  -1   0  133.39    3.60
   8   1   0  143.09    5.30
   8   1   0  128.19    5.20
   8   1   0  137.69    5.50
  -8  -2   0   51.99    3.10
  -8  -2   0   53.99    3.50
  -8  -2   0   52.79    3.20
  -8  -2   0   48.80    3.20
   8   2   0   54.69    3.20
   8   2   0   52.09    3.30
   8   2   0   57.59    3.50
  -8  -3   0  253.67    7.40
  -8  -3   0  257.27    7.70
  -8  -3   0  259.97    7.90
   8   3   0  257.47    7.80
   8   3   0  261.47    7.90
   8   3   0  248.48    7.50
  -8  -4   0   24.20    2.30
  -8  -4   0   25.80    2.10
  -8  -4   0   26.60    1.80
  -8  -4   0   28.00    1.90
   8   4   0   31.00    2.40
   8   4   0   25.80    2.30
   8   4   0   28.50    2.00
   8   4   0   25.30    2.00
  -8  -5   0   87.29    3.80
  -8  -5   0   81.59    3.50
   8   5   0   88.29    3.70
   8   5   0   79.19    3.60
   8   5   0   79.19    3.50
   8   5   0   85.99    3.00
  -8  -6   0   68.89    3.10
  -8  -6   0   68.99    3.30
   8   6   0   69.29    3.30
   8   6   0   72.49    3.20
   8   6   0   64.79    3.60
  -8  -7   0   40.50    2.50
   8   7   0   34.30    2.40
   8   7   0   42.40    2.60
   8   7   0   37.90    3.30
  -8  -8   0   25.20    2.00
   8   8   0   28.90    3.30
   8   8   0   24.50    2.00
   8   8   0   27.80    2.20
  -8  -9   0  136.29    4.40
   8   9   0  121.19    7.20
   8   9   0  137.09    6.60
   8   9   0  132.49    4.50
   8   9   0  132.69    4.60
  -8 -10   0    5.50    1.00
   8  10   0    6.80    2.80
   8  10   0    6.60    1.30
   8  10   0    8.40    2.60
   8  11   0   16.10    3.30
   8  11   0   23.10    4.20
   8  11   0   24.70    1.90
   8  12   0    3.10    2.70
   8  12   0    4.80    0.90
   8  13   0    4.20    2.70
   8  14   0    3.80    2.90
   9 -13   0   -1.80    2.20
  -9  12   0   -5.10    1.80
   9 -12   0    0.60    2.20
  -9  11   0   -0.40    2.20
   9 -11   0   -1.50    2.10
  -9  10   0    0.20    2.00
   9 -10   0   -0.80    2.00
  -9   9   0   -3.30    1.70
   9  -9   0   -2.60    1.90
  -9   8   0    6.30    2.00
  -9   8   0   10.00    2.50
  -9   8   0    9.90    2.70
  -9   8   0   13.40    2.50
   9  -8   0   11.70    2.70
  -9   7   0   61.29    4.60
  -9   7   0   67.39    3.80
  -9   7   0   64.19    4.50
  -9   7   0   59.79    4.30
   9  -7   0   65.99    4.10
   9  -7   0   66.69    4.70
  -9   6   0   27.70    3.10
  -9   6   0   25.50    3.10
  -9   6   0   24.00    3.00
  -9   6   0   32.10    2.70
   9  -6   0   26.20    3.00
   9  -6   0   25.80    3.40
  -9   5   0   26.00    3.20
  -9   5   0   24.20    3.00
  -9   5   0   22.90    2.90
  -9   5   0   24.70    2.10
   9  -5   0   23.90    3.10
   9  -5   0   23.90    2.80
  -9   4   0  221.78    6.50
  -9   4   0  228.48    8.10
  -9   4   0  227.08    8.10
  -9   4   0  227.78    8.20
   9  -4   0  231.28    9.00
   9  -4   0  208.28    7.80
   9  -4   0  220.98    8.00
  -9   3   0   -0.70    1.60
  -9   3   0   -1.30    1.50
  -9   3   0    0.60    1.40
   9  -3   0    2.00    1.80
   9  -3   0   -0.70    1.30
   9  -3   0    0.10    1.50
  -9   2   0  435.86   12.90
  -9   2   0  446.16   12.70
  -9   2   0  435.66   12.80
   9  -2   0  441.86   12.80
   9  -2   0  425.96   12.80
   9  -2   0  442.06   12.90
  -9   1   0   30.30    3.20
  -9   1   0   25.30    2.70
  -9   1   0   28.00    2.90
   9  -1   0   31.80    3.20
   9  -1   0   29.50    3.10
   9  -1   0   29.70    1.30
   9  -1   0   27.40    3.00
  -9   0   0    0.50    1.70
  -9   0   0   -2.20    1.50
  -9   0   0   -0.50    1.40
   9   0   0   -0.60    1.40
   9   0   0   -1.40    1.50
   9   0   0    1.70    1.60
  -9  -1   0   28.80    2.80
  -9  -1   0   28.50    2.60
  -9  -1   0   27.20    2.80
  -9  -1   0   29.70    1.30
   9   1   0   29.30    2.90
   9   1   0   31.40    2.90
   9   1   0   25.20    2.80
  -9  -2   0  434.76   12.10
  -9  -2   0  468.45   12.20
  -9  -2   0  434.56   12.50
   9   2   0  433.46   12.20
   9   2   0  425.56   12.30
   9   2   0  459.65   12.60
  -9  -3   0   -0.50    1.30
  -9  -3   0   -0.10    1.10
  -9  -3   0    0.30    1.10
   9   3   0    1.60    1.50
   9   3   0    1.10    1.30
   9   3   0   -0.40    1.10
  -9  -4   0  221.78    7.10
  -9  -4   0  223.98    7.40
  -9  -4   0  217.98    6.50
  -9  -4   0  222.88    6.50
   9   4   0  222.48    7.20
   9   4   0  228.18    6.30
   9   4   0  222.18    6.80
   9   4   0  223.98    7.30
  -9  -5   0   26.90    2.30
  -9  -5   0   23.10    1.40
  -9  -5   0   20.00    2.20
   9   5   0   21.30    1.80
   9   5   0   23.00    2.30
   9   5   0   24.80    2.10
   9   5   0   24.80    2.30
  -9  -6   0   29.30    2.30
  -9  -6   0   23.60    2.30
   9   6   0   25.60    1.30
   9   6   0   25.00    2.40
   9   6   0   24.80    2.30
   9   6   0   24.90    2.40
  -9  -7   0   67.89    3.20
  -9  -7   0   65.99    3.40
   9   7   0   64.39    3.50
   9   7   0   63.39    3.30
   9   7   0   71.79    4.00
  -9  -8   0   12.90    1.80
   9   8   0   12.30    2.40
   9   8   0   10.50    1.70
   9   8   0    9.40    1.70
  -9  -9   0    1.00    1.10
   9   9   0   -0.20    1.90
   9   9   0    0.90    1.20
   9   9   0    0.50    1.10
  -9 -10   0    0.90    0.90
   9  10   0    3.90    2.80
   9  10   0    0.80    1.10
   9  10   0   -0.60    2.10
   9  11   0    3.10    1.30
   9  11   0    4.60    2.40
   9  12   0    0.70    1.00
   9  12   0    0.30    2.20
   9  13   0    4.70    2.70
  10 -13   0    2.70    2.60
 -10  12   0   43.70    7.50
  10 -12   0   48.00    5.10
 -10  11   0    9.10    2.90
  10 -11   0    2.50    2.50
 -10  10   0   -0.40    2.10
  10 -10   0    1.10    2.10
 -10   9   0   -0.20    2.20
  10  -9   0   -0.90    2.10
 -10   8   0  201.28    9.40
 -10   8   0  187.78    8.30
 -10   8   0  195.38    7.40
 -10   8   0  186.58    7.80
  10  -8   0  216.58    9.10
  10  -8   0  193.28    8.40
 -10   7   0   24.00    3.20
 -10   7   0   25.20    3.40
 -10   7   0   30.60    3.70
 -10   7   0   29.90    2.80
  10  -7   0   23.80    3.40
  10  -7   0   32.50    3.40
 -10   6   0  166.48    7.30
 -10   6   0  164.48    7.10
 -10   6   0  165.78    5.90
 -10   6   0  171.78    7.30
  10  -6   0  167.58    7.40
  10  -6   0  165.08    7.00
 -10   5   0   30.90    3.60
 -10   5   0   28.40    3.40
 -10   5   0   28.60    3.30
 -10   5   0   29.40    2.30
  10  -5   0   26.40    3.20
  10  -5   0   31.20    3.40
 -10   4   0   24.40    2.90
 -10   4   0   29.80    3.40
 -10   4   0   26.70    3.10
  10  -4   0   31.40    3.40
  10  -4   0   30.40    3.20
 -10   3   0    4.70    2.10
 -10   3   0    0.90    1.70
 -10   3   0    5.70    2.00
  10  -3   0    8.60    2.10
  10  -3   0    4.90    2.10
  10  -3   0    3.90    1.70
 -10   2   0  245.38    8.70
 -10   2   0  232.88    8.40
 -10   2   0  248.38    8.70
  10  -2   0  246.78    8.70
  10  -2   0  242.08    8.70
  10  -2   0  247.78    8.60
 -10   1   0   57.49    4.20
 -10   1   0   57.89    3.90
 -10   1   0   65.19    4.00
  10  -1   0   67.39    4.30
  10  -1   0   70.49    4.20
  10  -1   0   59.59    1.90
  10  -1   0   61.59    3.90
 -10   0   0   40.40    3.20
 -10   0   0   48.20    3.90
 -10   0   0   43.00    3.60
  10   0   0   51.19    3.70
  10   0   0   48.20    3.80
  10   0   0   41.90    3.30
 -10  -1   0   66.49    3.80
 -10  -1   0   59.89    3.80
 -10  -1   0   61.49    2.00
 -10  -1   0   60.39    4.10
  10   1   0   66.69    4.00
  10   1   0   58.29    3.70
  10   1   0   59.79    4.00
 -10  -2   0  244.48    8.40
 -10  -2   0  244.38    8.00
 -10  -2   0  250.27    8.00
  10   2   0  255.37    8.10
  10   2   0  252.17    8.40
  10   2   0  230.88    8.10
 -10  -3   0    3.20    1.70
 -10  -3   0    4.90    1.50
  10   3   0    6.50    1.60
  10   3   0    6.70    1.70
  10   3   0    3.70    1.60
 -10  -4   0   33.70    2.30
 -10  -4   0   30.40    2.90
 -10  -4   0   32.50    2.70
 -10  -4   0   28.90    2.20
  10   4   0   33.60    2.60
  10   4   0   36.10    2.90
  10   4   0   33.90    2.80
 -10  -5   0   30.00    2.50
 -10  -5   0   28.90    1.80
 -10  -5   0   27.10    2.70
  10   5   0   32.00    2.80
  10   5   0   25.80    2.60
  10   5   0   27.20    2.20
  10   5   0   30.40    2.20
 -10  -6   0  167.38    5.90
 -10  -6   0  174.88    6.30
  10   6   0  164.58    6.20
  10   6   0  165.78    4.90
  10   6   0  172.88    6.10
  10   6   0  171.88    5.90
 -10  -7   0   28.50    2.70
  10   7   0   28.80    2.60
  10   7   0   24.30    2.40
  10   7   0   30.20    2.90
 -10  -8   0  194.08    6.50
  10   8   0  196.18    7.30
  10   8   0  184.78    6.40
  10   8   0  193.68    6.70
 -10  -9   0    0.70    1.20
  10   9   0   -0.80    1.20
  10   9   0    0.10    1.70
 -10 -10   0   -0.20    1.10
  10  10   0   -1.20    1.20
  10  10   0    0.70    1.90
  10  10   0   -6.90    2.10
  10  11   0    2.70    2.30
  10  11   0    4.80    1.50
  10  12   0   47.60    2.80
  10  12   0   47.20    5.00
  11 -13   0   -0.70    2.40
  11 -12   0   57.79    5.70
 -11  11   0    2.20    2.50
  11 -11   0    1.20    2.50
 -11  10   0    6.20    2.70
  11 -10   0    1.90    2.30
 -11   9   0    3.00    2.50
  11  -9   0    3.30    2.60
 -11   8   0   16.40    2.50
 -11   8   0   10.90    3.00
 -11   8   0   19.00    3.20
  11  -8   0   20.40    3.40
 -11   7   0   12.20    2.80
 -11   7   0    5.60    2.60
 -11   7   0   10.50    1.90
 -11   7   0    7.60    2.60
  11  -7   0    3.70    2.00
  11  -7   0    3.10    2.20
 -11   6   0   -0.50    1.90
 -11   6   0   -0.90    1.10
 -11   6   0   -2.60    1.80
 -11   6   0   -0.10    2.10
  11  -6   0    1.20    1.80
  11  -6   0    0.10    2.20
 -11   5   0    0.60    1.70
 -11   5   0    2.40    2.00
 -11   5   0   -0.70    1.80
  11  -5   0   -1.20    1.70
  11  -5   0    0.30    1.80
 -11   4   0   83.89    5.10
 -11   4   0   93.59    5.40
 -11   4   0   92.59    5.10
  11  -4   0   92.09    5.50
  11  -4   0   95.69    5.40
 -11   3   0   -1.00    1.60
 -11   3   0    2.20    1.80
 -11   3   0    1.80    1.80
  11  -3   0    0.70    1.70
  11  -3   0   -1.30    1.60
 -11   2   0   38.30    3.60
 -11   2   0   35.40    3.80
 -11   2   0   39.50    3.60
  11  -2   0   35.60    3.60
  11  -2   0   43.50    4.00
  11  -2   0   35.30    3.60
 -11   1   0    2.80    2.10
 -11   1   0    3.40    1.90
 -11   1   0    4.90    1.80
  11  -1   0    4.60    0.60
  11  -1   0    4.80    1.70
  11  -1   0    1.70    1.80
  11  -1   0    4.90    1.90
 -11   0   0    1.30    1.70
 -11   0   0   -1.70    1.50
 -11   0   0    1.40    1.80
  11   0   0   -0.80    1.60
  11   0   0   -0.30    1.40
  11   0   0    0.20    1.50
 -11  -1   0    4.00    0.60
 -11  -1   0    5.90    1.90
 -11  -1   0    1.00    1.80
  11   1   0    2.60    1.60
  11   1   0    4.00    1.70
  11   1   0    4.20    2.00
 -11  -2   0   41.40    3.10
 -11  -2   0   42.80    3.40
  11   2   0   40.30    3.20
  11   2   0   41.60    3.40
  11   2   0   38.40    3.50
 -11  -3   0   -0.30    1.10
 -11  -3   0   -0.60    1.40
  11   3   0    2.60    1.50
  11   3   0    2.70    1.40
  11   3   0    0.20    1.50
 -11  -4   0   89.39    3.90
 -11  -4   0   89.69    4.70
  11   4   0   92.89    4.30
  11   4   0   96.59    4.70
  11   4   0   89.09    4.70
 -11  -5   0   -0.90    1.50
 -11  -5   0    0.10    1.10
 -11  -5   0   -0.50    0.80
  11   5   0    1.40    1.50
  11   5   0    0.30    1.10
  11   5   0   -0.80    1.30
 -11  -6   0   -1.20    1.30
  11   6   0   -1.80    0.80
  11   6   0    0.60    1.10
  11   6   0   -0.80    1.40
  11   6   0   -0.50    1.30
 -11  -7   0    8.70    2.00
  11   7   0    7.20    1.90
  11   7   0    8.80    1.80
  11   7   0    6.80    1.80
 -11  -8   0   19.70    2.40
  11   8   0   18.10    2.60
  11   8   0   14.90    2.30
 -11  -9   0    4.80    1.70
  11   9   0    3.30    1.70
  11   9   0    5.00    2.00
 -11 -10   0    4.10    1.50
  11  10   0    4.70    1.60
  11  10   0    0.60    1.90
  11  11   0   -1.60    1.30
  11  11   0    3.20    2.70
  11  12   0   61.19    3.50
  12 -12   0   18.30    4.00
 -12  11   0    3.20    2.90
  12 -11   0    1.30    2.60
 -12  10   0    2.60    2.60
  12 -10   0    0.70    2.30
 -12   9   0    0.20    2.50
  12  -9   0    5.10    2.80
 -12   8   0   94.79    4.80
 -12   8   0   80.29    6.00
 -12   8   0   98.89    5.90
  12  -8   0   91.19    6.30
 -12   7   0    0.50    2.20
 -12   7   0    2.30    2.20
 -12   7   0   -0.10    2.30
 -12   7   0   -2.90    1.10
  12  -7   0   -3.40    2.10
  12  -7   0    2.40    2.10
 -12   6   0   17.60    3.20
 -12   6   0   14.90    3.10
 -12   6   0   13.10    2.90
  12  -6   0   14.90    2.90
  12  -6   0   24.90    3.70
 -12   5   0   -1.70    1.60
 -12   5   0    0.10    1.90
 -12   5   0    0.70    2.00
  12  -5   0    0.10    1.90
  12  -5   0   -2.70    1.80
 -12   4   0   58.59    4.80
 -12   4   0   54.29    4.40
 -12   4   0   61.69    4.80
  12  -4   0   42.00    4.10
  12  -4   0   51.09    4.70
 -12   3   0    0.80    2.00
 -12   3   0   -0.80    2.10
  12  -3   0    3.00    2.10
  12  -3   0   -0.30    1.70
 -12   2   0   24.90    3.50
 -12   2   0   21.90    3.10
  12  -2   0   25.30    3.30
  12  -2   0   18.60    3.10
 -12   1   0    0.50    1.90
 -12   1   0    2.30    2.00
  12  -1   0    2.10    1.80
  12  -1   0    3.00    1.90
  12  -1   0    2.50    1.80
 -12   0   0   91.29    5.30
 -12   0   0   84.59    4.80
  12   0   0   85.69    5.00
  12   0   0   87.99    5.20
  12   0   0   80.69    4.70
 -12  -1   0    3.50    1.80
 -12  -1   0    3.70    1.90
 -12  -1   0    2.40    0.50
  12   1   0    1.40    1.60
  12   1   0    2.10    1.80
  12   1   0   -1.40    1.70
 -12  -2   0   22.00    3.00
 -12  -2   0   20.10    2.60
  12   2   0   25.00    3.00
  12   2   0   23.10    2.80
  12   2   0   19.30    2.80
 -12  -3   0    4.60    2.00
 -12  -3   0    1.80    1.40
  12   3   0    5.20    1.80
  12   3   0    0.60    1.40
  12   3   0   -0.80    1.50
 -12  -4   0   52.69    3.90
  12   4   0   54.39    3.50
  12   4   0   58.39    4.00
  12   4   0   40.70    3.70
 -12  -5   0   -0.20    0.90
 -12  -5   0    0.40    1.70
  12   5   0    2.30    1.60
  12   5   0    2.20    1.70
  12   5   0   -0.20    1.20
 -12  -6   0   17.80    2.70
 -12  -6   0   18.30    1.30
  12   6   0   19.90    2.60
  12   6   0   15.50    2.50
 -12  -7   0   -0.50    1.60
  12   7   0    0.50    1.30
  12   7   0   -1.00    1.50
 -12  -8   0  101.49    5.00
  12   8   0   94.59    5.00
  12   8   0  101.49    4.80
 -12  -9   0    4.70    1.70
  12   9   0    1.80    1.70
  12   9   0    3.70    1.90
 -12 -10   0    0.90    1.50
  12  10   0    5.50    1.80
 -12 -11   0    0.00    1.90
  12  11   0    3.90    1.60
  12  12   0   17.00    2.40
  13 -12   0    2.10    2.70
  13 -11   0   -1.00    2.40
 -13  10   0    6.80    2.90
  13 -10   0    0.00    2.50
 -13   9   0   -5.10    2.00
  13  -9   0    0.60    2.60
 -13   8   0   95.99    6.70
 -13   8   0   96.49    6.20
  13  -8   0   78.59    6.10
 -13   7   0    9.10    3.10
 -13   7   0   13.50    3.20
  13  -7   0   10.90    3.20
  13  -7   0    7.20    2.50
 -13   6   0    2.00    2.50
 -13   6   0    1.60    2.20
  13  -6   0    0.90    1.90
  13  -6   0   -0.70    2.30
 -13   5   0   -0.50    2.20
 -13   5   0    0.20    2.30
  13  -5   0    1.70    2.00
  13  -5   0    1.00    2.10
 -13   4   0  179.68    8.00
 -13   4   0  183.58    8.10
  13  -4   0  171.98    7.80
  13  -4   0  158.18    7.90
 -13   3   0   -0.30    2.10
 -13   3   0    0.20    2.10
  13  -3   0    2.40    2.20
  13  -3   0    2.40    2.10
 -13   2   0  446.46   14.10
 -13   2   0  440.86   14.30
  13  -2   0  443.56   14.10
  13  -2   0  443.16   14.30
 -13   1   0   25.70    3.50
 -13   1   0   30.60    3.60
  13  -1   0   26.40    3.60
  13  -1   0   22.90    3.20
  13  -1   0   25.10    3.30
 -13   0   0   -0.10    1.90
 -13   0   0   -0.40    1.80
  13   0   0    0.90    1.90
  13   0   0    0.50    1.90
  13   0   0    1.50    1.80
 -13  -1   0   29.80    3.70
 -13  -1   0   25.70    3.20
  13   1   0   30.00    3.50
  13   1   0   24.50    3.20
  13   1   0   25.20    3.30
 -13  -2   0  424.26   12.90
 -13  -2   0  445.86   13.80
  13   2   0  443.16   13.50
  13   2   0  438.46   13.70
  13   2   0  426.56   13.10
 -13  -3   0   -1.60    1.20
 -13  -3   0    0.20    1.90
  13   3   0    2.40    1.80
  13   3   0    1.00    1.60
  13   3   0   -0.40    1.80
 -13  -4   0  176.08    7.40
  13   4   0  169.58    6.70
  13   4   0  174.88    7.40
  13   4   0  186.48    7.40
 -13  -5   0    0.00    1.10
 -13  -5   0   -1.80    1.70
  13   5   0   -1.80    1.60
  13   5   0   -1.10    1.30
  13   5   0   -1.40    1.60
 -13  -6   0   -1.10    1.70
  13   6   0   -1.80    1.60
 -13  -7   0    9.60    2.40
  13   7   0    6.20    2.20
 -13  -8   0   94.19    5.10
  13   8   0   95.49    5.20
 -13  -9   0    1.40    1.60
  13   9   0   -2.10    1.60
 -13 -10   0    1.90    1.60
  13  10   0    5.80    2.10
 -13 -11   0   -0.40    1.70
  13  11   0    2.30    1.80
  13  12   0   -1.10    1.50
  14 -11   0   13.80    3.90
 -14  10   0   86.59    7.00
  14 -10   0   64.69    6.60
 -14   9   0   27.10    4.40
  14  -9   0   24.20    4.30
 -14   8   0   94.79    6.40
 -14   8   0  103.09    7.10
  14  -8   0   97.99    6.90
 -14   7   0    2.70    2.50
 -14   7   0   -4.10    2.10
  14  -7   0    7.60    2.90
 -14   6   0   30.50    4.20
 -14   6   0   30.50    4.20
  14  -6   0   36.80    4.60
  14  -6   0   35.80    4.40
 -14   5   0   41.00    4.70
 -14   5   0   48.20    4.90
  14  -5   0   43.50    4.70
  14  -5   0   36.90    4.20
 -14   4   0   31.60    4.40
 -14   4   0   37.00    4.70
  14  -4   0   40.90    4.40
  14  -4   0   37.70    4.50
 -14   3   0   51.89    5.10
 -14   3   0   55.49    5.00
  14  -3   0   59.09    4.90
  14  -3   0   62.79    5.00
 -14   2   0   86.59    5.80
 -14   2   0   87.69    6.00
  14  -2   0   91.09    6.00
  14  -2   0   87.89    5.80
 -14   1   0   15.00    3.00
 -14   1   0   15.60    3.10
  14  -1   0   15.60    3.00
  14  -1   0    9.50    2.90
 -14   0   0   27.90    3.60
 -14   0   0   26.60    3.80
  14   0   0   33.20    3.80
  14   0   0   25.40    3.50
  14   0   0   34.60    4.10
 -14  -1   0   19.20    3.40
 -14  -1   0   18.20    2.90
  14   1   0   13.90    2.80
  14   1   0   15.70    3.00
  14   1   0   16.10    2.80
 -14  -2   0   95.59    5.80
 -14  -2   0   79.69    4.90
  14   2   0   94.09    5.60
  14   2   0   97.89    5.80
  14   2   0   87.29    5.30
 -14  -3   0   59.99    4.80
 -14  -3   0   58.39    3.90
  14   3   0   56.79    4.70
  14   3   0   54.19    4.40
  14   3   0   62.99    4.40
 -14  -4   0   30.10    3.70
  14   4   0   33.50    3.60
  14   4   0   35.30    3.40
  14   4   0   32.90    3.70
 -14  -5   0   39.90    4.10
  14   5   0   51.19    4.10
  14   5   0   40.20    4.00
 -14  -6   0   29.30    3.50
  14   6   0   39.00    3.90
 -14  -7   0    3.00    2.10
  14   7   0    5.50    2.20
 -14  -8   0   92.69    5.40
  14   8   0  104.39    5.60
 -14  -9   0   32.30    3.50
  14   9   0   28.70    3.40
 -14 -10   0   64.39    4.30
  14  10   0   73.49    4.70
 -14 -11   0    9.80    2.30
  14  11   0   11.00    2.50
  15 -11   0    5.20    3.30
  15 -10   0   -1.30    2.60
 -15   9   0    3.40    2.80
  15  -9   0    4.60    2.90
 -15   8   0   54.89    5.70
 -15   8   0   40.30    5.20
  15  -8   0   48.20    5.50
 -15   7   0   -0.60    2.60
 -15   7   0   -0.30    2.40
  15  -7   0    4.80    2.90
 -15   6   0   26.10    4.20
 -15   6   0   20.00    3.90
  15  -6   0   17.00    3.30
  15  -6   0   17.80    3.70
 -15   5   0    5.80    3.00
 -15   5   0    4.10    2.70
  15  -5   0    6.50    2.60
  15  -5   0    3.60    2.60
 -15   4   0  153.28    8.00
 -15   4   0  157.48    8.30
  15  -4   0  163.38    8.30
  15  -4   0  170.38    8.50
 -15   3   0   48.70    5.20
 -15   3   0   40.20    4.70
  15  -3   0   44.50    4.70
  15  -3   0   49.80    5.00
 -15   2   0    9.50    3.10
 -15   2   0    8.20    2.70
  15  -2   0    9.80    3.00
  15  -2   0   12.30    3.20
 -15   1   0   -2.60    2.30
 -15   1   0    1.60    2.30
  15  -1   0   -1.00    2.20
  15  -1   0    3.10    2.30
 -15   0   0   -1.30    1.80
 -15   0   0   -0.90    2.00
  15   0   0   -1.10    2.00
  15   0   0   -1.10    2.10
 -15  -1   0    0.70    2.10
 -15  -1   0   -0.50    1.90
  15   1   0   -0.40    1.90
  15   1   0   -1.60    1.90
  15   1   0    4.20    2.30
 -15  -2   0    8.10    2.30
 -15  -2   0   11.50    2.80
  15   2   0   18.20    3.00
  15   2   0   13.40    3.20
  15   2   0    9.60    2.50
 -15  -3   0   45.40    4.00
 -15  -3   0   28.70    3.90
  15   3   0   46.90    4.40
  15   3   0   38.70    4.20
  15   3   0   44.90    4.20
 -15  -4   0  173.88    7.90
  15   4   0  155.98    6.90
  15   4   0  157.98    7.60
 -15  -5   0    3.30    2.50
  15   5   0    2.20    2.20
 -15  -6   0   29.70    3.80
  15   6   0   19.10    3.20
 -15  -7   0    0.70    2.10
  15   7   0   -0.70    1.90
 -15  -8   0   47.30    4.40
  15   8   0   53.59    4.80
 -15  -9   0    2.30    2.00
  15   9   0    3.20    2.30
 -15 -10   0    0.60    1.90
  15  10   0   -0.90    1.90
 -15 -11   0    1.10    2.00
  16 -10   0    0.70    2.90
 -16   9   0   -1.60    4.70
  16  -9   0   -1.40    2.60
 -16   8   0    3.50    3.10
 -16   8   0    5.90    3.00
  16  -8   0    3.20    2.80
 -16   7   0    0.60    2.70
 -16   7   0    1.50    2.90
  16  -7   0   -3.30    2.40
 -16   6   0   69.39    6.50
 -16   6   0   69.69    6.60
  16  -6   0   69.99    5.90
  16  -6   0   63.69    5.90
 -16   5   0   -0.70    2.60
 -16   5   0   -0.20    2.50
  16  -5   0    0.60    2.20
  16  -5   0   -1.90    2.00
 -16   4   0   15.40    3.50
 -16   4   0   22.20    4.00
  16  -4   0   14.00    3.20
  16  -4   0   23.30    4.10
 -16   3   0    0.70    2.60
 -16   3   0    1.80    2.70
  16  -3   0    0.30    2.50
  16  -3   0    1.10    2.40
 -16   2   0   24.00    4.00
 -16   2   0   26.60    3.90
  16  -2   0   19.80    3.80
  16  -2   0   25.00    4.20
 -16   1   0   85.19    6.40
 -16   1   0  102.59    6.60
  16  -1   0   99.59    6.50
  16  -1   0  113.49    7.00
 -16   0   0    6.90    3.10
 -16   0   0    5.60    2.50
  16   0   0    5.50    2.80
  16   0   0    5.40    3.00
 -16  -1   0  105.79    6.70
 -16  -1   0   96.49    5.90
  16   1   0  107.49    6.70
  16   1   0   97.69    6.20
 -16  -2   0   30.70    3.70
 -16  -2   0   30.50    4.30
  16   2   0   25.80    4.00
  16   2   0   30.60    3.80
  16   2   0   25.90    3.60
 -16  -3   0    3.00    2.60
  16   3   0    2.70    2.10
  16   3   0    2.60    2.50
 -16  -4   0   14.40    3.30
  16   4   0   24.60    3.30
  16   4   0   18.20    3.30
 -16  -5   0   -0.40    2.30
  16   5   0    0.40    2.20
 -16  -6   0   65.09    5.40
  16   6   0   63.09    5.10
 -16  -7   0    0.40    2.20
  16   7   0   -2.20    1.90
 -16  -8   0    4.40    2.40
  16   8   0    4.30    2.50
 -16  -9   0    0.60    2.10
  16   9   0    1.80    2.10
 -16 -10   0   -0.40    1.90
  17 -10   0    2.20    3.40
  17  -9   0   50.69    6.10
 -17   8   0    1.20    2.80
 -17   8   0    0.70    2.70
  17  -8   0   -3.00    2.60
 -17   7   0   48.20    5.80
 -17   7   0   62.99    6.40
  17  -7   0   43.80    5.70
 -17   6   0    3.80    3.00
 -17   6   0    6.00    3.30
  17  -6   0    0.10    2.70
 -17   5   0   -1.00    2.60
 -17   5   0   -1.40    2.90
  17  -5   0   -4.10    2.50
  17  -5   0    0.80    2.70
 -17   4   0    4.90    3.20
 -17   4   0    3.60    3.10
  17  -4   0    6.60    3.40
  17  -4   0    2.20    2.90
 -17   3   0   14.90    3.80
 -17   3   0   16.00    3.70
  17  -3   0   10.00    3.40
  17  -3   0   14.30    3.50
 -17   2   0    2.50    2.50
 -17   2   0    4.70    2.90
  17  -2   0   -1.00    2.30
  17  -2   0   -0.60    2.50
 -17   1   0  195.68    9.60
 -17   1   0  210.78    9.50
  17  -1   0  206.18    9.40
  17  -1   0  191.58    9.60
 -17   0   0   -0.60    2.40
 -17   0   0   -0.50    2.20
  17   0   0    2.00    2.40
  17   0   0   -2.50    2.10
 -17  -1   0  202.48    9.50
 -17  -1   0  201.18    8.70
  17   1   0  184.08    9.20
  17   1   0  195.18    8.90
 -17  -2   0   10.90    3.30
  17   2   0    4.10    2.50
  17   2   0    8.90    3.10
 -17  -3   0   13.00    3.40
  17   3   0   14.70    2.90
  17   3   0    7.70    3.00
 -17  -4   0    3.60    2.70
  17   4   0    8.10    3.00
 -17  -5   0    1.70    2.60
  17   5   0    4.20    2.50
 -17  -6   0    0.90    2.40
  17   6   0    2.60    2.40
 -17  -7   0   41.00    4.60
  17   7   0   39.50    4.60
 -17  -8   0    1.90    2.20
  17   8   0    0.40    2.20
 -17  -9   0   49.10    4.90
 -17 -10   0   -1.00    2.00
  18  -9   0   19.90    4.60
  18  -8   0   -1.10    2.80
 -18   7   0   21.80    4.60
 -18   7   0   15.60    4.00
  18  -7   0   19.60    4.50
 -18   6   0    3.60    2.80
 -18   6   0   -0.90    2.70
  18  -6   0   -2.30    2.80
 -18   5   0   -0.50    3.00
 -18   5   0   12.00    3.60
  18  -5   0   -1.20    2.70
  18  -5   0    0.50    2.60
 -18   4   0    0.30    2.90
 -18   4   0   -1.70    2.70
  18  -4   0    2.10    2.90
  18  -4   0    0.20    2.80
 -18   3   0   -1.00    2.40
 -18   3   0   -4.40    2.40
  18  -3   0   -3.60    2.30
  18  -3   0    0.20    2.80
 -18   2   0    2.00    3.00
 -18   2   0   -1.30    2.30
  18  -2   0   -2.00    2.20
  18  -2   0    0.90    2.60
 -18   1   0   22.90    4.40
 -18   1   0   34.20    4.60
  18  -1   0   20.50    4.00
  18  -1   0   30.30    4.40
 -18   0   0    0.80    2.90
 -18   0   0   -1.30    2.30
  18   0   0    2.50    2.70
  18   0   0    3.00    2.70
 -18  -1   0   19.40    3.90
  18   1   0   28.80    4.30
  18   1   0   36.70    4.60
 -18  -2   0    0.70    2.50
  18   2   0    1.70    2.30
  18   2   0   -5.10    2.00
 -18  -3   0    3.80    2.80
  18   3   0   -2.80    1.90
  18   3   0    2.10    2.50
 -18  -4   0   -1.70    2.40
  18   4   0    1.60    2.50
 -18  -5   0    4.90    2.80
  18   5   0    2.00    2.40
 -18  -6   0    0.80    2.50
  18   6   0   -0.90    2.30
 -18  -7   0   28.70    4.30
  18   7   0   26.70    4.40
 -18  -8   0    1.80    2.50
 -18  -9   0   30.40    4.20
  19  -8   0   -3.20    2.70
 -19   7   0   16.50    4.40
 -19   7   0   19.30    4.60
  19  -7   0    9.10    3.80
 -19   6   0   -0.20    2.60
 -19   6   0    4.50    3.30
  19  -6   0    4.40    3.30
 -19   5   0   17.60    4.00
 -19   5   0   12.60    3.90
  19  -5   0   17.50    4.40
 -19   4   0   -1.60    2.60
 -19   4   0    7.30    3.40
  19  -4   0   -0.70    2.60
  19  -4   0   -0.40    2.80
 -19   3   0   45.70    5.80
 -19   3   0   36.80    5.00
  19  -3   0   40.80    5.60
  19  -3   0   50.69    6.00
 -19   2   0   -1.20    2.60
 -19   2   0    2.10    3.10
  19  -2   0   -3.90    2.10
  19  -2   0    0.10    2.70
 -19   1   0    6.40    3.10
 -19   1   0   -0.60    2.70
  19  -1   0   -2.70    2.60
  19  -1   0    4.90    2.90
 -19   0   0   -1.90    2.50
  19   0   0    2.40    2.90
  19   0   0    2.50    2.70
 -19  -1   0   -2.50    2.70
  19   1   0   -4.60    2.10
  19   1   0    0.20    2.30
 -19  -2   0   -1.40    2.60
  19   2   0   -4.00    2.00
  19   2   0   -1.00    2.10
 -19  -3   0   45.60    5.50
  19   3   0   48.70    5.50
 -19  -4   0    4.20    3.10
  19   4   0    1.50    2.60
 -19  -5   0   19.70    3.90
  19   5   0   12.90    3.50
 -19  -6   0    4.70    2.90
 -19  -7   0   11.90    3.20
 -19  -8   0    1.40    2.60
 -20   7   0   26.20    5.00
  20  -7   0   21.10    5.10
 -20   6   0   15.70    4.30
 -20   6   0    9.70    4.10
  20  -6   0   13.00    4.10
 -20   5   0   31.30    5.40
 -20   5   0   20.50    4.60
  20  -5   0   25.40    5.00
 -20   4   0   12.10    3.80
 -20   4   0   15.20    4.30
  20  -4   0   11.60    4.00
  20  -4   0   18.40    4.20
 -20   3   0   10.20    3.70
 -20   3   0    8.90    3.70
  20  -3   0    7.70    3.60
  20  -3   0    5.40    3.50
 -20   2   0    2.20    3.10
 -20   2   0   -0.60    2.80
  20  -2   0    3.20    3.00
  20  -2   0   -1.00    2.70
 -20   1   0   11.50    3.90
  20  -1   0   15.90    3.90
  20  -1   0   15.00    3.60
 -20   0   0    8.90    3.80
  20   0   0    0.20    2.60
  20   0   0    1.20    2.50
 -20  -1   0    6.80    3.50
  20   1   0    6.10    3.30
  20   1   0    8.30    3.10
 -20  -2   0   -0.80    2.90
  20   2   0    1.60    2.90
 -20  -3   0   14.70    4.00
  20   3   0   12.40    3.70
 -20  -4   0   16.40    4.00
  20   4   0   25.30    4.80
 -20  -5   0   23.90    4.50
 -20  -6   0   10.00    3.70
 -20  -7   0   27.60    4.50
 -21   6   0   10.60    4.00
  21  -6   0   13.70    4.30
 -21   5   0   17.50    4.60
 -21   5   0    2.40    3.30
  21  -5   0    9.40    3.90
 -21   4   0    2.40    3.20
 -21   4   0    0.70    3.30
  21  -4   0    0.60    4.70
  21  -4   0   -2.40    2.70
 -21   3   0    8.80    4.30
  21  -3   0    9.40    3.70
  21  -3   0    9.40    3.80
 -21   2   0    7.10    4.00
  21  -2   0    3.90    3.10
  21  -2   0   12.10    3.80
 -21   1   0   17.90    4.50
  21  -1   0   11.90    3.80
  21  -1   0   24.20    4.90
 -21   0   0    2.80    3.30
  21   0   0   -1.30    2.40
  21   0   0    0.60    2.90
 -21  -1   0   13.40    4.10
  21   1   0   15.40    4.00
  21   1   0   14.50    4.00
 -21  -2   0    9.20    3.80
  21   2   0   10.60    3.90
 -21  -3   0   14.00    4.10
 -21  -4   0    4.70    3.40
 -21  -5   0    7.00    3.30
 -21  -6   0   14.40    4.10
 -22   4   0   40.20    6.20
  22  -4   0   37.40    5.70
 -22   3   0    4.70    3.70
  22  -3   0   -2.90    3.00
  22  -3   0   -0.70    3.30
 -22   2   0   -0.40    2.90
  22  -2   0    0.40    3.10
  22  -2   0    0.50    3.30
 -22   1   0   18.90    4.90
  22  -1   0   23.10    4.60
  22  -1   0   16.20    4.20
 -22   0   0    4.80    3.50
  22   0   0    7.30    5.30
  22   0   0   -2.80    2.40
 -22  -1   0   20.80    4.90
 -22  -2   0   -1.20    3.00
 -22  -3   0   -0.40    3.10
 -22  -4   0   40.50    6.00
 -23   2   0   11.60    4.70
 -23   1   0   -3.00    3.40
  23  -1   0    3.00    3.10
 -23   0   0   -2.30    3.40
 -23  -1   0    3.60    3.80
 -23  -2   0   13.50    4.60
 -23  -1  -1   29.60    5.70
 -23   0  -1    2.70    3.60
  23  -1   1   29.20    5.00
 -23   1  -1   34.50    6.00
 -22  -4  -1    6.30    3.60
 -22  -3  -1   -1.00    3.10
 -22  -2  -1   12.30    4.40
 -22  -1  -1   39.70    5.90
  22   0   1    6.50    3.10
  22   0   1    7.20    6.30
 -22   0  -1    4.30    3.70
  22  -1   1   39.90    5.80
  22  -1   1   39.60    5.90
 -22   1  -1   50.39    6.70
  22  -2   1   26.30    5.30
  22  -2   1   15.10    4.40
 -22   2  -1   14.00    4.20
  22  -3   1   -2.60    2.90
  22  -3   1    2.60    3.50
 -22   3  -1    1.40    3.40
  22  -4   1    4.90    3.60
 -22   4  -1    9.60    4.20
 -21  -6  -1    7.20    3.40
 -21  -5  -1   -2.40    2.70
 -21  -4  -1    1.40    2.90
 -21  -3  -1    3.20    3.30
  21   2   1   16.00    4.70
 -21  -2  -1   11.40    3.90
  21   1   1   18.90    4.00
  21   1   1   18.50    4.10
 -21  -1  -1   25.10    5.10
  21   0   1   -0.20    2.90
  21   0   1   -1.60    2.50
 -21   0  -1   -0.80    3.10
  21  -1   1   23.50    4.60
  21  -1   1   16.60    4.20
 -21   1  -1   21.20    5.00
  21  -2   1   19.80    4.70
  21  -2   1   17.60    4.20
 -21   2  -1   18.90    4.60
  21  -3   1    7.60    3.70
  21  -3   1    4.40    3.60
 -21   3  -1    9.20    4.00
  21  -4   1   11.40    6.20
  21  -4   1    0.40    2.90
 -21   4  -1    5.10    3.80
 -21   4  -1   -3.90    2.60
  21  -5   1    5.90    3.50
 -21   5  -1    5.40    3.60
 -21   5  -1    7.10    3.80
  21  -6   1    9.20    3.80
 -21   6  -1   10.40    4.10
 -20  -7  -1   16.90    4.00
 -20  -6  -1    8.30    3.50
 -20  -5  -1   13.20    3.70
  20   4   1   28.30    5.80
 -20  -4  -1   24.70    4.70
  20   3   1   27.40    4.50
 -20  -3  -1   35.10    5.20
  20   2   1    9.00    3.20
 -20  -2  -1    8.40    3.60
  20   1   1   -0.70    2.50
  20   1   1    1.90    3.00
 -20  -1  -1    0.00    2.80
  20   0   1    6.90    3.10
  20   0   1    0.50    2.40
 -20   0  -1    2.40    3.20
  20  -1   1    4.70    2.90
  20  -1   1    2.30    2.70
 -20   1  -1   -3.20    2.60
  20  -2   1    5.20    3.20
  20  -2   1    8.80    3.70
 -20   2  -1    2.10    3.10
 -20   2  -1    8.10    3.50
  20  -3   1   29.90    5.10
  20  -3   1   33.50    5.00
 -20   3  -1   23.70    4.60
 -20   3  -1   31.80    5.30
  20  -4   1   34.50    5.30
  20  -4   1   26.00    4.80
 -20   4  -1   25.30    5.10
 -20   4  -1   26.90    4.70
  20  -5   1   25.00    4.90
 -20   5  -1   12.10    4.20
 -20   5  -1   10.00    4.00
  20  -6   1   10.70    4.00
 -20   6  -1   -1.30    3.20
 -20   6  -1   12.40    4.00
  20  -7   1   11.50    4.60
 -20   7  -1   19.40    4.60
 -19  -8  -1    6.40    3.00
 -19  -7  -1    3.30    2.60
 -19  -6  -1    4.90    2.90
  19   5   1   10.40    3.20
 -19  -5  -1   15.60    3.60
  19   4   1   12.90    3.40
 -19  -4  -1   13.80    3.60
  19   3   1   11.40    3.40
 -19  -3  -1   11.00    3.50
  19   2   1    1.70    2.80
  19   2   1    1.60    2.40
 -19  -2  -1    1.80    2.70
  19   1   1    0.20    2.30
  19   1   1   -2.60    2.20
 -19  -1  -1    3.30    2.90
  19   0   1    2.50    2.90
  19   0   1   -2.20    2.40
 -19   0  -1    1.30    2.80
  19  -1   1    0.20    2.90
  19  -1   1    1.20    2.70
 -19   1  -1    2.00    2.80
 -19   1  -1   -0.40    2.40
  19  -2   1    3.00    2.80
  19  -2   1   -2.20    2.40
 -19   2  -1    0.10    2.40
 -19   2  -1    0.70    3.00
  19  -3   1   15.10    4.00
  19  -3   1   13.20    3.90
 -19   3  -1   14.00    3.90
 -19   3  -1   12.50    3.90
  19  -4   1   14.30    4.00
  19  -4   1    7.20    3.40
 -19   4  -1   13.00    3.80
 -19   4  -1    9.00    3.80
  19  -5   1   12.60    3.70
 -19   5  -1   15.90    4.30
 -19   5  -1    3.90    3.50
  19  -6   1    4.40    3.40
 -19   6  -1    5.60    3.60
 -19   6  -1    4.70    3.40
  19  -7   1    0.60    2.90
 -19   7  -1   -4.10    2.70
 -19   7  -1    0.30    3.00
  19  -8   1    5.40    3.50
 -18  -9  -1    0.80    2.30
 -18  -8  -1   10.60    3.10
  18   7   1    1.40    2.80
 -18  -7  -1    0.00    2.40
  18   6   1   -0.90    2.30
 -18  -6  -1   -0.50    2.40
  18   5   1   29.90    4.40
 -18  -5  -1   27.00    4.40
  18   4   1    5.20    2.90
 -18  -4  -1    7.90    3.00
  18   3   1    6.10    2.90
  18   3   1   13.90    3.30
 -18  -3  -1    8.20    3.20
  18   2   1   32.70    4.40
  18   2   1   25.30    3.90
 -18  -2  -1   27.60    4.50
  18   1   1   34.30    4.40
  18   1   1   36.80    4.90
 -18  -1  -1   44.50    5.50
  18   0   1   73.19    6.50
  18   0   1   77.09    6.10
 -18   0  -1   73.09    5.80
 -18   0  -1   62.09    6.30
  18  -1   1   38.20    4.80
  18  -1   1   37.70    5.10
 -18   1  -1   34.30    4.70
 -18   1  -1   36.50    4.90
  18  -2   1   26.20    4.30
  18  -2   1   30.70    4.60
 -18   2  -1   29.70    4.40
 -18   2  -1   31.10    4.90
  18  -3   1   10.50    3.50
  18  -3   1   11.90    3.80
 -18   3  -1    4.70    2.90
 -18   3  -1    9.50    3.40
  18  -4   1    5.90    3.20
  18  -4   1    5.90    3.40
 -18   4  -1    7.70    3.40
 -18   4  -1    3.00    3.20
  18  -5   1   19.00    4.30
  18  -5   1   23.90    4.30
 -18   5  -1   26.80    4.70
 -18   5  -1   37.20    5.30
  18  -6   1   -1.90    2.50
 -18   6  -1   -2.20    2.20
 -18   6  -1    0.80    2.70
 -18   6  -1    3.80    3.30
  18  -7   1   -1.40    3.00
 -18   7  -1    4.10    3.20
 -18   7  -1    2.30    2.90
 -18   7  -1   -1.50    2.30
  18  -8   1    5.70    3.60
 -18   8  -1   10.20    3.50
  18  -9   1   -1.30    2.70
 -18   9  -1   -4.30    2.20
 -17 -10  -1    5.70    2.60
 -17  -9  -1   14.40    3.20
  17   8   1    3.00    2.60
 -17  -8  -1    8.60    2.80
  17   7   1    7.80    2.80
 -17  -7  -1    4.40    2.60
  17   6   1    8.00    2.90
 -17  -6  -1    5.30    2.70
  17   5   1    5.50    2.50
 -17  -5  -1    1.40    2.40
  17   4   1   49.20    5.10
 -17  -4  -1   49.90    5.40
  17   3   1    0.70    2.10
  17   3   1    3.10    2.60
 -17  -3  -1    6.70    2.90
  17   2   1    5.10    2.80
  17   2   1    3.70    2.30
 -17  -2  -1    7.00    3.00
  17   1   1   37.40    4.50
  17   1   1   40.30    4.90
 -17  -1  -1   33.50    4.10
 -17  -1  -1   50.99    5.50
  17   0   1    3.10    2.60
  17   0   1   -5.20    2.00
 -17   0  -1    0.90    2.60
 -17   0  -1   -1.90    2.10
  17  -1   1   28.70    4.50
  17  -1   1   33.80    4.60
 -17   1  -1   33.70    4.60
 -17   1  -1   32.70    4.40
  17  -2   1    5.10    3.00
  17  -2   1    2.00    2.60
 -17   2  -1    3.30    2.90
 -17   2  -1   -1.60    2.50
  17  -3   1   -0.50    2.40
  17  -3   1    0.10    2.40
 -17   3  -1    6.30    2.70
 -17   3  -1    3.30    2.70
  17  -4   1   54.29    5.90
  17  -4   1   43.30    5.10
 -17   4  -1   48.50    5.60
 -17   4  -1   44.60    5.30
  17  -5   1    1.40    2.80
  17  -5   1   -1.70    2.60
 -17   5  -1    1.50    2.80
 -17   5  -1    3.80    3.00
  17  -6   1    6.80    3.40
 -17   6  -1    9.40    3.50
 -17   6  -1    1.00    2.90
  17  -7   1    5.50    3.20
 -17   7  -1    9.00    3.50
 -17   7  -1    9.50    3.40
  17  -8   1    3.40    3.10
 -17   8  -1   -1.60    2.90
 -17   8  -1    1.50    3.10
  17  -9   1   15.50    4.30
 -17   9  -1   19.80    4.30
  17 -10   1   10.70    3.80
 -17  10  -1    9.50    3.70
 -16 -10  -1    2.30    2.20
  16   9   1   -2.10    2.10
 -16  -9  -1   -0.60    2.00
  16   8   1   10.00    2.80
 -16  -8  -1   13.50    3.00
  16   7   1    6.70    2.70
 -16  -7  -1    6.50    2.70
  16   6   1  110.49    6.60
 -16  -6  -1  110.09    6.40
  16   5   1   20.70    3.60
 -16  -5  -1   22.60    3.80
  16   4   1   35.80    4.30
  16   4   1   40.90    4.10
 -16  -4  -1   33.80    4.40
  16   3   1   10.60    3.00
  16   3   1    5.40    2.50
 -16  -3  -1    5.50    2.90
  16   2   1   60.69    5.10
  16   2   1   54.49    5.10
  16   2   1   57.99    4.80
 -16  -2  -1   58.99    5.60
 -16  -2  -1   51.29    4.60
  16   1   1   32.30    4.20
  16   1   1   42.60    4.50
 -16  -1  -1   50.29    4.70
 -16  -1  -1   45.00    4.90
  16   0   1   56.59    5.50
  16   0   1   52.89    5.30
  16   0   1   62.09    2.30
 -16   0  -1   60.19    5.10
 -16   0  -1   57.49    5.80
  16  -1   1   40.80    4.70
  16  -1   1   47.80    5.20
 -16   1  -1   43.50    4.90
 -16   1  -1   51.39    2.50
 -16   1  -1   40.70    4.60
  16  -2   1   61.49    5.70
  16  -2   1   49.80    5.10
 -16   2  -1   58.49    5.70
 -16   2  -1   69.99    6.00
  16  -3   1    9.40    3.10
  16  -3   1    9.30    3.20
 -16   3  -1    8.90    3.20
 -16   3  -1    5.30    2.70
  16  -4   1   36.70    4.80
  16  -4   1   29.80    4.40
 -16   4  -1   39.70    5.00
 -16   4  -1   40.80    5.10
  16  -5   1   18.80    3.90
  16  -5   1   23.60    4.10
 -16   5  -1   11.40    3.50
 -16   5  -1   25.80    4.30
  16  -6   1  108.29    7.20
  16  -6   1  119.89    7.50
 -16   6  -1  110.39    7.50
 -16   6  -1  110.09    7.30
  16  -7   1    5.40    3.30
 -16   7  -1   10.40    3.60
 -16   7  -1   12.60    3.40
  16  -8   1   13.00    3.60
 -16   8  -1   15.20    4.00
 -16   8  -1    8.10    3.10
  16  -9   1    3.20    3.00
 -16   9  -1    3.10    5.00
  16 -10   1    4.70    3.30
 -16  10  -1   -1.40    2.70
 -15 -11  -1    4.50    2.10
  15  10   1   15.70    3.00
 -15 -10  -1   12.70    2.70
  15   9   1   12.20    2.80
 -15  -9  -1    9.80    2.50
  15   8   1   26.50    3.60
 -15  -8  -1   32.90    3.80
  15   7   1    3.10    2.10
 -15  -7  -1    1.40    2.10
  15   6   1   10.80    2.80
 -15  -6  -1   14.80    3.10
  15   5   1   49.00    4.60
 -15  -5  -1   59.39    5.20
  15   4   1  114.89    5.90
  15   4   1  118.29    6.60
 -15  -4  -1  125.89    6.80
  15   3   1   13.50    2.90
  15   3   1   13.60    2.90
  15   3   1   15.70    2.90
 -15  -3  -1   14.20    3.20
 -15  -3  -1   15.50    2.60
  15   2   1   34.20    4.20
  15   2   1   37.00    4.00
  15   2   1   33.30    3.80
 -15  -2  -1   32.00    3.60
 -15  -2  -1   28.20    3.90
  15   1   1  132.59    7.00
  15   1   1  123.19    6.60
  15   1   1  140.69    6.90
 -15  -1  -1  123.79    6.80
 -15  -1  -1  132.89    6.60
  15   0   1   -2.20    2.00
  15   0   1   -0.80    2.10
 -15   0  -1   -2.30    2.00
 -15   0  -1   -0.70    2.30
  15  -1   1  128.79    3.50
  15  -1   1  131.09    7.00
  15  -1   1  135.39    7.40
 -15   1  -1  124.69    7.10
 -15   1  -1  133.99    4.40
 -15   1  -1  134.19    7.10
  15  -2   1   32.40    4.20
  15  -2   1   34.90    4.40
 -15   2  -1   33.70    4.30
 -15   2  -1   31.80    4.00
  15  -3   1   11.90    3.10
  15  -3   1   12.00    3.00
 -15   3  -1   15.60    3.40
 -15   3  -1   15.70    3.40
  15  -4   1  115.79    7.10
  15  -4   1  125.29    7.30
 -15   4  -1  106.59    6.90
 -15   4  -1  106.09    6.90
  15  -5   1   51.59    5.40
  15  -5   1   57.59    5.70
 -15   5  -1   48.40    5.20
 -15   5  -1   52.99    5.40
  15  -6   1   13.10    3.20
  15  -6   1    6.80    3.20
 -15   6  -1   11.30    3.50
 -15   6  -1   14.80    3.60
  15  -7   1   -5.10    2.10
 -15   7  -1    0.00    2.70
 -15   7  -1   -0.90    2.30
  15  -8   1   27.90    4.60
 -15   8  -1   25.20    4.20
 -15   8  -1   31.50    4.40
  15  -9   1   10.60    3.60
 -15   9  -1    7.60    3.00
  15 -10   1    9.20    3.40
  15 -11   1   10.00    3.50
 -15  11  -1    8.30    3.70
  14  11   1   15.20    2.70
 -14 -11  -1   20.70    2.80
  14  10   1   11.30    2.60
 -14 -10  -1   25.10    3.10
  14   9   1   35.60    3.80
 -14  -9  -1   42.00    3.90
  14   8   1   12.50    2.70
 -14  -8  -1   13.30    2.70
  14   7   1   16.00    2.80
 -14  -7  -1    8.20    2.40
  14   6   1   11.40    2.60
 -14  -6  -1    6.10    2.30
  14   5   1  128.49    6.60
  14   5   1  137.09    6.40
 -14  -5  -1  136.39    6.70
  14   4   1   15.00    2.50
  14   4   1   13.50    2.80
  14   4   1   13.60    2.70
 -14  -4  -1   15.40    3.00
  14   3   1   70.09    5.10
  14   3   1   71.89    4.90
  14   3   1   72.49    4.60
 -14  -3  -1   67.59    5.00
 -14  -3  -1   71.29    4.40
  14   2   1   78.99    5.10
  14   2   1   88.69    5.50
  14   2   1   85.09    5.60
 -14  -2  -1   83.99    4.90
 -14  -2  -1   83.09    5.50
  14   1   1   28.80    3.70
  14   1   1   22.10    3.20
  14   1   1   20.40    3.10
 -14  -1  -1   17.50    2.80
 -14  -1  -1   22.50    3.30
  14   0   1    4.30    2.20
  14   0   1    5.30    2.20
  14   0   1    1.90    2.10
 -14   0  -1    5.60    2.40
 -14   0  -1    5.30    0.70
 -14   0  -1    3.40    2.40
  14  -1   1   24.00    3.50
  14  -1   1   22.50    1.30
  14  -1   1   18.20    3.20
 -14   1  -1   14.50    3.10
 -14   1  -1   17.40    3.10
  14  -2   1   85.89    5.60
  14  -2   1   82.39    5.80
 -14   2  -1   84.49    6.00
 -14   2  -1   92.29    5.90
  14  -3   1   65.59    5.40
  14  -3   1   64.69    5.40
 -14   3  -1   67.69    5.50
 -14   3  -1   64.49    5.50
  14  -4   1   14.10    3.20
  14  -4   1   11.50    2.90
 -14   4  -1   15.40    3.30
 -14   4  -1   14.40    3.20
  14  -5   1  138.69    7.40
  14  -5   1  132.89    7.50
 -14   5  -1  140.29    7.50
 -14   5  -1  120.69    7.00
  14  -6   1    5.90    2.60
  14  -6   1    8.80    3.00
 -14   6  -1   10.80    3.10
 -14   6  -1    7.80    2.80
  14  -7   1   11.30    3.20
 -14   7  -1   11.60    3.20
 -14   7  -1   12.30    3.40
  14  -8   1   11.90    3.40
 -14   8  -1   13.10    3.20
 -14   8  -1   16.60    3.70
  14  -9   1   30.10    4.70
 -14   9  -1   31.20    4.60
  14 -10   1   24.40    4.30
 -14  10  -1   18.90    4.40
  14 -11   1   19.10    4.10
 -14  11  -1   20.10    4.40
  13  12   1   10.80    2.30
  13  11   1   19.10    2.80
 -13 -11  -1   24.30    2.80
  13  10   1    1.70    1.80
 -13 -10  -1    3.70    1.80
  13   9   1    3.40    1.90
 -13  -9  -1    4.70    1.80
  13   8   1   49.50    4.00
 -13  -8  -1   47.50    4.10
  13   7   1  140.19    6.50
 -13  -7  -1  152.88    6.60
  13   6   1   48.90    4.10
 -13  -6  -1   47.60    4.10
  13   5   1   20.50    2.90
  13   5   1   22.30    2.60
  13   5   1   23.20    3.10
 -13  -5  -1   23.40    3.20
 -13  -5  -1   28.80    2.50
  13   4   1   10.70    2.20
  13   4   1    7.80    2.20
  13   4   1    3.70    2.10
 -13  -4  -1    7.60    2.40
  13   3   1   -1.50    1.50
  13   3   1    4.00    2.00
  13   3   1   -0.80    1.80
 -13  -3  -1   -0.50    1.80
 -13  -3  -1   -1.40    1.30
  13   2   1   19.00    2.90
  13   2   1   17.30    2.80
  13   2   1   17.50    2.90
 -13  -2  -1   22.10    3.10
 -13  -2  -1   21.60    2.80
  13   1   1  164.18    7.30
  13   1   1  167.58    7.10
  13   1   1  150.08    6.90
 -13  -1  -1  146.49    7.00
 -13  -1  -1  161.88    6.80
  13   0   1   -0.20    1.80
  13   0   1   -0.10    1.80
  13   0   1   -1.30    1.70
 -13   0  -1    0.70    0.60
 -13   0  -1   -0.60    1.80
 -13   0  -1    2.10    2.00
  13  -1   1  151.78    7.20
  13  -1   1  171.98    8.50
  13  -1   1  153.68    4.30
  13  -1   1  153.38    7.20
 -13   1  -1  159.78    7.30
 -13   1  -1  164.78    7.50
  13  -2   1   22.50    3.30
  13  -2   1   16.70    3.20
 -13   2  -1   17.50    3.30
 -13   2  -1   16.10    3.10
  13  -3   1    0.40    2.10
  13  -3   1    2.10    2.10
 -13   3  -1    1.60    2.20
 -13   3  -1    0.00    2.10
  13  -4   1    6.40    2.40
  13  -4   1    7.90    2.80
 -13   4  -1    6.90    2.50
 -13   4  -1    8.30    2.60
  13  -5   1   26.00    3.60
  13  -5   1   24.80    3.70
 -13   5  -1   29.10    3.80
 -13   5  -1   22.00    3.70
  13  -6   1   48.30    4.70
  13  -6   1   37.40    4.50
 -13   6  -1   41.50    4.60
 -13   6  -1   48.70    4.80
  13  -7   1  147.39    8.00
  13  -7   1  159.28    7.90
 -13   7  -1  153.28    7.70
 -13   7  -1  165.98    8.30
  13  -8   1   42.60    4.90
 -13   8  -1   61.69    5.80
 -13   8  -1   51.79    5.00
  13  -9   1    4.00    2.70
 -13   9  -1    3.60    2.70
  13 -10   1   -0.20    2.40
 -13  10  -1    0.00    2.40
  13 -11   1   21.40    4.20
  13 -12   1    6.40    3.40
 -13  12  -1    9.60    3.80
  12  12   1   23.80    2.60
  12  11   1    5.00    1.90
 -12 -11  -1    3.60    1.60
  12  10   1   34.60    3.20
 -12 -10  -1   36.60    3.20
  12   9   1    0.40    2.10
  12   9   1    3.50    1.80
 -12  -9  -1    1.70    1.60
  12   8   1   24.40    2.70
  12   8   1   26.80    3.10
 -12  -8  -1   32.50    3.20
  12   7   1   65.09    3.50
  12   7   1   70.99    4.40
 -12  -7  -1   63.49    4.20
  12   6   1   60.19    4.00
  12   6   1   64.29    4.30
 -12  -6  -1   59.29    2.30
 -12  -6  -1   60.89    4.10
  12   5   1    4.20    1.90
  12   5   1    6.70    1.70
  12   5   1    7.80    2.00
 -12  -5  -1    5.10    2.00
 -12  -5  -1    5.30    1.30
  12   4   1    1.40    1.60
  12   4   1    5.30    1.70
  12   4   1    4.40    1.90
 -12  -4  -1    4.20    1.90
  12   3   1   87.89    4.70
  12   3   1   90.19    4.90
  12   3   1  103.29    5.30
 -12  -3  -1   96.09    5.20
 -12  -3  -1   87.29    4.50
  12   2   1    7.50    2.00
  12   2   1    7.90    2.20
  12   2   1    7.30    2.10
 -12  -2  -1    7.10    2.10
 -12  -2  -1    4.70    1.70
  12   1   1   51.89    4.40
  12   1   1   49.30    3.80
  12   1   1   49.40    3.90
 -12  -1  -1   48.10    4.00
 -12  -1  -1   50.79    3.60
  12   0   1  137.89    6.30
  12   0   1  139.59    6.30
  12   0   1  132.09    6.30
 -12   0  -1  134.49    6.40
 -12   0  -1  138.39    6.30
  12  -1   1   43.30    4.10
  12  -1   1   47.80    1.90
  12  -1   1   42.60    4.10
  12  -1   1   51.39    3.90
 -12   1  -1   50.09    4.10
 -12   1  -1   39.40    3.90
  12  -2   1    5.70    2.20
  12  -2   1    7.00    2.40
  12  -2   1    6.60    0.90
 -12   2  -1    9.50    2.60
 -12   2  -1    5.60    2.10
  12  -3   1   86.89    5.20
  12  -3   1   86.79    5.40
 -12   3  -1   84.09    5.30
 -12   3  -1   82.29    5.10
  12  -4   1    1.70    2.00
  12  -4   1    5.10    2.40
 -12   4  -1    4.30    2.00
 -12   4  -1    4.80    2.30
 -12   4  -1    4.10    2.20
  12  -5   1   -0.30    1.80
  12  -5   1    3.30    2.40
 -12   5  -1    2.30    2.20
 -12   5  -1    4.60    2.30
 -12   5  -1    3.40    2.00
  12  -6   1   66.49    4.70
  12  -6   1   56.69    5.20
 -12   6  -1   64.69    5.10
 -12   6  -1   70.59    5.20
 -12   6  -1   65.29    5.00
  12  -7   1   74.79    5.70
  12  -7   1   66.99    5.00
 -12   7  -1   69.49    5.30
 -12   7  -1   75.09    5.40
 -12   7  -1   68.39    5.20
  12  -8   1   21.60    3.70
 -12   8  -1   26.00    3.70
 -12   8  -1   26.50    3.00
 -12   8  -1   29.60    4.20
  12  -9   1   -1.30    2.30
 -12   9  -1   -0.50    2.30
  12 -10   1   33.60    4.50
 -12  10  -1   31.50    4.30
  12 -11   1    2.20    2.70
 -12  11  -1    9.70    3.60
  12 -12   1   20.70    4.00
 -12  12  -1   29.80    5.20
  11  12   1   12.10    2.00
  11  11   1   16.10    2.20
 -11 -11  -1   20.90    2.70
  11  10   1   12.70    2.70
  11  10   1   16.80    2.30
 -11 -10  -1   14.00    2.00
  11   9   1   45.30    3.90
  11   9   1   49.90    3.50
 -11  -9  -1   49.50    3.40
  11   8   1  159.78    6.20
  11   8   1  148.79    6.10
 -11  -8  -1  156.78    6.00
  11   7   1   61.49    3.80
  11   7   1   60.89    3.60
  11   7   1   66.69    4.00
 -11  -7  -1   62.49    3.90
  11   6   1   38.60    2.60
  11   6   1   36.30    3.30
  11   6   1   40.10    2.40
  11   6   1   37.50    3.10
 -11  -6  -1   38.40    3.30
  11   5   1   14.40    2.20
  11   5   1   12.30    1.80
  11   5   1   11.60    2.20
 -11  -5  -1   15.00    2.30
 -11  -5  -1   13.70    1.60
 -11  -5  -1   16.80    2.40
  11   4   1   29.80    3.00
  11   4   1   35.60    3.20
  11   4   1   33.80    2.80
 -11  -4  -1   34.10    3.20
 -11  -4  -1   30.20    2.80
  11   3   1    7.60    1.90
  11   3   1    9.90    1.90
  11   3   1    9.10    2.10
 -11  -3  -1    8.10    2.00
 -11  -3  -1    7.20    1.60
  11   2   1   52.69    3.90
  11   2   1   53.99    3.80
  11   2   1   48.20    3.50
 -11  -2  -1   54.59    3.90
 -11  -2  -1   57.09    3.50
  11   1   1   78.09    4.80
  11   1   1   85.59    4.60
  11   1   1   83.09    4.70
 -11  -1  -1   93.29    5.00
 -11  -1  -1   83.69    4.50
  11   0   1   -0.10    1.50
  11   0   1    2.70    1.90
  11   0   1   -2.50    1.40
 -11   0  -1    2.40    1.80
 -11   0  -1   -2.70    1.50
 -11   0  -1   -1.20    1.50
  11  -1   1   90.69    5.20
  11  -1   1   87.49    2.90
  11  -1   1   91.89    5.00
  11  -1   1   86.09    4.90
 -11   1  -1   80.99    4.70
 -11   1  -1   81.99    5.00
 -11   1  -1   88.19    4.70
  11  -2   1   50.29    3.80
  11  -2   1   54.29    4.10
  11  -2   1   53.39    2.20
  11  -2   1   53.89    4.00
 -11   2  -1   52.69    4.20
 -11   2  -1   54.59    4.30
 -11   2  -1   60.99    4.20
  11  -3   1    7.50    2.30
  11  -3   1   10.10    2.40
 -11   3  -1    8.60    2.30
 -11   3  -1   12.00    2.60
 -11   3  -1    9.70    2.30
  11  -4   1   32.50    3.60
  11  -4   1   33.30    3.80
 -11   4  -1   25.30    3.30
 -11   4  -1   33.30    3.50
 -11   4  -1   37.20    3.80
  11  -5   1   15.10    2.90
  11  -5   1   15.60    2.80
 -11   5  -1   15.20    2.70
 -11   5  -1   10.50    2.50
 -11   5  -1   10.00    2.40
  11  -6   1   42.80    3.90
  11  -6   1   35.30    3.90
 -11   6  -1   39.80    4.10
 -11   6  -1   40.90    4.10
 -11   6  -1   32.60    3.80
  11  -7   1   70.09    5.20
  11  -7   1   65.49    4.60
 -11   7  -1   64.29    3.90
 -11   7  -1   68.59    5.00
 -11   7  -1   61.59    4.70
 -11   7  -1   58.49    4.90
  11  -8   1  155.08    7.70
 -11   8  -1  158.68    7.80
 -11   8  -1  153.28    7.20
 -11   8  -1  150.78    6.40
  11  -9   1   49.10    5.00
 -11   9  -1   49.80    5.10
  11 -10   1    7.20    2.80
 -11  10  -1   15.90    3.40
  11 -11   1   19.40    3.80
 -11  11  -1   15.30    3.40
  11 -12   1    9.10    3.10
 -11  12  -1    9.40    3.60
  11 -13   1    6.10    3.00
 -11  13  -1   10.30    4.30
  10  12   1    2.50    2.40
  10  12   1    1.40    1.30
  10  11   1    9.70    1.80
  10  11   1    8.90    2.80
  10  10   1   -0.30    2.10
  10  10   1    3.70    1.50
  10  10   1    4.20    2.70
 -10 -10  -1    6.20    1.50
  10   9   1    6.60    2.20
  10   9   1    9.90    1.80
 -10  -9  -1    9.00    1.70
  10   8   1   21.90    2.30
  10   8   1   24.00    2.50
  10   8   1   20.00    2.70
 -10  -8  -1   26.30    2.60
  10   7   1   37.60    3.00
  10   7   1   40.80    3.00
  10   7   1   36.70    3.00
 -10  -7  -1   36.70    3.00
  10   6   1   73.99    3.50
  10   6   1   76.09    4.10
  10   6   1   82.99    4.00
  10   6   1   72.29    2.90
 -10  -6  -1   69.49    4.00
 -10  -6  -1   75.19    3.70
  10   5   1   75.79    3.90
  10   5   1   67.89    3.00
  10   5   1   74.49    3.40
  10   5   1   69.99    3.90
 -10  -5  -1   72.39    2.90
 -10  -5  -1   67.59    2.90
 -10  -5  -1   81.19    4.10
 -10  -5  -1   72.29    3.60
  10   4   1   16.40    2.20
  10   4   1   15.70    2.20
  10   4   1   12.70    1.90
 -10  -4  -1   17.60    1.90
 -10  -4  -1   15.10    2.00
 -10  -4  -1   14.10    1.70
 -10  -4  -1   17.20    2.40
  10   3   1   25.30    2.70
  10   3   1   21.90    2.50
  10   3   1   16.50    2.10
 -10  -3  -1   21.70    2.60
 -10  -3  -1   21.60    2.30
  10   2   1   23.60    2.70
  10   2   1   31.50    3.10
  10   2   1   22.10    2.50
 -10  -2  -1   29.70    3.00
 -10  -2  -1   30.90    2.70
 -10  -2  -1   26.20    2.50
  10   1   1  127.99    5.60
  10   1   1  125.39    5.60
  10   1   1  133.09    5.60
 -10  -1  -1  143.59    5.60
 -10  -1  -1  120.69    5.30
 -10  -1  -1  132.89    5.80
  10   0   1  134.59    5.90
  10   0   1  139.79    5.90
  10   0   1  134.09    5.80
 -10   0  -1  134.69    5.70
 -10   0  -1  130.09    5.70
 -10   0  -1  142.29    6.00
  10  -1   1  137.19    3.90
  10  -1   1  135.09    5.90
  10  -1   1  123.59    5.80
  10  -1   1  137.89    6.10
 -10   1  -1  120.19    5.50
 -10   1  -1  137.69    5.80
 -10   1  -1  128.09    6.00
  10  -2   1   26.20    3.00
  10  -2   1   30.30    3.30
  10  -2   1   27.10    1.60
  10  -2   1   24.30    3.00
 -10   2  -1   33.30    3.40
 -10   2  -1   29.20    3.30
 -10   2  -1   31.30    3.20
  10  -3   1   20.10    2.80
  10  -3   1   19.10    2.70
  10  -3   1   18.90    2.70
 -10   3  -1   21.30    2.80
 -10   3  -1   21.00    2.70
 -10   3  -1   23.30    3.10
  10  -4   1   10.20    2.20
  10  -4   1   14.20    2.60
 -10   4  -1   12.50    2.40
 -10   4  -1   14.00    2.60
 -10   4  -1    7.70    2.20
  10  -5   1   78.39    4.70
  10  -5   1   74.69    4.90
 -10   5  -1   69.09    4.60
 -10   5  -1   70.19    4.60
 -10   5  -1   70.89    4.50
  10  -6   1   75.89    5.10
  10  -6   1   84.89    4.80
 -10   6  -1   68.79    4.70
 -10   6  -1   78.49    3.90
 -10   6  -1   75.49    4.80
 -10   6  -1   79.89    5.00
  10  -7   1   39.80    3.70
  10  -7   1   37.80    4.00
 -10   7  -1   40.90    4.00
 -10   7  -1   39.90    3.90
 -10   7  -1   36.70    3.90
 -10   7  -1   38.60    3.20
  10  -8   1   19.70    3.30
  10  -8   1   26.10    4.30
 -10   8  -1   25.90    4.40
 -10   8  -1   21.00    2.80
 -10   8  -1   23.60    3.20
 -10   8  -1   19.60    3.20
  10  -9   1    4.40    2.50
 -10   9  -1   13.60    3.00
  10 -10   1    2.30    2.30
 -10  10  -1    1.30    2.20
  10 -11   1    7.70    2.90
 -10  11  -1   11.80    3.00
  10 -12   1    5.40    2.70
 -10  12  -1    3.00    3.30
  10 -13   1   -1.20    2.40
 -10  13  -1    2.10    3.10
   9  13   1    1.70    2.60
   9  12   1    2.30    2.40
   9  12   1    1.70    1.10
   9  11   1    2.20    1.20
   9  11   1    0.20    2.20
   9  10   1    1.80    1.30
   9  10   1   -1.40    1.90
   9  10   1    3.60    2.50
  -9 -10  -1    3.40    1.10
   9   9   1   10.70    2.50
   9   9   1   11.40    1.80
   9   9   1   10.70    2.50
  -9  -9  -1   12.20    1.70
   9   8   1    2.70    1.80
   9   8   1    3.70    1.40
   9   8   1    1.60    1.30
  -9  -8  -1    2.60    1.30
   9   7   1   26.30    2.70
   9   7   1   28.00    2.50
   9   7   1   25.90    2.30
  -9  -7  -1   27.50    2.20
  -9  -7  -1   26.70    2.40
   9   6   1   16.70    2.10
   9   6   1   18.80    2.10
   9   6   1   19.30    2.20
   9   6   1   20.20    1.30
  -9  -6  -1   20.60    2.20
  -9  -6  -1   21.50    2.10
   9   5   1   38.30    2.70
   9   5   1   33.10    2.70
   9   5   1   34.30    2.20
   9   5   1   38.20    2.40
  -9  -5  -1   37.00    2.50
  -9  -5  -1   39.90    1.80
  -9  -5  -1   34.60    2.80
   9   4   1  130.99    5.10
   9   4   1  123.89    5.20
   9   4   1  130.29    4.70
   9   4   1  130.39    4.00
  -9  -4  -1  131.59    5.20
  -9  -4  -1  135.69    5.00
  -9  -4  -1  133.99    4.60
  -9  -4  -1  133.29    4.50
   9   3   1   20.90    2.40
   9   3   1   25.70    2.50
   9   3   1   25.20    2.30
  -9  -3  -1   22.00    2.10
  -9  -3  -1   23.20    2.50
  -9  -3  -1   26.80    2.50
   9   2   1  270.27    8.60
   9   2   1  273.87    8.70
   9   2   1  268.67    8.40
  -9  -2  -1  289.47    8.50
  -9  -2  -1  265.57    8.30
  -9  -2  -1  273.77    8.80
   9   1   1   44.00    3.40
   9   1   1   43.60    3.60
   9   1   1   52.29    3.50
  -9  -1  -1   47.50    3.30
  -9  -1  -1   41.90    3.30
  -9  -1  -1   51.69    3.60
   9   0   1    2.20    1.60
   9   0   1   -1.60    1.40
   9   0   1    0.90    1.70
  -9   0  -1   -0.60    1.50
  -9   0  -1    1.80    1.70
  -9   0  -1    0.30    1.60
   9  -1   1   45.60    3.80
   9  -1   1   42.40    3.40
   9  -1   1   50.49    2.00
   9  -1   1   49.20    3.80
  -9   1  -1   46.00    3.50
  -9   1  -1   45.10    3.70
  -9   1  -1   46.90    3.40
   9  -2   1  279.87    9.10
   9  -2   1  287.67    9.40
   9  -2   1  281.87    9.30
   9  -2   1  283.97    7.30
  -9   2  -1  289.87    9.40
  -9   2  -1  281.27    9.30
  -9   2  -1  268.17    9.10
   9  -3   1   21.20    2.60
   9  -3   1   25.50    3.00
   9  -3   1   29.00    3.30
  -9   3  -1   18.90    2.60
  -9   3  -1   21.30    2.90
  -9   3  -1   27.30    2.90
   9  -4   1  132.79    5.90
   9  -4   1  134.39    6.00
  -9   4  -1  120.49    5.70
  -9   4  -1  136.09    5.90
  -9   4  -1  133.49    5.80
   9  -5   1   33.20    3.40
   9  -5   1   34.80    3.20
  -9   5  -1   38.10    2.60
  -9   5  -1   36.10    3.40
  -9   5  -1   40.70    3.50
  -9   5  -1   33.10    3.40
   9  -6   1   18.10    2.50
   9  -6   1   20.00    3.10
  -9   6  -1   20.10    2.90
  -9   6  -1   15.50    2.60
  -9   6  -1   23.70    2.90
  -9   6  -1   21.30    2.30
   9  -7   1   19.20    3.10
   9  -7   1   28.40    3.10
  -9   7  -1   26.10    2.70
  -9   7  -1   26.20    3.10
  -9   7  -1   22.90    3.10
  -9   7  -1   26.60    3.40
   9  -8   1    3.00    2.10
  -9   8  -1   -0.70    1.90
  -9   8  -1    1.90    2.10
  -9   8  -1    2.00    1.80
  -9   8  -1    0.00    1.50
   9  -9   1   14.60    2.90
  -9   9  -1    5.70    2.40
   9 -10   1    3.50    2.20
  -9  10  -1    1.60    2.30
   9 -11   1    2.40    2.50
  -9  11  -1   -1.40    2.00
   9 -12   1    5.20    2.60
  -9  12  -1    0.90    2.20
  -9  12  -1    6.60    3.30
   9 -13   1    2.80    2.60
  -9  13  -1   -2.30    3.20
   8  14   1    6.70    3.10
   8  13   1    8.40    3.20
   8  12   1    4.90    1.10
   8  12   1    4.50    2.60
   8  11   1   11.40    3.50
   8  11   1   15.20    1.60
   8  11   1   20.20    3.50
   8  10   1   31.10    4.60
   8  10   1   30.20    3.90
   8  10   1   31.60    2.30
  -8 -10  -1   28.10    1.80
   8   9   1   35.80    4.50
   8   9   1   45.00    2.70
   8   9   1   42.80    2.50
   8   9   1   42.40    4.10
  -8  -9  -1   38.40    2.40
   8   8   1  101.79    3.90
   8   8   1   94.39    5.10
   8   8   1  103.69    4.00
  -8  -8  -1   97.49    3.80
   8   7   1   87.59    3.70
   8   7   1   81.29    4.30
   8   7   1   89.69    3.60
  -8  -7  -1   78.99    3.50
  -8  -7  -1   83.39    3.40
   8   6   1   71.49    3.30
   8   6   1   77.19    3.70
   8   6   1   73.59    3.50
  -8  -6  -1   71.59    3.40
  -8  -6  -1   68.89    3.10
   8   5   1  202.28    5.70
   8   5   1  199.08    6.30
   8   5   1  194.98    6.20
   8   5   1  208.78    6.50
  -8  -5  -1  198.18    6.40
  -8  -5  -1  206.78    6.30
  -8  -5  -1  198.08    4.80
   8   4   1   11.10    1.70
   8   4   1   12.00    1.40
   8   4   1   12.80    1.80
   8   4   1   12.40    1.50
  -8  -4  -1   11.30    1.30
  -8  -4  -1   13.50    1.70
  -8  -4  -1    9.70    1.70
  -8  -4  -1   15.60    1.50
   8   3   1    4.20    1.50
   8   3   1    5.30    1.70
   8   3   1    7.30    0.90
   8   3   1    4.80    1.40
  -8  -3  -1    5.50    1.40
  -8  -3  -1    4.30    1.60
  -8  -3  -1    7.50    1.40
   8   2   1   50.99    3.30
   8   2   1   60.69    3.30
   8   2   1   60.19    3.60
  -8  -2  -1   60.79    3.30
  -8  -2  -1   59.39    3.60
  -8  -2  -1   58.49    3.20
  -8  -2  -1   58.99    3.20
   8   1   1  121.09    4.90
   8   1   1  111.39    5.00
   8   1   1  108.89    4.90
  -8  -1  -1  112.69    4.70
  -8  -1  -1  121.89    4.80
  -8  -1  -1  115.49    5.00
   8   0   1   58.29    3.70
   8   0   1   56.49    3.50
   8   0   1   53.49    3.40
  -8   0  -1   61.39    3.80
  -8   0  -1   54.99    3.60
  -8   0  -1   54.29    3.60
   8  -1   1  121.39    5.40
   8  -1   1  117.99    5.10
   8  -1   1  117.89    5.10
  -8   1  -1  120.39    5.20
  -8   1  -1  122.19    5.10
  -8   1  -1  108.29    5.00
   8  -2   1   49.60    3.90
   8  -2   1   55.49    3.80
   8  -2   1   55.49    3.90
   8  -2   1   55.29    2.30
  -8   2  -1   58.89    4.00
  -8   2  -1   52.49    3.60
  -8   2  -1   56.29    3.90
   8  -3   1    3.20    1.80
   8  -3   1    3.90    1.90
   8  -3   1    3.70    2.00
  -8   3  -1    6.90    2.10
  -8   3  -1    5.00    1.90
  -8   3  -1    2.70    1.70
   8  -4   1   13.20    2.30
   8  -4   1   11.10    2.30
   8  -4   1    6.90    1.70
  -8   4  -1   12.80    2.40
  -8   4  -1   14.50    2.30
  -8   4  -1   11.20    2.20
  -8   4  -1   12.40    1.50
   8  -5   1  195.98    7.10
   8  -5   1  206.68    7.50
  -8   5  -1  189.78    7.30
  -8   5  -1  196.98    6.40
  -8   5  -1  192.98    7.40
  -8   5  -1  191.88    7.20
   8  -6   1   74.49    4.10
   8  -6   1   71.39    4.40
  -8   6  -1   67.19    4.30
  -8   6  -1   67.09    3.60
  -8   6  -1   69.99    4.40
  -8   6  -1   75.89    4.20
   8  -7   1   77.59    4.80
   8  -7   1   84.39    4.70
  -8   7  -1   80.39    4.80
  -8   7  -1   80.99    4.80
  -8   7  -1   85.29    4.40
  -8   7  -1   79.99    4.50
   8  -8   1   99.69    5.50
  -8   8  -1   94.29    5.50
  -8   8  -1  108.29    5.10
  -8   8  -1   93.49    5.00
  -8   8  -1   94.59    5.40
   8  -9   1   49.70    4.40
  -8   9  -1   42.60    4.10
   8 -10   1   27.60    3.50
  -8  10  -1   29.00    3.70
   8 -11   1   15.60    3.00
  -8  11  -1   11.70    2.90
   8 -12   1    3.90    2.30
  -8  12  -1    7.80    2.60
  -8  12  -1    3.50    3.10
   8 -13   1    4.80    2.70
  -8  13  -1    9.90    4.10
   8 -14   1    4.20    2.70
   7  14   1    3.30    2.70
   7  13   1    4.10    2.80
   7  12   1   19.80    3.70
   7  12   1   10.60    1.10
   7  11   1   15.10    3.30
   7  11   1   17.90    3.80
   7  11   1   17.30    1.50
   7  10   1   42.60    2.30
   7  10   1   39.30    4.40
   7  10   1   45.50    2.30
   7  10   1   43.40    5.30
   7   9   1    4.40    1.10
   7   9   1    4.30    2.30
   7   9   1    4.00    1.10
   7   9   1    6.60    2.90
  -7  -9  -1    6.80    1.10
   7   8   1   39.90    2.30
   7   8   1   40.30    3.70
   7   8   1   40.80    2.30
  -7  -8  -1   37.40    2.20
   7   7   1   57.59    3.70
   7   7   1   56.99    2.80
   7   7   1   52.09    2.60
  -7  -7  -1   55.99    2.60
   7   6   1   31.20    2.20
   7   6   1   30.30    2.70
   7   6   1   29.50    2.10
  -7  -6  -1   28.90    2.10
  -7  -6  -1   29.60    1.90
   7   5   1   43.80    2.70
   7   5   1   42.40    1.80
   7   5   1   43.80    2.50
   7   5   1   41.00    2.60
  -7  -5  -1   43.00    2.30
  -7  -5  -1   44.00    2.60
   7   4   1   16.90    1.80
   7   4   1   16.20    1.90
   7   4   1   20.30    1.70
   7   4   1   17.00    1.70
  -7  -4  -1   17.20    1.70
  -7  -4  -1   19.10    1.50
  -7  -4  -1   18.00    1.90
  -7  -4  -1   19.50    1.50
   7   3   1    9.40    1.10
   7   3   1    7.30    1.40
   7   3   1    6.70    1.60
   7   3   1    9.60    1.60
  -7  -3  -1   11.20    1.50
  -7  -3  -1    8.10    1.50
  -7  -3  -1    6.40    1.50
  -7  -3  -1    9.20    1.70
   7   2   1  750.42   19.10
   7   2   1  758.82   18.90
   7   2   1  774.02   19.10
  -7  -2  -1  772.22   18.80
  -7  -2  -1  774.22   18.80
  -7  -2  -1  774.92   19.20
  -7  -2  -1  759.42   19.00
   7   1   1  297.07    8.70
   7   1   1  298.57    8.70
   7   1   1  300.47    8.80
  -7  -1  -1  294.87    8.60
  -7  -1  -1  301.87    8.80
  -7  -1  -1  285.07    8.50
  -7  -1  -1  312.77    8.70
   7   0   1    0.50    1.50
   7   0   1    1.70    1.40
   7   0   1    0.10    1.40
  -7   0  -1   -0.10    1.20
  -7   0  -1    0.30    1.40
  -7   0  -1    0.80    1.30
   7  -1   1  302.67    8.90
   7  -1   1  305.37    9.10
   7  -1   1  310.67    9.20
  -7   1  -1  291.97    9.00
  -7   1  -1  294.37    8.90
  -7   1  -1  299.37    8.90
   7  -2   1  791.82   19.70
   7  -2   1  760.52   18.10
   7  -2   1  758.62   19.50
   7  -2   1  796.72   19.70
  -7   2  -1  741.93   19.50
  -7   2  -1  770.02   19.60
  -7   2  -1  766.02   19.70
   7  -3   1    8.80    2.10
   7  -3   1    9.70    2.00
   7  -3   1    8.70    1.80
  -7   3  -1    7.70    1.90
  -7   3  -1    8.70    2.00
  -7   3  -1    8.60    1.90
   7  -4   1   19.40    2.20
   7  -4   1   13.50    2.20
   7  -4   1   20.60    2.50
  -7   4  -1   18.40    1.80
  -7   4  -1   16.50    2.30
  -7   4  -1   16.20    2.40
  -7   4  -1   15.20    2.40
   7  -5   1   39.90    3.40
   7  -5   1   47.70    3.10
   7  -5   1   40.00    3.20
  -7   5  -1   41.30    3.30
  -7   5  -1   37.50    3.10
  -7   5  -1   42.60    2.70
  -7   5  -1   41.30    3.40
   7  -6   1   29.10    2.70
   7  -6   1   27.70    2.90
  -7   6  -1   26.60    2.90
  -7   6  -1   27.80    3.00
  -7   6  -1   30.40    2.90
  -7   6  -1   33.00    2.70
   7  -7   1   51.49    4.10
   7  -7   1   50.09    3.80
  -7   7  -1   56.29    3.50
  -7   7  -1   56.39    3.80
  -7   7  -1   53.49    3.50
  -7   7  -1   44.80    3.60
   7  -8   1   41.70    3.80
   7  -8   1   33.30    2.80
  -7   8  -1   43.00    3.80
  -7   8  -1   38.90    3.60
  -7   8  -1   42.60    3.50
  -7   8  -1   35.80    3.10
   7  -9   1    3.40    2.10
  -7   9  -1    4.30    2.10
  -7   9  -1    5.50    3.50
   7 -10   1   40.80    4.00
  -7  10  -1   45.20    4.10
   7 -11   1   15.40    2.80
  -7  11  -1   14.10    2.90
   7 -12   1   13.30    2.80
  -7  12  -1   10.30    2.70
  -7  12  -1   17.10    4.10
   7 -13   1    5.70    2.50
  -7  13  -1    5.70    2.30
  -7  13  -1    4.80    3.50
   7 -14   1    1.40    2.30
  -7  14  -1   -1.70    3.30
   6  14   1   -0.60    2.50
   6  13   1    1.30    2.60
   6  12   1    6.10    2.80
   6  11   1    4.00    2.60
   6  11   1    5.90    1.20
   6  11   1    4.00    0.80
   6  11   1    7.60    3.10
   6  10   1   10.20    2.70
   6  10   1    6.10    2.80
   6  10   1    9.00    1.10
   6  10   1    8.90    1.10
  -6 -10  -1    8.90    0.80
   6   9   1  282.07   10.90
   6   9   1  280.07    7.20
   6   9   1  288.07   10.10
   6   9   1  277.97    7.20
  -6  -9  -1  262.77    7.00
  -6  -9  -1  274.47    7.00
   6   8   1   20.20    2.90
   6   8   1   18.90    1.50
   6   8   1   19.20    3.20
   6   8   1   19.60    1.60
  -6  -8  -1   19.10    1.50
  -6  -8  -1   19.20    1.40
   6   7   1   57.39    2.40
   6   7   1   57.49    3.90
   6   7   1   50.49    2.30
  -6  -7  -1   53.39    2.30
   6   6   1  196.98    6.90
   6   6   1  202.08    5.70
   6   6   1  205.18    5.80
  -6  -6  -1  202.28    5.80
   6   5   1   93.59    4.00
   6   5   1   93.49    3.50
   6   5   1   94.39    3.40
  -6  -5  -1   96.49    3.40
  -6  -5  -1   92.79    3.50
   6   4   1    2.50    0.90
   6   4   1    3.20    1.30
   6   4   1    2.50    1.20
   6   4   1    4.10    1.20
  -6  -4  -1    3.40    1.20
  -6  -4  -1    3.80    1.10
  -6  -4  -1    3.10    0.60
   6   3   1  293.07    7.90
   6   3   1  290.57    8.20
   6   3   1  290.07    7.60
   6   3   1  305.37    8.20
  -6  -3  -1  288.87    7.70
  -6  -3  -1  300.97    7.80
  -6  -3  -1  298.47    8.10
  -6  -3  -1  289.67    8.20
   6   2   1  310.57    8.40
   6   2   1  297.27    8.40
   6   2   1  303.87    8.50
   6   2   1  303.07    7.20
  -6  -2  -1  313.37    8.30
  -6  -2  -1  307.57    8.50
  -6  -2  -1  309.97    8.40
   6   1   1  104.99    4.10
   6   1   1  104.39    4.10
   6   1   1  112.59    4.10
  -6  -1  -1  102.89    3.90
  -6  -1  -1  102.29    3.90
  -6  -1  -1   97.49    4.00
  -6  -1  -1  102.29    3.90
   6   0   1  103.89    4.20
   6   0   1  105.69    4.20
   6   0   1   99.39    4.10
  -6   0  -1  105.89    4.20
  -6   0  -1  106.79    4.00
  -6   0  -1  106.69    4.20
  -6   0  -1  109.39    4.10
   6  -1   1  112.49    4.40
   6  -1   1  108.09    4.30
  -6   1  -1   96.49    4.20
  -6   1  -1  104.29    4.30
  -6   1  -1  109.59    4.40
   6  -2   1  300.47    9.00
   6  -2   1  321.37    9.10
   6  -2   1  305.67    8.90
   6  -2   1  310.07    7.90
  -6   2  -1  311.27    9.00
  -6   2  -1  303.77    9.00
  -6   2  -1  319.57    9.10
   6  -3   1  285.67    8.60
   6  -3   1  299.17    8.80
   6  -3   1  294.47    8.80
  -6   3  -1  283.27    8.70
  -6   3  -1  289.47    7.80
  -6   3  -1  290.27    8.80
  -6   3  -1  299.47    8.90
   6  -4   1    2.90    1.40
   6  -4   1    2.50    1.70
   6  -4   1    2.40    1.60
  -6   4  -1    2.30    1.20
  -6   4  -1    3.00    1.70
  -6   4  -1    4.30    1.70
  -6   4  -1    1.70    1.60
   6  -5   1   99.99    4.20
   6  -5   1   96.99    4.20
   6  -5   1   92.09    4.50
  -6   5  -1  101.39    4.60
  -6   5  -1   89.19    4.20
  -6   5  -1   82.99    4.40
  -6   5  -1   90.79    4.00
   6  -6   1  195.18    7.10
   6  -6   1  198.38    6.40
   6  -6   1  195.98    7.60
  -6   6  -1  194.28    7.00
  -6   6  -1  197.38    7.00
  -6   6  -1  208.98    6.80
  -6   6  -1  197.38    6.80
   6  -7   1   47.40    3.60
   6  -7   1   57.19    4.10
   6  -7   1   54.19    3.00
  -6   7  -1   53.49    3.60
  -6   7  -1   48.60    3.50
  -6   7  -1   47.50    3.40
  -6   7  -1   48.60    3.10
   6  -8   1   17.00    2.50
   6  -8   1   22.60    2.00
  -6   8  -1   19.50    2.60
  -6   8  -1   21.90    2.30
  -6   8  -1   20.10    2.80
  -6   8  -1   12.80    2.30
   6  -9   1  267.77    7.50
   6  -9   1  277.97    9.40
  -6   9  -1  278.27   10.40
  -6   9  -1  277.37    9.40
  -6   9  -1  272.47    9.30
   6 -10   1    7.50    2.20
  -6  10  -1    7.20    2.30
   6 -11   1    1.50    1.90
  -6  11  -1    5.60    2.10
   6 -12   1    1.80    2.10
  -6  12  -1    7.40    2.40
  -6  12  -1   10.50    3.80
   6 -13   1    0.40    1.90
  -6  13  -1    1.00    1.90
  -6  13  -1    0.80    2.90
   6 -14   1   -0.40    1.90
  -6  14  -1    2.50    3.00
   5  14   1   -3.10    2.00
   5  13   1    3.10    2.70
   5  12   1   16.10    3.50
   5  11   1   39.30    4.70
   5  11   1   33.90    1.50
   5  11   1   39.20    5.00
   5  11   1   31.60    1.50
   5  10   1   46.20    1.90
   5  10   1   50.09    4.80
   5  10   1   48.60    1.90
   5  10   1   47.70    5.30
   5   9   1   60.59    4.80
   5   9   1   67.69    2.30
   5   9   1   62.09    2.30
   5   9   1   75.79    5.70
  -5  -9  -1   66.69    2.10
  -5  -9  -1   65.59    2.10
   5   8   1    4.00    0.80
   5   8   1    5.50    2.40
   5   8   1    4.10    0.80
  -5  -8  -1    3.70    0.70
  -5  -8  -1    4.00    0.70
   5   7   1   -0.60    1.60
   5   7   1    1.90    0.70
   5   7   1    1.10    0.70
  -5  -7  -1    1.70    0.60
  -5  -7  -1    1.60    0.70
   5   6   1   41.70    1.90
   5   6   1   40.80    1.90
  -5  -6  -1   39.90    1.90
   5   5   1  228.68    6.10
   5   5   1  229.08    6.10
  -5  -5  -1  220.08    6.10
   5   4   1  198.68    5.60
   5   4   1  200.98    5.10
   5   4   1  206.58    5.70
   5   4   1  201.98    5.10
  -5  -4  -1  196.68    5.70
  -5  -4  -1  190.28    5.50
   5   3   1    6.80    1.20
   5   3   1    7.50    1.00
   5   3   1    9.20    1.10
   5   3   1    6.30    1.10
   5   3   1    5.90    1.10
  -5  -3  -1    5.00    1.10
  -5  -3  -1    9.60    1.00
  -5  -3  -1    7.30    1.10
  -5  -3  -1    6.40    0.90
   5   2   1   27.20    2.00
   5   2   1   27.10    1.30
   5   2   1   28.60    1.90
   5   2   1   31.60    2.10
   5   2   1   28.40    1.90
  -5  -2  -1   30.70    2.00
  -5  -2  -1   28.20    1.80
  -5  -2  -1   30.10    1.80
   5   1   1   52.29    2.50
   5   1   1   49.00    2.60
   5   1   1   52.39    2.70
   5   1   1   54.09    2.60
  -5  -1  -1   53.59    2.50
  -5  -1  -1   52.39    2.50
  -5  -1  -1   50.79    2.60
  -5  -1  -1   50.69    2.50
   5   0   1    0.10    1.10
   5   0   1   -0.70    1.00
   5   0   1    0.10    1.00
   5   0   1    0.20    1.10
  -5   0  -1    0.70    1.00
  -5   0  -1   -0.10    0.90
  -5   0  -1    0.40    1.20
  -5   0  -1   -2.00    0.90
   5  -1   1   49.99    2.80
   5  -1   1   53.69    2.70
   5  -1   1   48.10    2.70
   5  -1   1   54.99    2.80
  -5   1  -1   50.19    2.60
  -5   1  -1   53.59    2.90
  -5   1  -1   51.99    2.90
  -5   1  -1   52.99    2.80
   5  -2   1   29.50    1.60
   5  -2   1   28.90    2.30
   5  -2   1   29.60    2.40
   5  -2   1   27.00    2.30
   5  -2   1   29.40    2.40
  -5   2  -1   30.80    2.30
  -5   2  -1   29.70    2.40
  -5   2  -1   30.20    2.20
   5  -3   1    7.70    1.50
   5  -3   1    8.30    1.70
   5  -3   1    7.00    1.50
   5  -3   1    8.30    1.60
  -5   3  -1    7.00    1.50
  -5   3  -1    7.70    1.60
  -5   3  -1    8.40    1.70
  -5   3  -1    9.10    1.20
   5  -4   1  183.98    6.20
   5  -4   1  198.98    6.50
   5  -4   1  193.38    6.40
   5  -4   1  190.08    6.20
  -5   4  -1  194.88    6.10
  -5   4  -1  202.58    6.40
  -5   4  -1  196.08    6.40
  -5   4  -1  201.88    6.50
   5  -5   1  234.78    7.30
   5  -5   1  222.98    7.30
   5  -5   1  217.78    6.80
  -5   5  -1  224.38    7.00
  -5   5  -1  221.08    7.20
  -5   5  -1  222.38    7.10
  -5   5  -1  230.78    7.30
   5  -6   1   38.40    2.70
   5  -6   1   42.80    2.60
   5  -6   1   41.00    2.60
   5  -6   1   40.30    3.30
   5  -6   1   40.10    3.00
  -5   6  -1   41.60    3.00
  -5   6  -1   43.20    3.10
  -5   6  -1   46.20    3.20
  -5   6  -1   38.80    2.70
   5  -7   1    1.20    0.90
   5  -7   1    1.80    1.00
   5  -7   1    1.70    1.40
   5  -7   1    0.90    1.20
   5  -7   1   -0.20    1.70
  -5   7  -1    1.80    1.10
  -5   7  -1    3.40    1.50
  -5   7  -1    3.50    1.50
  -5   7  -1    0.50    1.30
   5  -8   1    4.50    1.50
   5  -8   1    3.10    1.50
   5  -8   1    3.60    1.00
   5  -8   1    2.00    1.60
  -5   8  -1    1.40    1.50
  -5   8  -1    1.90    1.50
  -5   8  -1    4.70    1.20
  -5   8  -1    6.40    1.90
   5  -9   1   69.89    4.20
  -5   9  -1   68.19    4.20
  -5   9  -1   68.79    4.10
  -5   9  -1   62.19    4.10
   5 -10   1   50.69    3.90
  -5  10  -1   43.60    3.60
   5 -11   1   26.40    3.10
  -5  11  -1   25.50    3.10
   5 -12   1   20.10    2.90
  -5  12  -1   17.30    2.80
  -5  12  -1   15.70    3.80
   5 -13   1   -0.30    1.80
  -5  13  -1    4.50    2.10
  -5  13  -1    2.70    3.20
   5 -14   1    1.80    2.10
  -5  14  -1    6.00    3.70
   4  14   1   19.40    4.30
   4  13   1    8.70    3.10
   4  12   1   25.60    4.00
   4  12   1   26.80    1.40
   4  11   1    8.00    3.10
   4  11   1    9.80    1.00
   4  11   1    7.30    2.80
   4  11   1   10.40    1.00
   4  10   1   48.50    4.90
   4  10   1   45.10    4.90
   4  10   1   46.00    1.80
   4  10   1   43.90    1.80
   4   9   1  271.67   10.50
   4   9   1  266.67    6.60
   4   9   1  268.27    6.60
  -4  -9  -1  266.07    6.40
  -4  -9  -1  267.07    6.40
   4   8   1   25.30    3.40
   4   8   1   27.90    1.30
   4   8   1   26.80    1.30
  -4  -8  -1   27.20    1.20
  -4  -8  -1   26.70    1.20
   4   7   1    4.60    0.70
   4   7   1    7.10    0.70
   4   7   1    8.00    2.10
  -4  -7  -1    7.00    0.70
  -4  -7  -1    5.50    0.70
   4   6   1   49.80    1.80
   4   6   1   49.00    1.80
   4   6   1   49.00    4.00
  -4  -6  -1   49.40    1.80
  -4  -6  -1   48.90    1.80
   4   5   1    5.30    0.80
   4   5   1    5.50    0.80
  -4  -5  -1    6.50    0.90
   4   4   1   21.40    1.50
   4   4   1   18.40    1.40
  -4  -4  -1   20.50    1.50
   4   3   1   85.09    2.70
   4   3   1   89.89    2.90
   4   3   1   86.69    2.90
   4   3   1   88.09    2.70
  -4  -3  -1   82.99    2.80
  -4  -3  -1   87.09    2.90
  -4  -3  -1   84.79    2.40
  -4  -3  -1   88.29    2.40
   4   2   1  138.59    4.10
   4   2   1  133.69    3.90
   4   2   1  128.49    3.90
   4   2   1  133.69    4.00
  -4  -2  -1  130.39    4.00
  -4  -2  -1  130.49    4.00
  -4  -2  -1  130.19    3.80
   4   1   1  349.27    9.00
   4   1   1  361.46    9.10
   4   1   1  352.96    9.00
   4   1   1  368.86    9.10
  -4  -1  -1  353.96    9.00
  -4  -1  -1  347.37    9.00
  -4  -1  -1  350.06    9.10
  -4  -1  -1  358.76    9.10
   4   0   1  389.66    9.80
   4   0   1  363.06    9.70
   4   0   1  387.06    9.80
   4   0   1  389.26    9.90
  -4   0  -1  373.26    9.70
  -4   0  -1  382.86    9.80
  -4   0  -1  394.96    9.90
  -4   0  -1  372.76    9.70
   4  -1   1  337.27    9.20
   4  -1   1  359.66    9.30
   4  -1   1  359.36    8.50
   4  -1   1  362.46    9.30
   4  -1   1  354.26    9.30
  -4   1  -1  353.26    9.30
  -4   1  -1  361.26    9.40
  -4   1  -1  355.26    9.30
  -4   1  -1  342.87    9.30
   4  -2   1  127.99    4.40
   4  -2   1  130.69    4.40
   4  -2   1  133.69    4.40
   4  -2   1  124.59    4.20
   4  -2   1  127.79    3.80
  -4   2  -1  129.29    3.80
  -4   2  -1  126.89    4.20
  -4   2  -1  127.19    4.40
  -4   2  -1  127.79    4.40
  -4   2  -1  128.29    4.40
   4  -3   1   87.19    3.50
   4  -3   1   84.69    3.40
   4  -3   1   84.29    3.40
   4  -3   1   87.99    3.50
  -4   3  -1   82.79    3.20
  -4   3  -1   83.99    3.50
  -4   3  -1   84.29    3.40
  -4   3  -1   82.89    3.50
   4  -4   1   13.90    1.80
   4  -4   1   21.10    2.10
   4  -4   1   19.30    1.80
  -4   4  -1   21.80    2.10
  -4   4  -1   20.70    2.00
  -4   4  -1   21.60    2.00
  -4   4  -1   20.90    1.90
   4  -5   1    8.50    1.60
   4  -5   1    3.60    1.80
   4  -5   1    3.50    1.20
   4  -5   1    5.60    1.50
  -4   5  -1    5.60    1.40
  -4   5  -1    4.90    1.50
  -4   5  -1    6.90    1.40
  -4   5  -1    5.20    1.50
   4  -6   1   49.20    2.50
   4  -6   1   52.99    3.10
   4  -6   1   55.69    3.00
   4  -6   1   46.50    2.40
   4  -6   1   53.99    3.70
  -4   6  -1   55.99    3.10
  -4   6  -1   48.10    3.10
  -4   6  -1   51.09    2.70
  -4   6  -1   52.09    3.40
   4  -7   1    5.50    1.90
   4  -7   1    4.50    1.40
   4  -7   1    6.60    1.10
   4  -7   1    3.70    1.30
   4  -7   1    5.40    1.00
  -4   7  -1    7.30    1.60
  -4   7  -1    5.80    1.60
  -4   7  -1    6.00    1.20
  -4   7  -1    6.60    1.60
   4  -8   1   25.20    2.50
   4  -8   1   31.10    3.60
   4  -8   1   29.20    2.60
  -4   8  -1   24.10    2.50
  -4   8  -1   29.40    3.20
  -4   8  -1   25.50    1.80
  -4   8  -1   25.00    2.50
   4  -9   1  265.07    8.40
  -4   9  -1  255.27    8.40
  -4   9  -1  258.57    7.70
  -4   9  -1  254.97    8.40
   4 -10   1   43.30    3.40
  -4  10  -1   42.60    3.50
   4 -11   1   10.70    2.20
  -4  11  -1    9.40    2.10
   4 -12   1   25.60    3.00
  -4  12  -1   19.80    4.30
  -4  12  -1   30.30    3.20
   4 -13   1   12.50    2.40
  -4  13  -1   16.10    2.70
  -4  13  -1   12.70    4.00
   4 -14   1   13.10    2.50
  -4  14  -1   22.20    5.10
  -4  14  -1   17.50    2.80
   3  14   1   22.20    4.70
   3  13   1   14.00    3.80
   3  13   1   11.10    1.20
   3  12   1   77.29    6.60
   3  12   1   67.89    2.60
   3  12   1   65.69    6.50
   3  11   1   33.30    4.50
   3  11   1   36.70    4.70
   3  11   1   29.40    1.70
   3  10   1    9.80    1.00
   3  10   1   14.50    3.30
  -3 -10  -1   10.30    0.80
  -3 -10  -1   10.60    0.90
   3   9   1   31.20    1.50
   3   9   1   39.50    4.20
  -3  -9  -1   30.30    1.30
  -3  -9  -1   31.80    1.40
   3   8   1   29.00    3.60
   3   8   1   30.00    1.30
  -3  -8  -1   31.10    1.30
  -3  -8  -1   32.80    1.30
   3   7   1   96.09    5.20
   3   7   1   88.59    2.50
  -3  -7  -1   93.69    2.60
  -3  -7  -1   92.19    2.60
   3   6   1   74.29    4.60
   3   6   1   75.49    2.10
  -3  -6  -1   74.49    2.20
  -3  -6  -1   74.69    2.20
   3   5   1   69.59    4.10
   3   5   1   66.09    1.90
  -3  -5  -1   66.89    2.10
  -3  -5  -1   66.19    2.10
   3   4   1   12.10    0.90
   3   4   1   12.20    0.90
  -3  -4  -1   12.60    1.00
   3   3   1  384.76    8.80
   3   3   1  377.76    9.10
   3   3   1  378.16    8.80
   3   3   1  390.06    9.10
  -3  -3  -1  377.76    9.20
   3   2   1  207.58    5.40
   3   2   1  206.48    5.30
   3   2   1  211.28    5.30
   3   2   1  207.18    5.30
  -3  -2  -1  196.98    5.10
  -3  -2  -1  202.48    5.30
  -3  -2  -1  202.58    5.10
  -3  -2  -1  203.28    5.40
   3   1   1   76.19    2.70
   3   1   1   75.19    2.60
   3   1   1   76.49    2.80
   3   1   1   81.69    2.70
  -3  -1  -1   78.49    2.60
  -3  -1  -1   81.49    2.70
  -3  -1  -1   74.09    2.60
   3   0   1   -0.50    0.70
   3   0   1    0.00    0.80
   3   0   1    0.90    0.70
   3   0   1   -0.20    0.70
  -3   0  -1    0.10    0.70
  -3   0  -1    0.10    0.80
  -3   0  -1    0.20    0.80
  -3   0  -1   -0.50    0.90
   3  -1   1   74.99    2.80
   3  -1   1   79.69    3.00
   3  -1   1   79.99    2.40
   3  -1   1   77.19    2.80
   3  -1   1   77.39    2.90
  -3   1  -1   77.29    2.90
  -3   1  -1   80.79    2.90
  -3   1  -1   74.29    2.90
  -3   1  -1   74.99    2.80
   3  -2   1  202.08    5.80
   3  -2   1  211.18    5.80
   3  -2   1  206.48    5.70
   3  -2   1  199.98    5.80
   3  -2   1  209.88    5.50
  -3   2  -1  193.38    5.70
  -3   2  -1  205.48    5.80
  -3   2  -1  204.78    5.50
  -3   2  -1  198.88    5.80
  -3   2  -1  199.78    5.70
   3  -3   1  369.86    9.60
   3  -3   1  382.76    9.80
   3  -3   1  383.66    9.90
  -3   3  -1  379.86    9.80
  -3   3  -1  377.96    9.70
  -3   3  -1  376.46    9.80
  -3   3  -1  394.06    9.90
  -3   3  -1  381.46    9.90
   3  -4   1   12.50    1.50
   3  -4   1   15.80    1.70
   3  -4   1   13.10    1.40
   3  -4   1   14.60    1.90
  -3   4  -1   12.20    1.50
  -3   4  -1   13.80    1.70
  -3   4  -1   14.00    1.50
  -3   4  -1   15.60    1.60
   3  -5   1   66.69    3.80
   3  -5   1   64.89    2.70
   3  -5   1   63.59    3.10
   3  -5   1   65.09    3.10
   3  -5   1   68.59    2.70
  -3   5  -1   56.49    3.30
  -3   5  -1   66.79    3.20
  -3   5  -1   59.09    3.10
  -3   5  -1   68.89    2.90
   3  -6   1   73.99    3.30
   3  -6   1   69.19    4.30
   3  -6   1   73.59    2.60
   3  -6   1   74.19    3.40
   3  -6   1   71.99    2.60
  -3   6  -1   80.39    3.90
  -3   6  -1   76.79    3.40
  -3   6  -1   76.89    3.00
  -3   6  -1   71.59    3.30
   3  -7   1   87.39    4.90
   3  -7   1   89.29    3.80
   3  -7   1   88.19    3.70
  -3   7  -1   96.69    3.90
  -3   7  -1   93.29    3.90
  -3   7  -1   87.09    3.10
  -3   7  -1   89.19    4.50
   3  -8   1   31.40    2.50
   3  -8   1   31.90    2.40
   3  -8   1   30.30    3.50
  -3   8  -1   33.20    2.60
  -3   8  -1   30.60    2.50
  -3   8  -1   29.60    3.10
  -3   8  -1   32.00    1.50
   3  -9   1   30.30    2.60
   3  -9   1   28.80    2.60
  -3   9  -1   33.10    2.80
  -3   9  -1   33.70    2.80
   3 -10   1    8.70    1.80
  -3  10  -1    7.80    1.80
  -3  10  -1    6.40    1.80
   3 -11   1   35.90    3.10
  -3  11  -1   35.90    3.10
   3 -12   1   68.69    4.10
  -3  12  -1   65.49    6.50
  -3  12  -1   71.79    4.30
   3 -13   1   12.50    2.20
  -3  13  -1   12.90    2.30
  -3  13  -1   12.10    3.80
   3 -14   1   16.00    3.20
  -3  14  -1   17.50    2.60
  -3  14  -1   21.30    5.00
   2  14   1    7.90    3.20
   2  13   1   13.80    3.80
   2  13   1   14.60    1.50
   2  12   1    0.30    0.90
   2  12   1   -1.80    2.40
   2  12   1   -1.60    2.40
   2  11   1   -0.90    2.30
   2  11   1    1.80    1.00
   2  11   1    1.90    0.90
  -2 -11  -1    2.70    0.80
   2  10   1   72.89    2.80
   2  10   1   74.89    2.80
   2  10   1   75.49    5.70
  -2 -10  -1   74.09    2.70
  -2 -10  -1   74.79    2.60
   2   9   1   26.20    1.60
   2   9   1   28.10    1.60
   2   9   1   28.80    3.70
  -2  -9  -1   26.30    1.50
  -2  -9  -1   28.50    1.50
   2   8   1   11.70    1.00
   2   8   1    9.70    2.50
   2   8   1   12.20    1.00
  -2  -8  -1   14.80    1.10
  -2  -8  -1   12.10    1.00
   2   7   1    4.70    0.70
   2   7   1    5.10    2.00
   2   7   1    4.80    0.70
  -2  -7  -1    4.80    0.70
  -2  -7  -1    4.40    0.70
   2   6   1  354.26   10.90
   2   6   1  347.47    8.10
   2   6   1  348.37    8.20
  -2  -6  -1  348.47    8.30
  -2  -6  -1  355.56    8.30
   2   5   1  110.79    5.00
  -2  -5  -1  103.79    2.80
   2   4   1   16.40    2.10
   2   4   1   18.10    0.70
  -2  -4  -1   20.00    1.00
  -2  -4  -1   16.70    0.90
   2   3   1  106.09    2.70
  -2  -3  -1  103.09    2.80
   2   2   1  795.92   18.30
   2   2   1  835.22   18.40
   2   2   1  805.82   18.30
   2   2   1  827.12   18.40
  -2  -2  -1  784.12   18.40
  -2  -2  -1  801.52   18.20
   2   1   1   87.09    2.50
   2   1   1   85.49    2.50
   2   1   1   82.99    2.50
   2   1   1   86.89    2.50
  -2  -1  -1   86.99    2.50
  -2  -1  -1   84.59    2.50
  -2  -1  -1   83.99    2.50
   2   0   1  566.14   13.60
   2   0   1  511.75   13.60
  -2   0  -1  676.13   13.80
   2  -1   1   82.99    2.70
   2  -1   1   85.29    2.50
   2  -1   1   78.89    2.60
   2  -1   1   84.69    2.70
   2  -1   1   81.99    2.60
  -2   1  -1   80.89    2.60
  -2   1  -1   80.39    2.40
  -2   1  -1   83.29    2.70
  -2   1  -1   89.99    2.70
  -2   1  -1   82.19    2.70
   2  -2   1  814.32   18.70
   2  -2   1  795.62   18.60
   2  -2   1  819.42   18.70
   2  -2   1  784.52   18.50
  -2   2  -1  776.82   18.60
  -2   2  -1  774.02   18.50
  -2   2  -1  811.62   18.60
  -2   2  -1  808.32   18.60
  -2   2  -1  776.62   18.60
   2  -3   1  103.19    3.40
   2  -3   1  107.09    3.30
   2  -3   1  109.29    3.90
   2  -3   1  107.19    3.50
  -2   3  -1  104.69    3.50
  -2   3  -1  109.09    3.80
  -2   3  -1  107.49    3.30
  -2   3  -1  101.69    3.40
  -2   3  -1  104.19    3.30
   2  -4   1   15.40    1.30
   2  -4   1   16.50    1.50
   2  -4   1   17.80    2.00
   2  -4   1   16.30    1.40
   2  -4   1   17.00    1.30
  -2   4  -1   19.80    1.40
  -2   4  -1   18.60    1.60
  -2   4  -1   17.50    1.40
  -2   4  -1   17.30    1.50
  -2   4  -1   18.10    1.80
   2  -5   1  102.89    3.10
   2  -5   1  113.89    4.90
   2  -5   1  108.79    3.80
   2  -5   1  108.69    3.80
   2  -5   1  107.99    3.10
  -2   5  -1  106.69    3.40
  -2   5  -1  113.49    3.90
  -2   5  -1  103.29    4.40
  -2   5  -1  107.09    3.80
   2  -6   1  349.96    9.30
   2  -6   1  359.66   10.80
   2  -6   1  347.37    9.20
  -2   6  -1  332.27    8.50
  -2   6  -1  347.47   10.30
  -2   6  -1  343.87    9.20
  -2   6  -1  351.76    9.30
   2  -7   1    4.60    1.80
   2  -7   1    6.20    1.20
   2  -7   1    5.50    1.20
  -2   7  -1    4.70    1.30
  -2   7  -1    6.10    1.80
  -2   7  -1    3.90    1.20
   2  -8   1   15.20    1.70
   2  -8   1   13.20    2.60
   2  -8   1   11.80    1.60
  -2   8  -1   11.70    1.60
  -2   8  -1   14.30    1.70
  -2   8  -1   14.00    2.30
   2  -9   1   26.70    2.30
   2  -9   1   30.90    2.30
  -2   9  -1   31.40    2.50
  -2   9  -1   31.80    2.50
   2 -10   1   70.99    3.60
  -2  10  -1   71.89    3.70
  -2  10  -1   73.89    3.70
   2 -11   1    2.50    1.40
  -2  11  -1    4.90    3.00
  -2  11  -1    3.30    1.50
   2 -12   1    2.00    1.40
  -2  12  -1    0.60    1.40
  -2  12  -1   -0.80    3.10
   2 -13   1   15.60    2.10
  -2  13  -1   15.70    2.30
  -2  13  -1   13.60    3.80
  -2  14  -1   13.50    4.00
  -2  14  -1   10.10    2.10
   1  14   1    4.40    1.30
   1  14   1   -0.40    3.00
   1  13   1    3.10    1.30
   1  13   1    8.30    3.60
   1  12   1   51.69    2.80
   1  12   1   50.39    5.70
  -1 -12  -1   58.39    2.50
   1  11   1    5.00    2.90
   1  11   1    3.60    1.40
   1  11   1    3.60    1.20
  -1 -11  -1    3.10    1.00
   1  10   1    7.40    2.80
   1  10   1    9.80    1.30
   1  10   1    7.10    1.30
  -1 -10  -1   10.80    1.20
   1   9   1    5.20    1.10
   1   9   1    4.90    1.10
   1   9   1    4.10    2.30
  -1  -9  -1    5.80    1.00
  -1  -9  -1    6.50    1.00
   1   8   1    8.40    1.00
   1   8   1   10.40    2.50
   1   8   1    8.80    1.10
  -1  -8  -1    9.00    1.00
  -1  -8  -1    9.00    1.00
   1   7   1   39.70    1.80
   1   7   1   43.70    1.80
   1   7   1   43.40    3.70
  -1  -7  -1   39.90    1.80
  -1  -7  -1   40.00    1.70
   1   6   1   55.09    3.80
   1   6   1   55.19    1.90
   1   6   1   53.49    1.90
  -1  -6  -1   50.99    1.90
  -1  -6  -1   51.49    2.00
   1   5   1  148.29    3.80
   1   5   1  143.19    5.80
   1   5   1  151.88    3.80
  -1  -5  -1  146.19    3.90
   1   4   1   47.40    2.90
   1   4   1   46.20    1.40
   1   4   1   45.80    1.40
  -1  -4  -1   44.60    1.50
   1   3   1 3380.66   73.09
   1   3   1 3282.57   73.19
   1   3   1 3242.58   74.39
  -1  -3  -1 3195.78   73.69
   1   2   1   53.39    1.50
   1   2   1   51.49    1.40
   1   2   1   51.19    1.40
  -1  -2  -1   51.29    1.60
   1   0   1   -0.20    0.30
   1   0   1    0.20    0.30
   1   0   1   -0.10    0.20
   1   0   1   -0.10    0.20
   1   0   1   -0.10    0.10
  -1   0  -1   -0.10    0.20
  -1   0  -1   -0.20    0.20
  -1   0  -1   -0.40    0.10
   1  -1   1  134.89    3.20
   1  -1   1  108.29    3.10
  -1   1  -1  108.19    3.20
   1  -2   1   51.09    1.90
   1  -2   1   53.89    1.80
   1  -2   1   54.89    2.30
   1  -2   1   53.69    1.90
  -1   2  -1   56.69    1.90
  -1   2  -1   51.89    2.10
  -1   2  -1   53.29    1.80
  -1   2  -1   50.79    1.80
  -1   2  -1   53.99    1.90
   1  -3   1 3183.08   72.59
   1  -3   1 3229.98   73.39
   1  -3   1 3227.88   72.59
   1  -3   1 3273.67   72.99
   1  -3   1 3191.78   72.39
  -1   3  -1 3178.78   72.79
  -1   3  -1 3261.07   72.59
  -1   3  -1 3278.07   73.29
  -1   3  -1 3257.17   72.39
  -1   3  -1 3262.57   73.39
  -1   3  -1 3253.27   72.49
   1  -4   1   46.00    2.90
   1  -4   1   41.40    1.90
   1  -4   1   41.00    1.90
  -1   4  -1   44.20    1.90
  -1   4  -1   49.70    2.80
  -1   4  -1   40.70    1.60
  -1   4  -1   43.00    1.90
  -1   4  -1   43.40    1.60
   1  -5   1  142.49    4.30
   1  -5   1  138.59    4.30
   1  -5   1  141.59    5.70
  -1   5  -1  142.49    4.30
  -1   5  -1  143.29    3.60
  -1   5  -1  139.59    4.30
  -1   5  -1  153.78    5.70
   1  -6   1   49.60    2.30
   1  -6   1   52.99    3.80
  -1   6  -1   51.09    2.40
  -1   6  -1   47.80    3.50
  -1   6  -1   49.00    2.40
   1  -7   1   41.10    3.40
   1  -7   1   42.60    2.20
  -1   7  -1   42.40    2.30
  -1   7  -1   42.60    3.40
  -1   7  -1   39.80    3.20
  -1   7  -1   44.50    2.30
   1  -8   1    7.70    2.20
   1  -8   1    8.20    1.30
  -1   8  -1    9.90    1.40
  -1   8  -1   11.30    2.40
  -1   8  -1    6.80    1.30
  -1   8  -1    8.00    1.90
   1  -9   1    5.90    1.20
  -1   9  -1    4.10    2.20
  -1   9  -1    6.90    1.40
  -1   9  -1    5.00    1.20
   1 -10   1    8.20    1.50
  -1  10  -1    5.60    1.50
  -1  10  -1    5.40    1.40
   1 -11   1    2.60    1.30
  -1  11  -1    3.90    1.40
  -1  11  -1    2.10    2.90
   1 -12   1   60.29    3.30
  -1  12  -1   70.79    6.00
  -1  12  -1   58.99    3.50
   1 -13   1    5.10    1.50
  -1  13  -1    4.60    3.40
  -1  13  -1    3.00    1.50
  -1  14  -1    1.50    1.50
  -1  14  -1   -1.20    2.90
   0  14   1    1.60    1.30
   0  14   1    0.10    3.10
   0  13   1   -0.60    1.20
   0  13   1    4.70    3.00
   0  12   1    0.70    1.20
   0 -12  -1   -0.40    1.00
   0  11   1    0.70    1.20
   0  11   1   -1.90    2.10
   0 -11  -1   -1.30    0.90
   0  10   1   -2.60    1.00
   0  10   1   -0.50    2.40
   0  10   1    0.60    1.10
   0 -10  -1   -1.60    0.90
   0   9   1    0.40    0.90
   0   9   1    1.40    2.00
   0   9   1   -0.30    0.90
   0  -9  -1    1.90    0.90
   0   8   1    1.00    1.70
   0   8   1    0.80    0.80
   0   8   1   -0.60    0.80
   0  -8  -1    0.40    0.80
   0   7   1   -0.50    0.70
   0   7   1    0.00    0.80
   0   7   1   -1.40    1.60
   0  -7  -1    0.30    0.70
   0   6   1   -0.50    0.80
   0   6   1    1.80    0.80
   0   6   1    1.50    1.70
   0  -6  -1    1.20    1.50
   0  -6  -1    0.70    0.70
   0   5   1    0.40    0.80
   0   5   1   -0.50    1.70
   0   5   1   -0.40    0.70
   0  -5  -1    0.30    0.70
   0  -5  -1   -1.00    1.30
   0   4   1   -0.20    0.50
   0   4   1    0.50    0.60
   0   4   1   -0.70    1.10
   0  -4  -1    0.10    0.50
   0  -4  -1   -0.10    1.10
   0   3   1   -0.30    0.50
   0   3   1   -0.30    1.00
   0   3   1    0.40    0.50
   0   3   1   -0.10    0.40
   0  -3  -1    0.20    0.50
   0  -3  -1    0.40    1.00
   0   2   1    0.10    0.50
   0   2   1    0.10    0.40
   0   2   1    0.70    1.00
   0   2   1   -0.60    0.40
   0   2   1    0.10    0.40
   0  -2  -1   -0.40    0.40
   0  -2  -1   -0.20    0.30
   0  -2  -1    0.20    0.30
   0  -2  -1   -0.80    0.80
   0   1   1   -0.30    0.20
   0   1   1    0.10    0.20
   0   1   1   -0.20    0.20
   0   1   1   -0.20    0.20
   0   1   1   -0.10    0.30
   0  -1  -1   -0.10    0.20
   0  -1  -1   -0.10    0.20
   0  -1  -1    0.10    0.30
   0  -1  -1   -0.10    0.20
   0  -1  -1    0.10    0.10
   0  -1   1   -0.10    0.20
   0  -1   1    0.00    0.30
   0  -1   1   -0.10    0.20
   0  -1   1   -0.10    0.10
   0  -1   1   -0.30    0.20
   0  -1   1   -0.10    0.20
   0   1  -1    0.20    0.20
   0   1  -1   -0.10    0.10
   0   1  -1   -0.20    0.20
   0   1  -1    0.00    0.30
   0   1  -1   -0.20    0.20
   0   1  -1    0.30    0.20
   0   1  -1   -0.20    0.10
   0  -2   1   -1.10    0.70
   0  -2   1   -0.60    0.40
   0   2  -1    0.10    0.40
   0   2  -1    0.00    0.30
   0   2  -1   -0.20    0.30
   0   2  -1   -0.60    0.80
   0   2  -1    0.10    0.40
   0   2  -1   -0.60    0.60
   0  -3   1   -0.30    0.90
   0  -3   1    0.10    0.40
   0   3  -1    0.20    0.40
   0   3  -1   -0.20    0.40
   0   3  -1   -0.90    0.90
   0  -4   1   -0.50    1.10
   0  -4   1    0.30    0.50
   0   4  -1    0.10    0.50
   0   4  -1   -1.50    1.00
   0   4  -1   -0.50    0.50
   0  -5   1    0.00    0.60
   0  -5   1   -0.30    1.50
   0   5  -1    0.10    0.60
   0   5  -1   -0.80    0.60
   0   5  -1    0.30    1.50
   0  -6   1   -0.90    1.40
   0  -6   1   -1.50    0.60
   0   6  -1    0.10    0.70
   0   6  -1    2.30    1.60
   0   6  -1   -0.90    0.70
   0  -7   1   -0.80    0.70
   0   7  -1   -0.50    0.70
   0   7  -1   -0.30    0.70
   0   7  -1   -2.10    1.30
   0  -8   1   -0.60    0.70
   0   8  -1   -1.60    1.10
   0   8  -1   -0.10    1.60
   0   8  -1    0.20    0.80
   0   8  -1   -0.50    0.70
   0  -9   1    0.60    0.80
   0   9  -1   -1.40    0.90
   0   9  -1    0.00    1.70
   0   9  -1   -0.80    0.80
   0 -10   1   -1.60    0.80
   0  10  -1   -1.10    0.90
   0  10  -1   -2.50    1.70
   0  10  -1    0.30    1.00
   0  10  -1   -0.30    2.40
   0 -11   1    0.40    1.00
   0  11  -1   -1.30    2.10
   0  11  -1   -1.50    1.00
   0  11  -1   -1.20    2.10
   0 -12   1    0.30    1.10
   0  12  -1   -2.70    2.50
   0  12  -1   -2.70    1.00
   0  13  -1    0.50    2.80
   0  13  -1    1.60    1.30
   0  14  -1   -0.20    1.20
   0  14  -1    5.20    3.60
  -1  14   1    6.20    1.80
  -1  14   1    0.80    3.40
  -1  13   1    3.10    1.60
   1 -13  -1    3.10    1.40
  -1  12   1   55.59    3.40
   1 -12  -1   54.49    3.20
  -1  11   1    3.10    1.30
   1 -11  -1    2.00    1.30
  -1  10   1    8.40    1.70
  -1  10   1   11.20    1.70
   1 -10  -1   11.00    1.60
  -1   9   1    4.40    1.30
  -1   9   1    8.30    2.50
  -1   9   1    5.20    1.40
   1  -9  -1    7.10    1.40
  -1   8   1    7.70    2.50
  -1   8   1    9.50    1.30
  -1   8   1    8.00    1.30
   1  -8  -1    6.40    1.40
   1  -8  -1    5.50    2.00
   1  -8  -1   10.20    1.40
  -1   7   1   43.50    2.30
  -1   7   1   38.70    3.70
  -1   7   1   43.20    2.30
   1  -7  -1   43.30    3.50
   1  -7  -1   45.00    2.30
   1  -7  -1   42.40    2.30
  -1   6   1   55.59    3.80
  -1   6   1   48.10    2.40
  -1   6   1   54.39    2.50
   1  -6  -1   51.59    2.40
   1  -6  -1   51.19    2.40
   1  -6  -1   51.09    3.60
  -1   5   1  148.59    4.40
  -1   5   1  146.29    4.40
  -1   5   1  145.09    3.80
  -1   5   1  142.89    3.80
   1  -5  -1  145.89    4.40
   1  -5  -1  137.99    4.30
   1  -5  -1  142.19    5.60
  -1   4   1   44.00    2.00
  -1   4   1   45.20    2.00
  -1   4   1   47.10    2.90
  -1   4   1   43.90    1.70
  -1   4   1   43.60    1.70
   1  -4  -1   44.10    1.40
   1  -4  -1   46.20    2.00
   1  -4  -1   41.40    1.90
   1  -4  -1   42.60    2.80
   1  -4  -1   45.20    1.40
  -1   3   1 3264.87   73.99
  -1   3   1 3365.66   74.09
  -1   3   1 3314.77   74.99
  -1   3   1 3279.47   74.09
  -1   3   1 3307.37   74.39
   1  -3  -1 3341.47   74.19
   1  -3  -1 3235.38   74.09
   1  -3  -1 3370.06   74.99
   1  -3  -1 3268.47   74.19
   1  -3  -1 3291.57   73.89
  -1   2   1   54.99    2.00
  -1   2   1   50.99    1.80
  -1   2   1   55.39    2.00
  -1   2   1   50.39    1.90
   1  -2  -1   53.09    1.90
   1  -2  -1   57.49    2.40
   1  -2  -1   54.49    1.90
   1  -2  -1   48.60    1.90
  -1   0   1   -0.50    0.10
  -1   0   1   -0.30    0.10
  -1   0   1   -0.30    0.20
   1   0  -1   -0.20    0.20
   1   0  -1   -0.30    0.30
   1   0  -1   -0.20    0.20
   1   0  -1   -0.10    0.20
  -1  -1   1   92.79    2.40
  -1  -1   1  101.99    2.50
  -1  -2   1   52.99    1.50
   1   2  -1   56.09    2.40
   1   3  -1 3266.37   74.39
   1   3  -1 3289.17   74.29
  -1  -4   1   45.00    1.30
   1   4  -1   44.20    2.70
  -1  -5   1  137.09    3.50
  -1  -5   1  141.09    3.50
   1   5  -1  145.79    5.70
  -1  -6   1   49.90    1.70
  -1  -6   1   49.70    1.70
   1   6  -1   49.20    1.60
   1   6  -1   50.99    1.60
   1   6  -1   54.29    3.80
  -1  -7   1   42.20    1.60
  -1  -7   1   39.50    1.60
   1   7  -1   40.70    1.60
   1   7  -1   35.90    3.40
   1   7  -1   40.20    1.60
  -1  -8   1    7.80    0.90
  -1  -8   1    9.60    1.00
   1   8  -1   10.90    1.00
   1   8  -1    8.70    1.00
   1   8  -1   11.80    2.40
  -1  -9   1    5.80    0.90
  -1  -9   1    7.00    0.90
   1   9  -1    6.30    1.00
   1   9  -1    5.30    1.00
   1   9  -1    3.60    2.10
   1   9  -1    9.50    2.90
  -1 -10   1    8.10    1.10
  -1 -10   1    6.00    1.10
   1  10  -1    7.00    2.90
   1  10  -1    9.90    3.00
   1  10  -1    9.90    1.30
   1  10  -1    5.80    1.20
  -1 -11   1    3.40    0.90
   1  11  -1    2.70    2.70
   1  11  -1    1.70    1.00
   1  11  -1    4.20    1.10
   1  11  -1    2.90    2.30
  -1 -12   1   59.29    2.70
   1  12  -1   47.70    5.50
   1  12  -1   50.49    2.70
   1  12  -1   66.89    6.60
   1  13  -1    7.30    3.20
   1  13  -1    4.00    1.20
   1  14  -1    2.70    3.30
  -2  14   1    9.40    2.10
  -2  14   1   10.60    3.80
  -2  13   1   12.50    2.20
   2 -13  -1   11.70    2.10
  -2  12   1    2.40    1.50
   2 -12  -1    0.20    1.30
  -2  11   1    3.10    1.50
   2 -11  -1    1.70    1.40
  -2  10   1   69.59    3.70
  -2  10   1   71.69    3.70
   2 -10  -1   73.19    3.70
  -2   9   1   27.80    2.40
  -2   9   1   24.70    2.30
   2  -9  -1   27.40    2.30
   2  -9  -1   34.40    2.60
  -2   8   1   12.10    1.70
  -2   8   1   11.30    1.60
   2  -8  -1   12.10    1.60
   2  -8  -1   12.40    1.60
   2  -8  -1   19.90    2.90
  -2   7   1    5.30    0.70
  -2   7   1    5.90    1.30
  -2   7   1    2.40    1.10
   2  -7  -1    4.00    1.20
   2  -7  -1    6.00    2.00
   2  -7  -1    4.30    1.10
  -2   6   1  338.97    8.70
  -2   6   1  346.97    9.30
  -2   6   1  346.67    9.30
   2  -6  -1  359.26    9.40
   2  -6  -1  341.37    9.30
   2  -6  -1  366.76   11.00
  -2   5   1  105.79    3.90
  -2   5   1  110.59    3.50
  -2   5   1  104.99    3.80
   2  -5  -1  106.59    3.20
   2  -5  -1  110.89    3.20
   2  -5  -1  107.59    3.80
   2  -5  -1  104.49    4.80
   2  -5  -1  105.69    3.80
  -2   4   1   17.70    1.50
  -2   4   1   16.50    1.40
  -2   4   1   16.10    1.40
  -2   4   1   17.60    1.50
   2  -4  -1   17.00    1.40
   2  -4  -1   18.70    1.60
   2  -4  -1   16.90    1.50
   2  -4  -1   15.70    1.40
   2  -4  -1   17.90    2.00
  -2   3   1  106.59    3.30
  -2   3   1  109.39    3.50
  -2   3   1  101.49    3.50
  -2   3   1  103.79    3.40
   2  -3  -1   98.29    3.40
   2  -3  -1  104.09    3.90
   2  -3  -1  107.79    3.30
   2  -3  -1  106.29    3.40
  -2   2   1  776.62   18.50
  -2   2   1  817.12   18.60
  -2   2   1  780.02   18.50
  -2   2   1  791.82   18.50
   2  -2  -1  775.82   18.50
   2  -2  -1  805.82   18.60
   2  -2  -1  796.22   18.60
  -2   1   1   83.79    2.70
  -2   1   1   84.99    2.70
  -2   1   1   80.59    2.70
  -2   1   1   84.69    2.70
   2  -1  -1   84.09    2.70
   2  -1  -1   85.09    2.70
   2  -1  -1   84.99    2.70
   2  -1  -1   85.39    2.70
  -2   0   1  680.93   13.70
   2   0  -1  566.24   13.60
   2   0  -1  498.15   13.50
  -2  -1   1   81.79    2.40
  -2  -1   1   83.19    2.50
  -2  -1   1   82.89    2.50
   2   1  -1   86.29    2.50
   2   1  -1   82.99    2.40
   2   1  -1   85.29    2.50
   2   1  -1   83.99    2.40
   2   1  -1   83.19    2.40
  -2  -2   1  798.62   18.90
  -2  -2   1  793.22   18.30
   2   2  -1  805.02   18.20
   2   2  -1  824.42   18.20
   2   2  -1  807.62   18.90
   2   2  -1  811.32   18.30
  -2  -3   1  103.69    2.70
   2   3  -1  110.49    3.80
   2   4  -1   13.60    1.80
   2   4  -1   16.00    2.00
   2   5  -1  110.79    4.90
   2   5  -1  109.89    4.90
   2   6  -1  372.46   11.20
   2   6  -1  360.06   11.10
  -2  -7   1    5.30    0.50
  -2  -7   1    5.20    0.50
   2   7  -1    2.90    1.80
   2   7  -1    3.20    1.70
  -2  -8   1   11.90    0.80
  -2  -8   1   10.50    0.80
   2   8  -1   13.70    2.50
   2   8  -1   11.00    2.40
   2   8  -1    9.90    0.80
   2   8  -1   11.50    0.80
  -2  -9   1   28.40    1.30
  -2  -9   1   29.10    1.30
   2   9  -1   28.40    1.40
   2   9  -1   27.50    1.40
   2   9  -1   23.30    3.40
   2   9  -1   25.20    3.50
  -2 -10   1   74.69    2.30
  -2 -10   1   74.79    2.30
   2  10  -1   65.99    5.30
   2  10  -1   76.79    2.60
   2  10  -1   77.59    5.80
   2  10  -1   73.59    2.60
  -2 -11   1    2.60    0.60
   2  11  -1    3.60    2.60
   2  11  -1    1.70    0.90
   2  11  -1    4.00    2.40
   2  11  -1    2.50    0.90
   2  12  -1    1.80    2.70
   2  12  -1   -3.10    1.90
   2  12  -1    0.60    0.80
   2  13  -1   13.10    1.40
   2  13  -1   15.10    4.00
   2  14  -1    5.70    3.20
  -3  14   1   15.00    2.60
  -3  14   1   18.10    4.50
   3 -14  -1   11.50    2.30
  -3  13   1    9.60    2.30
   3 -13  -1   11.80    2.20
  -3  12   1   67.49    4.20
   3 -12  -1   69.79    4.10
  -3  11   1   33.60    3.10
   3 -11  -1   33.80    3.00
  -3  10   1    8.90    1.90
  -3  10   1   12.20    2.00
   3 -10  -1   10.80    1.90
  -3   9   1   27.50    2.60
  -3   9   1   35.10    2.80
   3  -9  -1   30.20    2.70
   3  -9  -1   32.30    2.60
  -3   8   1   35.60    2.70
  -3   8   1   32.70    1.70
  -3   8   1   32.50    2.70
   3  -8  -1   30.00    2.60
   3  -8  -1   32.20    2.40
   3  -8  -1   38.90    3.90
  -3   7   1   86.09    3.20
  -3   7   1   88.99    3.90
  -3   7   1   95.29    3.90
   3  -7  -1   93.99    3.90
   3  -7  -1   87.89    3.90
   3  -7  -1   86.09    4.90
   3  -7  -1   94.19    2.60
   3  -7  -1   92.49    2.60
  -3   6   1   76.89    3.50
  -3   6   1   75.59    3.10
  -3   6   1   77.39    3.50
   3  -6  -1   72.59    2.70
   3  -6  -1   76.09    3.30
   3  -6  -1   77.59    4.30
   3  -6  -1   71.89    2.70
   3  -6  -1   70.59    3.40
  -3   5   1   66.69    3.10
  -3   5   1   67.39    3.00
  -3   5   1   65.79    3.20
   3  -5  -1   69.79    3.20
   3  -5  -1   64.99    2.80
   3  -5  -1   62.19    4.00
   3  -5  -1   68.89    3.20
   3  -5  -1   66.59    2.80
  -3   4   1   12.20    1.60
  -3   4   1   12.50    1.50
  -3   4   1   12.00    1.40
   3  -4  -1   13.80    1.40
   3  -4  -1   13.80    1.60
   3  -4  -1   12.80    1.80
   3  -4  -1    9.60    1.40
  -3   3   1  383.16    9.90
  -3   3   1  392.96   10.00
  -3   3   1  381.66   10.00
  -3   3   1  379.56    9.90
   3  -3  -1  394.06   10.00
   3  -3  -1  390.86   10.00
   3  -3  -1  380.06    9.80
  -3   2   1  207.58    5.80
  -3   2   1  201.98    5.80
  -3   2   1  207.68    5.90
  -3   2   1  198.68    5.80
   3  -2  -1  197.48    5.80
   3  -2  -1  209.08    5.80
   3  -2  -1  204.08    5.80
   3  -2  -1  200.28    5.70
  -3   1   1   78.89    3.00
  -3   1   1   75.89    2.90
  -3   1   1   71.89    2.80
  -3   1   1   76.89    2.80
   3  -1  -1   75.89    2.90
   3  -1  -1   72.99    2.80
   3  -1  -1   75.89    2.90
   3  -1  -1   77.09    2.90
  -3   0   1   -0.20    0.80
  -3   0   1    0.60    0.80
  -3   0   1    0.00    0.80
  -3   0   1   -0.20    0.70
   3   0  -1    0.20    0.70
   3   0  -1   -0.20    0.80
   3   0  -1    0.50    0.70
   3   0  -1    0.60    0.80
  -3  -1   1   75.79    2.40
  -3  -1   1   81.49    2.60
  -3  -1   1   73.09    2.60
  -3  -1   1   76.59    2.60
   3   1  -1   78.89    2.60
   3   1  -1   74.99    2.50
   3   1  -1   79.69    2.60
  -3  -2   1  194.18    5.50
  -3  -2   1  206.68    5.20
  -3  -2   1  204.98    5.30
  -3  -2   1  203.58    5.00
   3   2  -1  202.68    5.20
   3   2  -1  198.98    5.10
   3   2  -1  205.68    5.20
   3   2  -1  202.98    5.50
   3   2  -1  201.08    5.10
  -3  -3   1  385.06    9.20
   3   3  -1  396.06   10.10
   3   3  -1  385.16    9.10
  -3  -4   1   13.50    0.90
  -3  -4   1   12.10    0.90
   3   4  -1   12.50    0.60
   3   4  -1   13.40    0.70
   3   4  -1   12.20    1.60
  -3  -5   1   66.99    1.90
  -3  -5   1   65.39    1.90
   3   5  -1   71.89    3.80
   3   5  -1   72.29    4.00
   3   6  -1   70.39    4.10
   3   6  -1   74.69    4.40
   3   7  -1   92.39    4.90
   3   7  -1   93.69    5.00
   3   8  -1   31.90    3.50
   3   8  -1   37.10    3.90
   3   9  -1   24.80    3.40
   3   9  -1   25.80    3.50
   3  10  -1   11.90    2.90
   3  10  -1    7.60    2.60
   3  11  -1   28.50    4.40
   3  11  -1   31.70    4.30
   3  11  -1   33.20    1.50
   3  11  -1   30.20    1.40
   3  12  -1   78.49    6.40
   3  12  -1   65.09    2.20
   3  12  -1   74.39    6.80
   3  13  -1    9.20    3.60
   3  14  -1   17.60    4.20
  -4  14   1   15.80    4.30
  -4  14   1   10.50    2.50
   4 -14  -1   19.70    2.90
  -4  13   1    8.60    2.30
   4 -13  -1   12.90    2.50
  -4  12   1   29.00    3.20
   4 -12  -1   25.90    3.00
  -4  11   1    7.60    2.00
   4 -11  -1   11.30    2.20
  -4  10   1   40.50    3.40
   4 -10  -1   42.80    3.40
  -4   9   1  276.87    8.70
  -4   9   1  257.77    8.60
  -4   9   1  257.37    7.50
   4  -9  -1  276.77    8.70
  -4   8   1   27.30    2.60
  -4   8   1   24.50    1.90
  -4   8   1   24.00    2.40
   4  -8  -1   23.10    2.50
   4  -8  -1   27.50    1.30
   4  -8  -1   29.00    2.60
   4  -8  -1   27.00    1.30
  -4   7   1    7.20    1.60
  -4   7   1    4.60    1.20
  -4   7   1    7.80    1.60
   4  -7  -1    3.90    1.50
   4  -7  -1    6.00    1.00
   4  -7  -1    5.60    1.90
   4  -7  -1    4.30    1.00
   4  -7  -1    6.70    1.40
  -4   6   1   51.19    3.10
  -4   6   1   48.50    2.70
  -4   6   1   50.29    3.10
   4  -6  -1   47.30    2.50
   4  -6  -1   51.69    3.00
   4  -6  -1   48.40    2.50
   4  -6  -1   49.99    3.10
   4  -6  -1   54.49    3.70
  -4   5   1    6.40    1.50
  -4   5   1    6.60    1.70
  -4   5   1    7.80    1.60
   4  -5  -1    5.70    1.80
   4  -5  -1    7.20    1.60
   4  -5  -1    6.50    1.30
   4  -5  -1    4.90    1.50
  -4   4   1   18.10    1.90
  -4   4   1   20.00    2.00
  -4   4   1   15.70    1.90
   4  -4  -1   17.40    1.90
   4  -4  -1   21.70    1.90
   4  -4  -1   18.60    2.00
  -4   3   1   84.19    3.50
  -4   3   1   82.19    3.40
   4  -3  -1   84.59    3.40
   4  -3  -1   82.09    3.30
   4  -3  -1   81.09    3.50
   4  -3  -1   90.39    3.60
  -4   2   1  123.99    4.30
  -4   2   1  130.59    4.50
  -4   2   1  130.69    4.50
  -4   2   1  131.19    4.30
   4  -2  -1  128.49    4.40
   4  -2  -1  124.79    4.30
   4  -2  -1  135.19    4.50
   4  -2  -1  136.99    4.50
  -4   1   1  355.96    9.40
  -4   1   1  354.06    9.40
  -4   1   1  351.56    8.20
  -4   1   1  366.86    9.30
  -4   1   1  345.17    9.30
   4  -1  -1  352.36    9.30
   4  -1  -1  359.86    9.40
   4  -1  -1  354.96    9.30
   4  -1  -1  363.36    9.40
  -4   0   1  391.56    9.90
  -4   0   1  369.86    9.80
  -4   0   1  399.86    9.90
  -4   0   1  387.26    9.90
   4   0  -1  379.56    9.80
   4   0  -1  375.76    9.80
   4   0  -1  393.96    9.90
   4   0  -1  373.56    9.80
  -4  -1   1  363.76    9.10
  -4  -1   1  358.46    8.60
  -4  -1   1  331.67    9.40
  -4  -1   1  357.76    9.00
  -4  -1   1  360.66    9.10
   4   1  -1  362.66    9.10
   4   1  -1  354.66    9.10
   4   1  -1  358.46    9.10
   4   1  -1  353.66    9.00
  -4  -2   1  133.69    3.90
  -4  -2   1  126.99    3.80
  -4  -2   1  133.39    3.90
  -4  -2   1  133.19    4.00
   4   2  -1  130.39    3.90
   4   2  -1  127.29    3.90
   4   2  -1  129.19    3.80
   4   2  -1  131.59    3.80
   4   2  -1  131.99    4.00
  -4  -3   1   87.59    2.10
  -4  -3   1   84.19    2.80
  -4  -3   1   84.59    2.90
  -4  -3   1   83.99    2.10
   4   3  -1   87.89    3.30
   4   3  -1   88.89    2.50
   4   3  -1   86.39    2.80
   4   3  -1   86.89    2.80
   4   3  -1   84.19    2.50
  -4  -4   1   22.60    1.40
   4   4  -1   21.20    1.30
   4   4  -1   21.00    1.30
   4   4  -1   17.40    2.00
  -4  -5   1    4.90    0.70
  -4  -5   1    5.30    0.80
   4   5  -1    6.20    0.70
   4   5  -1    7.70    1.90
  -4  -6   1   46.90    1.70
  -4  -6   1   50.29    1.60
   4   6  -1   50.89    3.50
   4   6  -1   47.70    3.50
   4   6  -1   48.30    1.50
  -4  -7   1    5.60    0.50
  -4  -7   1    6.70    0.60
   4   7  -1    4.50    1.80
   4   7  -1    5.20    1.90
   4   8  -1   24.60    3.10
   4   8  -1   30.60    3.60
   4   9  -1  269.57   10.00
   4   9  -1  253.07   10.10
   4  10  -1   39.30    4.30
   4  10  -1   49.80    5.20
   4  11  -1    6.70    2.90
   4  11  -1    8.20    2.90
   4  12  -1   26.70    4.30
   4  12  -1   16.10    3.70
   4  13  -1   21.00    4.10
   4  14  -1   23.30    4.60
   5 -14  -1   -2.40    1.70
  -5  13   1    3.60    1.90
   5 -13  -1   -2.30    1.70
  -5  12   1   15.70    2.70
   5 -12  -1   22.10    3.00
  -5  11   1   28.50    3.20
   5 -11  -1   36.30    3.50
  -5  10   1   48.40    3.80
   5 -10  -1   47.70    3.80
  -5   9   1   66.79    4.10
  -5   9   1   66.39    4.10
  -5   9   1   64.39    3.40
   5  -9  -1   68.79    2.20
   5  -9  -1   63.19    4.10
   5  -9  -1   66.89    2.20
  -5   8   1    1.80    1.50
  -5   8   1    6.20    1.80
  -5   8   1    5.10    1.30
  -5   8   1    3.40    1.70
   5  -8  -1    2.20    1.50
   5  -8  -1    1.90    0.90
   5  -8  -1    2.90    1.30
  -5   7   1    2.10    1.30
  -5   7   1    1.50    1.20
  -5   7   1    2.50    1.50
   5  -7  -1    0.80    1.60
   5  -7  -1    1.00    1.20
   5  -7  -1    0.80    1.00
   5  -7  -1   -1.30    1.30
   5  -7  -1    2.20    1.10
  -5   6   1   44.60    3.10
  -5   6   1   39.30    2.80
  -5   6   1   42.20    2.90
   5  -6  -1   43.00    3.60
   5  -6  -1   38.80    3.00
   5  -6  -1   45.80    2.70
   5  -6  -1   41.60    2.80
  -5   5   1  232.88    7.20
  -5   5   1  224.48    7.40
  -5   5   1  230.38    7.40
   5  -5  -1  220.38    7.30
   5  -5  -1  231.68    7.00
   5  -5  -1  233.18    7.40
  -5   4   1  189.38    6.40
  -5   4   1  208.18    6.50
  -5   4   1  193.58    6.50
   5  -4  -1  192.68    6.30
   5  -4  -1  188.48    6.20
   5  -4  -1  197.38    6.50
   5  -4  -1  193.68    6.50
  -5   3   1    6.30    1.50
  -5   3   1    7.00    1.50
  -5   3   1    5.30    1.40
  -5   3   1    7.60    1.10
   5  -3  -1    8.30    1.50
   5  -3  -1    6.90    1.50
   5  -3  -1   11.60    1.80
   5  -3  -1    7.00    1.60
  -5   2   1   27.30    2.20
  -5   2   1   27.80    2.30
  -5   2   1   28.30    2.40
  -5   2   1   31.60    1.40
   5  -2  -1   29.30    2.20
   5  -2  -1   22.90    2.10
   5  -2  -1   27.90    2.10
   5  -2  -1   27.20    2.30
  -5   1   1   49.90    2.70
  -5   1   1   50.49    2.90
  -5   1   1   47.40    2.70
  -5   1   1   51.99    2.90
   5  -1  -1   53.49    2.80
   5  -1  -1   47.80    2.70
   5  -1  -1   55.59    2.70
   5  -1  -1   47.80    2.60
  -5   0   1    1.60    1.20
  -5   0   1   -0.90    0.90
  -5   0   1    1.20    1.10
  -5   0   1    1.80    1.10
   5   0  -1    1.00    1.20
   5   0  -1   -0.30    0.90
   5   0  -1   -0.50    1.00
   5   0  -1   -0.60    0.90
  -5  -1   1   52.99    2.50
  -5  -1   1   51.59    2.50
  -5  -1   1   50.79    2.50
  -5  -1   1   50.49    2.50
   5   1  -1   50.89    2.40
   5   1  -1   53.09    2.50
   5   1  -1   51.09    2.60
   5   1  -1   49.20    2.40
  -5  -2   1   31.10    1.90
  -5  -2   1   27.50    1.70
  -5  -2   1   30.40    2.00
  -5  -2   1   26.40    1.60
   5   2  -1   28.90    1.90
   5   2  -1   29.00    1.80
   5   2  -1   26.10    2.00
   5   2  -1   29.80    1.60
   5   2  -1   31.30    1.90
  -5  -3   1    8.10    0.90
  -5  -3   1    7.90    1.10
  -5  -3   1    7.30    1.20
   5   3  -1    9.40    1.20
   5   3  -1    6.50    1.10
   5   3  -1    8.90    1.10
   5   3  -1    7.90    1.30
   5   3  -1    6.60    1.00
  -5  -4   1  193.48    5.50
  -5  -4   1  199.38    5.60
   5   4  -1  205.68    6.30
   5   4  -1  197.88    4.90
   5   4  -1  202.18    5.60
   5   4  -1  194.88    5.50
   5   4  -1  204.98    4.90
  -5  -5   1  230.28    6.10
   5   5  -1  228.38    6.00
   5   5  -1  231.38    6.10
   5   5  -1  228.18    7.30
  -5  -6   1   39.80    1.70
  -5  -6   1   43.20    1.90
   5   6  -1   40.40    1.70
   5   6  -1   39.80    1.70
   5   6  -1   42.90    3.20
  -5  -7   1    3.10    0.70
  -5  -7   1    0.80    0.50
   5   7  -1    1.90    1.60
   5   7  -1    0.50    0.60
   5   7  -1    1.40    0.60
   5   7  -1    2.60    1.60
  -5  -8   1    3.10    0.50
  -5  -8   1    3.50    0.60
   5   8  -1    4.00    0.60
   5   8  -1    4.50    2.10
   5   8  -1    6.30    2.10
   5   8  -1    4.10    0.60
   5   9  -1   61.89    4.80
   5   9  -1   71.29    5.20
   5  10  -1   56.69    5.50
   5  10  -1   62.19    5.50
   5  11  -1   27.00    4.10
   5  11  -1   34.30    4.50
   5  12  -1   22.30    4.00
   5  13  -1    0.30    2.30
   5  14  -1    3.30    3.00
   6 -14  -1   -1.00    2.00
  -6  13   1    0.90    2.00
   6 -13  -1    1.90    2.00
  -6  12   1    6.10    2.30
   6 -12  -1    5.10    2.30
  -6  11   1    6.70    2.30
   6 -11  -1    6.40    2.20
  -6  10   1   12.20    2.50
   6 -10  -1    7.00    2.20
  -6   9   1  269.47    9.40
  -6   9   1  271.17    9.00
  -6   9   1  270.97    9.30
   6  -9  -1  269.77    7.60
   6  -9  -1  290.47    9.50
  -6   8   1   16.60    2.50
  -6   8   1   13.80    2.30
  -6   8   1   16.50    2.40
  -6   8   1   20.40    2.30
   6  -8  -1   19.20    1.90
   6  -8  -1   16.70    2.50
  -6   7   1   50.89    3.50
  -6   7   1   51.49    3.60
  -6   7   1   52.69    3.20
  -6   7   1   44.10    3.30
   6  -7  -1   59.19    4.20
   6  -7  -1   54.09    3.00
   6  -7  -1   47.20    3.50
  -6   6   1  189.88    6.90
  -6   6   1  210.08    7.10
  -6   6   1  200.38    6.80
  -6   6   1  195.68    6.70
   6  -6  -1  201.98    6.60
   6  -6  -1  192.78    7.70
   6  -6  -1  193.38    7.00
  -6   5   1   91.29    4.30
  -6   5   1   89.59    3.80
  -6   5   1   95.09    4.50
  -6   5   1   87.19    4.30
   6  -5  -1   93.09    4.20
   6  -5  -1   90.49    4.40
   6  -5  -1   89.59    4.10
  -6   4   1    7.40    1.90
  -6   4   1    2.90    1.60
  -6   4   1    5.10    1.70
  -6   4   1    1.60    1.10
   6  -4  -1    2.70    1.70
   6  -4  -1    2.60    1.50
   6  -4  -1    1.40    1.50
  -6   3   1  294.97    8.90
  -6   3   1  303.07    9.00
  -6   3   1  296.77    7.70
  -6   3   1  295.07    8.90
   6  -3  -1  294.67    8.70
   6  -3  -1  281.97    8.70
   6  -3  -1  293.47    8.80
  -6   2   1  308.27    9.00
  -6   2   1  302.27    7.40
  -6   2   1  295.97    8.80
  -6   2   1  318.27    9.00
   6  -2  -1  304.07    8.90
   6  -2  -1  310.17    8.90
   6  -2  -1  300.97    8.90
  -6   1   1   95.69    4.20
  -6   1   1  109.09    4.30
  -6   1   1  107.79    4.20
   6  -1  -1  108.89    4.30
   6  -1  -1  105.09    4.30
   6  -1  -1  100.49    4.20
  -6   0   1   99.59    4.10
  -6   0   1  105.99    4.00
  -6   0   1  104.59    4.00
  -6   0   1  105.79    4.10
   6   0  -1  105.89    4.10
   6   0  -1  103.59    4.20
   6   0  -1  108.99    4.20
  -6  -1   1  103.49    3.90
  -6  -1   1  103.89    3.90
  -6  -1   1  109.59    4.10
  -6  -1   1  100.19    3.80
   6   1  -1  101.89    3.90
   6   1  -1  101.99    4.00
   6   1  -1  106.09    4.00
  -6  -2   1  322.17    8.50
  -6  -2   1  304.87    7.80
  -6  -2   1  304.07    8.60
  -6  -2   1  305.57    8.30
   6   2  -1  310.47    8.40
   6   2  -1  303.97    8.50
   6   2  -1  316.57    8.60
  -6  -3   1  299.97    8.10
  -6  -3   1  294.47    8.20
  -6  -3   1  298.47    7.70
   6   3  -1  296.77    8.10
   6   3  -1  300.47    7.90
   6   3  -1  294.97    8.20
   6   3  -1  293.97    7.90
  -6  -4   1    3.60    0.50
  -6  -4   1    3.30    0.50
  -6  -4   1    4.10    1.20
  -6  -4   1    4.50    1.10
   6   4  -1    2.90    1.30
   6   4  -1    1.40    1.10
   6   4  -1    4.30    1.10
   6   4  -1    3.80    0.90
  -6  -5   1   94.19    3.40
  -6  -5   1   92.29    3.40
   6   5  -1   92.89    3.30
   6   5  -1   94.19    3.40
   6   5  -1   95.49    4.20
  -6  -6   1  202.78    5.80
   6   6  -1  201.28    7.10
   6   6  -1  216.78    5.70
   6   6  -1  199.18    5.70
  -6  -7   1   50.39    2.20
  -6  -7   1   49.50    2.10
   6   7  -1   49.99    2.20
   6   7  -1   52.09    2.20
   6   7  -1   52.89    3.60
  -6  -8   1   17.80    1.30
  -6  -8   1   19.90    1.30
   6   8  -1   16.30    2.80
   6   8  -1   21.20    1.40
   6   8  -1   17.40    1.30
   6   8  -1   18.10    3.00
  -6  -9   1  259.27    6.60
  -6  -9   1  266.67    6.60
   6   9  -1  268.17    6.80
   6   9  -1  285.37   10.10
   6   9  -1  273.07   10.70
   6   9  -1  271.57    6.80
   6  10  -1    9.30    0.90
   6  10  -1    7.70    0.90
   6  10  -1   10.50    3.10
   6  10  -1   12.40    3.00
   6  11  -1    5.90    2.80
   6  11  -1    4.50    2.50
   6  12  -1    6.30    2.60
   6  13  -1   -3.10    2.10
   6  14  -1   -0.50    2.60
   7 -14  -1    4.80    2.50
  -7  13   1    6.30    2.40
   7 -13  -1    5.40    2.40
  -7  12   1   13.30    2.80
   7 -12  -1   10.00    2.60
  -7  11   1   18.00    3.00
   7 -11  -1   17.40    3.10
  -7  10   1   42.00    4.00
   7 -10  -1   43.50    4.10
  -7   9   1    6.90    2.10
  -7   9   1    2.10    3.50
  -7   9   1    1.80    1.80
   7  -9  -1    2.80    2.10
  -7   8   1   34.30    3.10
  -7   8   1   36.20    3.30
  -7   8   1   35.00    3.40
  -7   8   1   34.00    3.40
   7  -8  -1   28.00    3.10
   7  -8  -1   39.60    2.90
  -7   7   1   53.09    3.80
  -7   7   1   52.19    3.40
  -7   7   1   52.39    3.80
  -7   7   1   51.49    3.50
   7  -7  -1   54.09    3.80
   7  -7  -1   51.39    5.20
  -7   6   1   28.30    2.80
  -7   6   1   27.40    2.40
  -7   6   1   31.30    3.00
  -7   6   1   22.80    2.60
   7  -6  -1   31.90    3.20
   7  -6  -1   27.80    2.60
  -7   5   1   40.40    3.20
  -7   5   1   41.90    3.40
  -7   5   1   43.00    3.20
  -7   5   1   43.10    2.70
   7  -5  -1   37.80    2.90
   7  -5  -1   41.70    3.10
   7  -5  -1   39.10    3.30
  -7   4   1   23.30    2.70
  -7   4   1   14.80    2.20
  -7   4   1   19.00    2.50
  -7   4   1   18.30    1.70
   7  -4  -1   18.80    2.40
   7  -4  -1   17.00    2.20
   7  -4  -1   19.70    2.50
  -7   3   1   10.30    1.20
  -7   3   1    8.10    2.00
  -7   3   1    7.60    2.00
  -7   3   1    7.30    2.00
   7  -3  -1    8.10    2.10
   7  -3  -1    7.20    1.80
   7  -3  -1   10.10    2.10
  -7   2   1  781.42   19.50
  -7   2   1  765.92   19.40
  -7   2   1  776.22   19.50
   7  -2  -1  743.73   19.30
   7  -2  -1  737.43   19.30
   7  -2  -1  755.42   19.40
  -7   1   1  304.37    9.00
  -7   1   1  288.57    8.90
  -7   1   1  304.97    9.10
   7  -1  -1  292.67    8.80
   7  -1  -1  307.17    9.10
   7  -1  -1  297.27    8.90
  -7   0   1    0.50    1.20
  -7   0   1   -0.10    1.30
  -7   0   1   -0.70    1.30
   7   0  -1    0.30    1.40
   7   0  -1    1.30    1.50
   7   0  -1   -1.30    1.30
  -7  -1   1  294.37    8.80
  -7  -1   1  294.07    8.70
  -7  -1   1  301.17    8.70
  -7  -1   1  303.87    8.70
   7   1  -1  305.77    8.70
   7   1  -1  320.57    9.00
   7   1  -1  306.07    8.80
  -7  -2   1  763.62   18.60
  -7  -2   1  770.72   18.80
  -7  -2   1  762.62   19.00
  -7  -2   1  745.13   17.80
  -7  -2   1  750.82   19.10
   7   2  -1  749.03   18.70
   7   2  -1  784.02   19.00
   7   2  -1  754.32   18.90
  -7  -3   1   11.00    1.60
  -7  -3   1    9.00    1.40
  -7  -3   1   11.40    1.40
  -7  -3   1    9.50    1.70
   7   3  -1   10.90    1.70
   7   3  -1    8.10    1.60
   7   3  -1   11.20    1.50
  -7  -4   1   19.40    2.00
  -7  -4   1   19.40    1.80
  -7  -4   1   16.30    1.30
   7   4  -1   18.80    1.90
   7   4  -1   17.60    1.80
   7   4  -1   20.30    1.60
   7   4  -1   16.90    1.80
  -7  -5   1   42.20    2.50
  -7  -5   1   40.30    2.30
   7   5  -1   47.10    2.90
   7   5  -1   43.50    1.70
   7   5  -1   42.90    2.40
   7   5  -1   44.10    2.50
  -7  -6   1   30.30    2.10
   7   6  -1   30.40    2.10
   7   6  -1   25.40    2.70
   7   6  -1   27.30    2.00
  -7  -7   1   59.99    2.60
   7   7  -1   55.39    2.50
   7   7  -1   50.59    3.80
   7   7  -1   53.19    2.60
  -7  -8   1   38.90    2.00
  -7  -8   1   37.40    2.00
   7   8  -1   41.00    2.10
   7   8  -1   38.60    3.80
   7   8  -1   33.70    2.20
  -7  -9   1    7.80    1.00
  -7  -9   1    6.90    1.00
   7   9  -1    6.90    1.10
   7   9  -1    4.70    2.30
   7   9  -1    4.50    1.00
   7   9  -1    0.50    2.00
  -7 -10   1   40.00    1.60
   7  10  -1   39.60    4.40
   7  10  -1   43.00    2.10
   7  10  -1   39.70    4.80
   7  10  -1   45.90    2.00
   7  11  -1   16.60    1.30
   7  11  -1   22.50    4.10
   7  11  -1   18.60    3.50
   7  12  -1   14.90    3.50
   7  13  -1    4.70    2.90
   7  14  -1   -4.20    2.20
   8 -14  -1    1.80    2.40
   8 -13  -1    7.30    2.70
  -8  12   1    3.90    2.50
   8 -12  -1    6.20    2.50
  -8  11   1   13.90    3.00
   8 -11  -1   16.80    3.10
  -8  10   1   25.50    3.50
   8 -10  -1   25.20    3.40
  -8   9   1   40.70    5.40
  -8   9   1   42.20    4.20
   8  -9  -1   42.90    4.20
  -8   8   1   98.89    5.00
  -8   8   1   98.29    5.50
  -8   8   1  103.39    5.10
  -8   8   1   95.79    5.40
   8  -8  -1  104.59    5.60
  -8   7   1   83.19    4.80
  -8   7   1   86.39    4.30
  -8   7   1   80.99    4.50
  -8   7   1   87.39    5.00
   8  -7  -1   92.89    5.10
   8  -7  -1   79.89    4.30
  -8   6   1   68.59    4.40
  -8   6   1   68.69    3.60
  -8   6   1   67.89    4.10
  -8   6   1   67.89    4.20
   8  -6  -1   68.59    4.00
   8  -6  -1   70.79    4.40
  -8   5   1  182.98    7.20
  -8   5   1  192.08    6.20
  -8   5   1  197.48    7.40
  -8   5   1  202.58    7.30
   8  -5  -1  197.08    7.10
   8  -5  -1  199.28    7.40
  -8   4   1   16.60    2.60
  -8   4   1   14.00    2.20
  -8   4   1   10.60    2.00
  -8   4   1   10.40    1.40
   8  -4  -1   12.10    2.30
   8  -4  -1    8.50    2.00
   8  -4  -1   11.50    1.90
  -8   3   1    6.30    1.00
  -8   3   1    9.40    2.20
  -8   3   1    6.80    1.90
  -8   3   1    4.80    1.90
   8  -3  -1    2.10    1.70
   8  -3  -1    7.50    2.00
   8  -3  -1    5.40    2.00
  -8   2   1   56.59    3.70
  -8   2   1   54.59    3.70
  -8   2   1   58.09    3.90
   8  -2  -1   60.99    4.00
   8  -2  -1   53.79    3.70
   8  -2  -1   56.29    3.90
  -8   1   1  125.89    5.40
  -8   1   1  116.69    5.30
  -8   1   1  119.99    5.10
   8  -1  -1  111.69    5.10
   8  -1  -1  125.59    5.30
   8  -1  -1  120.69    5.10
  -8   0   1   55.99    3.70
  -8   0   1   52.89    3.50
  -8   0   1   51.59    3.60
   8   0  -1   52.09    3.50
   8   0  -1   52.59    3.40
   8   0  -1   54.39    3.40
  -8  -1   1  121.09    4.90
  -8  -1   1  118.29    5.10
  -8  -1   1  117.09    4.80
   8   1  -1  123.49    4.90
   8   1  -1  121.29    5.10
   8   1  -1  113.89    4.90
  -8  -2   1   61.89    3.20
  -8  -2   1   58.99    3.30
  -8  -2   1   53.19    3.40
  -8  -2   1   55.19    3.10
  -8  -2   1   54.49    2.30
   8   2  -1   60.79    3.60
   8   2  -1   57.29    3.40
   8   2  -1   57.69    3.20
  -8  -3   1    7.50    1.50
  -8  -3   1    4.60    1.60
  -8  -3   1    8.60    1.70
   8   3  -1    7.20    1.70
   8   3  -1    6.20    1.60
   8   3  -1    7.70    1.50
  -8  -4   1   16.60    1.80
  -8  -4   1   13.70    1.30
  -8  -4   1   11.80    1.80
   8   4  -1   11.00    1.70
   8   4  -1   12.90    1.60
   8   4  -1   14.40    1.50
   8   4  -1   12.50    1.80
  -8  -5   1  194.88    6.40
  -8  -5   1  201.08    6.30
   8   5  -1  206.18    6.50
   8   5  -1  204.98    6.40
   8   5  -1  204.28    6.40
   8   5  -1  202.88    5.60
  -8  -6   1   69.69    3.10
  -8  -6   1   73.69    3.40
   8   6  -1   69.99    3.80
   8   6  -1   69.39    3.30
   8   6  -1   70.99    3.20
  -8  -7   1   88.69    3.60
   8   7  -1   87.89    4.60
   8   7  -1   83.19    3.60
   8   7  -1   79.69    3.40
  -8  -8   1   94.99    3.70
   8   8  -1  100.99    3.80
   8   8  -1   94.89    3.80
   8   8  -1  104.59    5.30
  -8  -9   1   39.80    2.20
   8   9  -1   43.90    4.30
   8   9  -1   40.20    2.50
   8   9  -1   49.99    5.20
   8   9  -1   40.90    2.40
  -8 -10   1   30.40    1.70
   8  10  -1   27.80    2.00
   8  10  -1   27.00    4.10
   8  10  -1   32.10    4.00
   8  11  -1   14.20    1.40
   8  11  -1   15.40    3.60
   8  11  -1   12.30    3.00
   8  12  -1    4.50    2.60
   8  12  -1    4.20    1.30
   8  13  -1   10.40    3.20
   8  14  -1    7.00    3.10
   9 -13  -1    4.90    2.60
  -9  12   1   -0.20    2.30
   9 -12  -1    2.00    2.20
  -9  11   1    6.60    2.60
   9 -11  -1    1.50    2.20
  -9  10   1    1.30    2.20
   9 -10  -1   -3.80    1.80
  -9   9   1    7.80    2.60
   9  -9  -1    6.50    2.60
  -9   8   1    4.90    2.20
  -9   8   1    5.20    2.20
  -9   8   1    3.00    1.70
  -9   8   1    0.70    1.70
   9  -8  -1    1.30    2.10
  -9   7   1   28.70    3.30
  -9   7   1   33.50    3.70
  -9   7   1   25.60    2.70
  -9   7   1   32.90    3.60
   9  -7  -1   23.80    2.90
   9  -7  -1   23.50    3.30
  -9   6   1   18.30    2.10
  -9   6   1   20.60    2.80
  -9   6   1   21.20    3.00
  -9   6   1   17.50    2.80
   9  -6  -1   16.50    2.70
   9  -6  -1   19.50    2.70
  -9   5   1   38.90    3.60
  -9   5   1   42.70    3.80
  -9   5   1   37.00    2.40
  -9   5   1   40.60    3.40
   9  -5  -1   30.80    3.40
   9  -5  -1   32.50    3.20
  -9   4   1  127.69    5.90
  -9   4   1  130.69    5.90
  -9   4   1  133.49    4.30
  -9   4   1  126.09    5.90
   9  -4  -1  127.59    5.70
   9  -4  -1  138.69    6.00
  -9   3   1   25.00    2.90
  -9   3   1   21.00    2.90
  -9   3   1   23.20    2.90
   9  -3  -1   31.70    3.20
   9  -3  -1   23.40    2.70
   9  -3  -1   23.20    2.70
  -9   2   1  293.77    9.40
  -9   2   1  290.47    9.60
  -9   2   1  293.77    9.50
   9  -2  -1  278.47    9.30
   9  -2  -1  289.97    9.50
   9  -2  -1  274.67    9.20
  -9   1   1   51.39    3.70
  -9   1   1   55.89    3.80
  -9   1   1   53.89    3.70
   9  -1  -1   48.40    3.70
   9  -1  -1   46.30    3.60
   9  -1  -1   51.99    3.80
  -9   0   1    0.30    1.70
  -9   0   1   -0.20    1.60
  -9   0   1   -1.00    1.70
   9   0  -1   -1.20    1.40
   9   0  -1   -0.50    1.50
   9   0  -1   -1.10    1.40
  -9  -1   1   50.89    3.40
  -9  -1   1   49.30    3.40
  -9  -1   1   50.49    3.60
   9   1  -1   45.70    3.30
   9   1  -1   53.59    3.70
   9   1  -1   42.60    3.30
  -9  -2   1  271.07    8.70
  -9  -2   1  277.57    8.40
  -9  -2   1  272.97    7.10
  -9  -2   1  277.07    8.40
   9   2  -1  268.37    8.60
   9   2  -1  278.27    8.80
   9   2  -1  281.07    8.50
  -9  -3   1   29.10    2.60
  -9  -3   1   19.30    2.30
  -9  -3   1   23.30    2.20
   9   3  -1   23.70    2.20
   9   3  -1   23.90    2.40
   9   3  -1   22.70    2.40
  -9  -4   1  131.49    5.00
  -9  -4   1  131.99    4.40
  -9  -4   1  126.79    5.20
   9   4  -1  136.89    5.20
   9   4  -1  132.39    5.20
   9   4  -1  129.99    4.70
  -9  -5   1   35.50    1.60
  -9  -5   1   38.70    2.60
  -9  -5   1   33.30    2.70
   9   5  -1   38.80    2.60
   9   5  -1   35.40    2.10
   9   5  -1   40.10    2.70
   9   5  -1   38.20    2.90
  -9  -6   1   19.80    2.20
  -9  -6   1   21.10    2.00
   9   6  -1   19.00    2.30
   9   6  -1   19.30    1.10
   9   6  -1   17.80    2.10
   9   6  -1   17.60    2.00
  -9  -7   1   28.00    2.30
  -9  -7   1   26.50    2.40
   9   7  -1   25.80    2.40
   9   7  -1   26.50    2.30
   9   7  -1   31.00    3.10
  -9  -8   1    3.10    1.30
   9   8  -1    1.50    1.20
   9   8  -1    1.40    1.20
   9   8  -1    2.00    1.80
  -9  -9   1    8.50    1.50
   9   9  -1   13.50    2.70
   9   9  -1   13.30    1.90
   9   9  -1   10.20    1.70
  -9 -10   1    1.20    0.90
   9  10  -1    7.20    2.50
   9  10  -1    1.90    1.20
   9  10  -1    0.80    2.40
   9  11  -1    2.10    1.20
   9  11  -1    2.50    2.30
   9  12  -1    4.10    2.60
   9  12  -1    2.50    1.00
   9  13  -1    0.70    2.40
  10 -13  -1    1.30    2.50
  10 -12  -1    5.20    2.60
 -10  11   1   12.80    3.10
  10 -11  -1   10.60    3.00
 -10  10   1    8.30    2.80
  10 -10  -1    5.70    2.60
 -10   9   1    9.40    2.60
 -10   9   1    6.10    2.60
  10  -9  -1    8.30    2.70
 -10   8   1   25.50    3.30
 -10   8   1   25.70    4.00
 -10   8   1   24.20    3.50
 -10   8   1   27.70    3.00
  10  -8  -1   21.00    3.30
  10  -8  -1   18.60    3.20
 -10   7   1   34.00    3.00
 -10   7   1   33.20    3.60
 -10   7   1   30.40    3.70
 -10   7   1   34.30    3.90
  10  -7  -1   42.40    3.90
  10  -7  -1   37.50    4.10
 -10   6   1   78.89    5.00
 -10   6   1   72.49    3.70
 -10   6   1   68.29    4.70
 -10   6   1   68.99    4.70
  10  -6  -1   81.69    4.70
  10  -6  -1   78.19    5.10
 -10   5   1   82.79    4.80
 -10   5   1   73.49    4.80
 -10   5   1   75.89    4.80
 -10   5   1   68.29    3.20
  10  -5  -1   67.39    4.70
  10  -5  -1   67.29    4.30
 -10   4   1   12.60    2.60
 -10   4   1   17.80    2.70
 -10   4   1   15.50    1.40
 -10   4   1   13.70    2.40
  10  -4  -1   10.00    2.20
  10  -4  -1   16.40    2.80
 -10   3   1   20.10    2.70
 -10   3   1   17.20    2.70
 -10   3   1   24.30    3.10
  10  -3  -1   18.30    2.80
  10  -3  -1   22.60    3.00
  10  -3  -1   21.60    2.70
 -10   2   1   27.80    3.10
 -10   2   1   27.90    3.30
 -10   2   1   29.10    3.10
  10  -2  -1   27.60    3.00
  10  -2  -1   27.00    3.00
  10  -2  -1   23.40    2.90
 -10   1   1  135.49    5.90
 -10   1   1  128.49    5.70
 -10   1   1  130.99    6.00
  10  -1  -1  127.99    5.80
  10  -1  -1  124.39    5.70
  10  -1  -1  117.49    5.50
 -10   0   1  140.29    5.90
 -10   0   1  141.99    5.90
 -10   0   1  134.29    5.90
  10   0  -1  132.29    5.80
  10   0  -1  133.59    5.70
  10   0  -1  138.79    5.90
 -10  -1   1  134.99    5.60
 -10  -1   1  144.39    5.50
 -10  -1   1  132.49    5.80
  10   1  -1  133.09    5.60
  10   1  -1  121.19    5.50
  10   1  -1  138.49    5.90
 -10  -2   1   25.90    2.50
 -10  -2   1   28.50    3.00
 -10  -2   1   29.00    1.50
 -10  -2   1   28.60    2.60
  10   2  -1   26.70    2.60
  10   2  -1   27.40    2.80
  10   2  -1   32.80    3.00
 -10  -3   1   23.20    2.30
 -10  -3   1   18.60    2.40
  10   3  -1   22.80    2.40
  10   3  -1   15.70    2.20
  10   3  -1   15.50    2.20
 -10  -4   1   11.10    1.60
 -10  -4   1   15.30    2.20
 -10  -4   1   14.40    1.70
 -10  -4   1   14.00    2.00
  10   4  -1   11.90    2.00
  10   4  -1   15.00    2.10
  10   4  -1   14.80    1.90
 -10  -5   1   70.19    3.90
 -10  -5   1   69.39    2.80
 -10  -5   1   76.19    3.80
  10   5  -1   68.29    3.70
  10   5  -1   71.09    3.20
  10   5  -1   75.89    4.00
 -10  -6   1   74.69    3.70
 -10  -6   1   72.79    4.00
  10   6  -1   76.39    4.00
  10   6  -1   78.39    2.90
  10   6  -1   76.99    3.90
  10   6  -1   76.79    3.90
 -10  -7   1   34.50    2.90
  10   7  -1   32.90    3.00
  10   7  -1   33.50    2.70
  10   7  -1   36.70    2.90
 -10  -8   1   25.90    2.50
  10   8  -1   22.30    2.90
  10   8  -1   22.30    2.40
  10   8  -1   19.50    2.20
 -10  -9   1    8.60    1.60
  10   9  -1    8.40    1.70
  10   9  -1   10.40    2.50
 -10 -10   1    4.80    1.30
  10  10  -1    4.90    1.50
  10  10  -1    3.60    2.30
  10  10  -1    7.20    2.70
  10  11  -1   14.30    3.10
  10  11  -1   11.80    1.70
  10  12  -1    4.90    1.30
  10  12  -1    4.00    2.40
  11 -13  -1    3.20    2.80
  11 -12  -1   11.00    3.20
 -11  11   1   15.90    3.50
  11 -11  -1   20.70    3.80
 -11  10   1   13.50    3.20
  11 -10  -1   14.10    3.20
 -11   9   1   44.80    4.80
 -11   9   1   47.90    4.10
  11  -9  -1   43.80    4.70
 -11   8   1  155.98    7.70
 -11   8   1  148.19    6.20
 -11   8   1  148.99    7.10
  11  -8  -1  145.09    7.50
 -11   7   1   62.29    3.70
 -11   7   1   59.59    4.70
 -11   7   1   66.69    4.90
 -11   7   1   66.99    5.00
  11  -7  -1   72.59    4.80
  11  -7  -1   69.09    5.20
 -11   6   1   42.90    4.20
 -11   6   1   39.50    2.80
 -11   6   1   43.10    4.40
 -11   6   1   44.30    4.30
  11  -6  -1   38.60    4.20
  11  -6  -1   44.90    4.20
 -11   5   1   12.70    1.60
 -11   5   1   16.80    2.90
 -11   5   1   12.70    2.70
 -11   5   1   17.00    2.90
  11  -5  -1   15.00    2.90
  11  -5  -1   13.70    2.70
 -11   4   1   32.60    3.70
 -11   4   1   35.80    3.90
 -11   4   1   36.80    3.80
  11  -4  -1   37.60    3.90
  11  -4  -1   25.20    3.20
 -11   3   1    7.20    2.20
 -11   3   1    5.80    2.00
 -11   3   1    6.90    2.30
  11  -3  -1    5.30    2.20
  11  -3  -1    4.30    2.00
 -11   2   1   59.09    4.30
 -11   2   1   54.19    4.20
 -11   2   1   62.39    4.10
  11  -2  -1   51.19    4.00
  11  -2  -1   51.69    4.20
  11  -2  -1   57.49    3.90
 -11   1   1   91.59    4.90
 -11   1   1   79.79    4.90
 -11   1   1   95.79    5.30
  11  -1  -1   82.19    4.80
  11  -1  -1   84.39    4.70
  11  -1  -1   90.39    5.10
 -11   0   1   -1.00    1.60
 -11   0   1   -1.20    1.60
 -11   0   1    1.90    2.40
  11   0  -1    2.00    1.90
  11   0  -1   -0.40    1.60
  11   0  -1    0.50    1.60
 -11  -1   1   92.19    5.00
 -11  -1   1   86.09    4.60
  11   1  -1   85.69    4.50
  11   1  -1   92.39    4.70
  11   1  -1   86.19    4.80
 -11  -2   1   56.19    3.50
 -11  -2   1   53.99    2.10
 -11  -2   1   54.59    3.90
  11   2  -1   51.29    3.80
  11   2  -1   54.59    3.60
  11   2  -1   49.60    3.50
 -11  -3   1    8.60    1.70
 -11  -3   1    7.70    2.00
  11   3  -1    8.50    2.00
  11   3  -1    8.50    1.90
  11   3  -1    6.70    1.70
 -11  -4   1   33.90    2.50
 -11  -4   1   34.30    3.30
  11   4  -1   30.10    3.00
  11   4  -1   31.20    3.00
  11   4  -1   31.90    2.70
 -11  -5   1   14.40    2.40
 -11  -5   1   12.40    1.50
 -11  -5   1   13.30    2.00
  11   5  -1   18.90    2.00
  11   5  -1   13.70    2.30
  11   5  -1   14.20    2.20
 -11  -6   1   39.10    3.30
  11   6  -1   38.90    3.20
  11   6  -1   39.50    2.40
  11   6  -1   40.20    3.40
  11   6  -1   42.70    3.00
 -11  -7   1   58.59    3.80
  11   7  -1   64.29    3.80
  11   7  -1   63.39    3.90
  11   7  -1   58.29    3.70
 -11  -8   1  147.29    5.80
  11   8  -1  152.58    6.00
  11   8  -1  150.08    6.30
 -11  -9   1   48.80    3.30
  11   9  -1   43.60    3.30
  11   9  -1   44.10    4.00
 -11 -10   1   10.70    1.80
  11  10  -1   12.30    2.00
  11  10  -1   11.00    2.70
  11  11  -1   14.70    2.10
  11  11  -1   15.30    3.10
  11  12  -1   13.80    2.00
  12 -12  -1   26.30    4.40
 -12  11   1    4.30    3.20
  12 -11  -1    0.20    2.50
 -12  10   1   38.70    4.80
  12 -10  -1   32.60    4.50
 -12   9   1    2.40    2.50
  12  -9  -1    2.70    2.60
 -12   8   1   30.00    3.90
 -12   8   1   28.70    3.10
 -12   8   1   32.70    4.00
  12  -8  -1   24.60    3.90
 -12   7   1   72.09    3.90
 -12   7   1   62.29    5.10
 -12   7   1   73.89    5.30
 -12   7   1   88.99    5.80
  12  -7  -1   74.29    5.60
  12  -7  -1   60.89    4.80
 -12   6   1   59.69    5.30
 -12   6   1   68.59    5.40
 -12   6   1   62.99    3.30
 -12   6   1   66.09    5.10
  12  -6  -1   63.09    5.10
  12  -6  -1   60.09    4.70
 -12   5   1    4.50    2.30
 -12   5   1    0.90    2.00
 -12   5   1    8.00    2.40
  12  -5  -1    5.90    2.40
  12  -5  -1    4.60    2.50
 -12   4   1    2.10    2.30
 -12   4   1    5.60    2.30
 -12   4   1    7.60    2.50
  12  -4  -1    3.30    2.20
  12  -4  -1    4.90    2.40
 -12   3   1   83.89    5.20
 -12   3   1   73.69    5.20
  12  -3  -1   86.49    5.40
  12  -3  -1   85.69    5.40
 -12   2   1    4.40    2.30
 -12   2   1    9.00    2.60
  12  -2  -1    5.80    2.20
  12  -2  -1    1.50    1.90
 -12   1   1   41.60    4.20
 -12   1   1   40.80    4.00
  12  -1  -1   47.50    3.80
  12  -1  -1   50.29    4.00
  12  -1  -1   51.09    4.00
 -12   0   1  136.49    6.30
 -12   0   1  135.89    6.40
  12   0  -1  137.69    6.40
  12   0  -1  137.69    6.20
  12   0  -1  140.19    6.30
 -12  -1   1   50.09    4.20
 -12  -1   1   49.30    3.70
  12   1  -1   45.70    3.70
  12   1  -1   44.20    4.00
  12   1  -1   42.70    3.60
 -12  -2   1    2.80    1.60
 -12  -2   1    6.30    0.80
 -12  -2   1    6.10    2.30
  12   2  -1    9.00    2.20
  12   2  -1    7.60    2.10
  12   2  -1    9.30    2.20
 -12  -3   1   81.99    4.20
 -12  -3   1   85.39    5.00
  12   3  -1   84.79    4.80
  12   3  -1   85.19    4.50
  12   3  -1   83.29    4.70
 -12  -4   1    2.30    1.90
  12   4  -1    4.20    1.90
  12   4  -1    4.30    1.80
  12   4  -1    4.20    1.60
 -12  -5   1    6.20    1.30
 -12  -5   1    6.30    2.10
  12   5  -1    5.90    1.50
  12   5  -1    5.50    1.80
  12   5  -1    4.40    1.90
 -12  -6   1   56.29    4.10
 -12  -6   1   59.99    2.10
  12   6  -1   59.29    4.10
  12   6  -1   64.39    4.00
 -12  -7   1   75.69    4.40
  12   7  -1   65.69    4.30
 -12  -8   1   30.50    3.10
  12   8  -1   20.80    2.80
  12   8  -1   27.40    2.90
 -12  -9   1    2.50    1.60
  12   9  -1    3.60    2.00
  12   9  -1    0.60    1.60
 -12 -10   1   34.70    3.00
  12  10  -1   36.60    3.20
  12  11  -1    4.60    1.70
  12  12  -1   17.90    2.30
  13 -12  -1    4.80    3.10
  13 -11  -1   22.10    4.20
 -13  10   1    4.70    3.00
  13 -10  -1   -0.90    2.30
 -13   9   1    0.40    2.50
  13  -9  -1    1.20    2.50
 -13   8   1   54.99    5.10
 -13   8   1   46.20    5.20
  13  -8  -1   53.59    5.40
 -13   7   1  159.98    8.20
 -13   7   1  158.78    7.90
  13  -7  -1  158.28    7.70
  13  -7  -1  154.78    8.20
 -13   6   1   51.29    5.10
 -13   6   1   40.70    4.60
  13  -6  -1   60.59    5.20
  13  -6  -1   45.00    4.90
 -13   5   1   27.70    3.70
 -13   5   1   21.30    3.60
  13  -5  -1   24.10    3.60
  13  -5  -1   20.70    3.60
 -13   4   1    4.20    2.40
 -13   4   1   11.80    3.10
  13  -4  -1    3.60    2.20
  13  -4  -1    4.30    2.40
 -13   3   1    1.30    2.10
 -13   3   1    0.30    2.00
  13  -3  -1   -0.90    2.00
  13  -3  -1    4.10    2.40
 -13   2   1   23.00    3.50
 -13   2   1   19.80    3.30
  13  -2  -1   21.60    3.40
  13  -2  -1   19.00    3.30
 -13   1   1  161.38    7.10
 -13   1   1  153.68    7.30
  13  -1  -1  155.38    7.20
  13  -1  -1  154.38    7.30
  13  -1  -1  146.99    7.00
 -13   0   1    2.60    1.90
 -13   0   1   -0.50    1.90
  13   0  -1   -0.40    1.80
  13   0  -1   -1.90    1.40
  13   0  -1    3.40    1.90
 -13  -1   1  152.58    6.60
 -13  -1   1  153.88    4.40
 -13  -1   1  151.18    7.10
  13   1  -1  148.29    6.70
  13   1  -1  153.18    7.00
  13   1  -1  158.48    6.80
 -13  -2   1   22.60    2.90
 -13  -2   1   21.30    1.20
 -13  -2   1   15.50    2.80
  13   2  -1   17.70    2.70
  13   2  -1   20.60    2.80
  13   2  -1   17.70    2.80
 -13  -3   1    0.90    1.50
 -13  -3   1   -0.50    1.90
  13   3  -1    0.40    1.80
  13   3  -1    0.10    1.50
  13   3  -1    1.30    1.80
 -13  -4   1   11.00    2.60
  13   4  -1    8.20    2.00
  13   4  -1   12.40    2.60
  13   4  -1    7.60    2.20
 -13  -5   1   22.40    2.20
 -13  -5   1   18.80    2.90
  13   5  -1   24.20    3.10
  13   5  -1   20.10    2.90
  13   5  -1   25.00    2.70
 -13  -6   1   43.30    3.90
  13   6  -1   51.49    4.10
 -13  -7   1  152.28    6.60
  13   7  -1  155.18    6.70
 -13  -8   1   43.10    3.90
  13   8  -1   43.30    3.90
 -13  -9   1    2.90    1.80
  13   9  -1    1.30    1.80
 -13 -10   1    0.70    1.60
  13  10  -1    4.90    1.90
 -13 -11   1   20.00    3.80
  13  11  -1   23.80    2.80
  13  12  -1   14.70    2.40
  14 -11  -1   13.80    3.70
 -14  10   1   22.30    4.90
  14 -10  -1   16.90    4.10
 -14   9   1   46.00    5.60
  14  -9  -1   37.90    5.20
 -14   8   1   10.20    3.30
 -14   8   1   15.60    3.60
  14  -8  -1   20.50    3.90
 -14   7   1   11.70    3.20
 -14   7   1   15.10    3.80
  14  -7  -1   15.90    3.60
 -14   6   1    9.20    3.20
 -14   6   1    7.90    3.00
  14  -6  -1    3.00    2.70
  14  -6  -1    9.70    2.80
 -14   5   1  145.89    7.70
 -14   5   1  137.99    7.40
  14  -5  -1  138.19    7.60
  14  -5  -1  138.69    7.40
 -14   4   1    8.50    3.00
 -14   4   1   15.70    3.50
  14  -4  -1   20.30    3.60
  14  -4  -1   17.30    3.50
 -14   3   1   73.89    5.40
 -14   3   1   68.49    5.60
  14  -3  -1   71.39    5.50
  14  -3  -1   65.69    5.50
 -14   2   1   84.89    5.50
 -14   2   1   79.29    5.60
  14  -2  -1   81.19    5.50
  14  -2  -1   84.89    5.60
 -14   1   1   15.50    3.20
 -14   1   1   17.10    3.20
  14  -1  -1   17.20    3.00
  14  -1  -1   20.70    3.40
 -14   0   1    0.00    2.10
 -14   0   1    1.80    2.40
  14   0  -1    6.60    2.50
  14   0  -1    2.70    2.10
  14   0  -1    3.50    2.10
 -14  -1   1   25.40    3.50
 -14  -1   1   26.30    3.40
 -14  -1   1   22.20    1.40
  14   1  -1   23.70    3.50
  14   1  -1   20.80    3.40
  14   1  -1   21.80    1.20
  14   1  -1   25.80    3.40
 -14  -2   1   77.69    5.40
 -14  -2   1   79.79    4.80
  14   2  -1   77.89    5.00
  14   2  -1   80.59    5.40
  14   2  -1   80.69    5.20
 -14  -3   1   67.09    4.30
 -14  -3   1   67.99    5.00
  14   3  -1   74.69    5.10
  14   3  -1   70.69    4.50
  14   3  -1   74.29    4.90
 -14  -4   1   14.50    2.90
  14   4  -1   10.90    2.50
  14   4  -1   10.90    2.70
  14   4  -1   15.80    2.50
 -14  -5   1  136.19    6.60
  14   5  -1  131.39    6.50
  14   5  -1  143.09    7.60
 -14  -6   1    7.20    2.40
  14   6  -1    6.70    2.30
 -14  -7   1   15.20    2.90
  14   7  -1   16.00    2.80
 -14  -8   1   16.30    2.90
  14   8  -1   16.10    2.80
 -14  -9   1   40.10    3.80
  14   9  -1   49.50    4.10
 -14 -10   1   22.70    3.00
  14  10  -1   21.40    3.00
 -14 -11   1   14.70    3.20
  14  11  -1   20.60    2.90
  15 -11  -1    8.30    3.30
  15 -10  -1   15.10    3.90
 -15   9   1    9.30    3.30
  15  -9  -1   17.00    3.90
 -15   8   1   23.50    4.10
 -15   8   1   34.90    4.90
  15  -8  -1   23.50    4.20
 -15   7   1   -4.00    2.10
 -15   7   1   -1.40    2.30
  15  -7  -1    0.80    2.60
 -15   6   1    9.40    3.10
 -15   6   1   15.00    3.70
  15  -6  -1   16.90    3.50
  15  -6  -1   10.90    3.40
 -15   5   1   60.39    5.90
 -15   5   1   54.09    5.50
  15  -5  -1   52.29    5.60
  15  -5  -1   46.60    4.90
 -15   4   1  127.69    7.50
 -15   4   1  128.79    7.20
  15  -4  -1  129.89    7.40
  15  -4  -1  110.59    6.90
 -15   3   1   15.10    3.50
 -15   3   1   13.30    3.60
  15  -3  -1   16.20    3.40
  15  -3  -1   10.90    3.20
 -15   2   1   41.80    5.10
 -15   2   1   34.80    4.20
  15  -2  -1   35.90    4.30
  15  -2  -1   32.30    4.30
 -15   1   1  134.59    6.90
 -15   1   1  125.49    7.10
  15  -1  -1  132.39    7.20
  15  -1  -1  145.89    7.60
 -15   0   1   -1.20    2.00
 -15   0   1    1.00    2.40
  15   0  -1   -1.10    2.20
  15   0  -1    1.50    2.20
 -15  -1   1  138.49    7.20
 -15  -1   1  139.39    6.70
 -15  -1   1  126.99    4.00
  15   1  -1  124.49    6.80
  15   1  -1  121.19    6.70
  15   1  -1  127.59    6.70
 -15  -2   1   35.10    4.10
 -15  -2   1   34.10    3.60
  15   2  -1   31.80    3.60
  15   2  -1   38.70    4.10
  15   2  -1   36.60    2.00
  15   2  -1   34.40    4.20
 -15  -3   1   10.10    2.30
 -15  -3   1   18.90    3.40
  15   3  -1   10.20    2.70
  15   3  -1   15.30    2.80
  15   3  -1   10.90    2.90
 -15  -4   1  104.29    6.30
  15   4  -1  113.99    5.60
  15   4  -1  103.89    6.10
 -15  -5   1   55.69    4.70
  15   5  -1   51.19    4.70
 -15  -6   1   11.80    2.90
  15   6  -1   11.00    2.70
 -15  -7   1    2.90    2.20
  15   7  -1    0.60    1.90
 -15  -8   1   26.20    3.50
  15   8  -1   26.80    3.50
 -15  -9   1    9.90    2.60
  15   9  -1    9.40    2.60
 -15 -10   1   16.20    2.80
  15  10  -1    9.30    2.50
 -15 -11   1   11.20    3.00
  16 -10  -1    2.80    3.20
  16  -9  -1    3.90    3.00
 -16   8   1   15.50    3.60
 -16   8   1   12.60    3.50
  16  -8  -1    7.90    3.20
 -16   7   1    8.10    3.50
 -16   7   1   10.10    3.50
  16  -7  -1    5.90    3.10
 -16   6   1  109.79    7.30
 -16   6   1  118.89    7.80
  16  -6  -1  110.49    7.20
  16  -6  -1  104.09    7.00
 -16   5   1   22.10    4.30
 -16   5   1   18.10    3.90
  16  -5  -1   30.80    4.40
  16  -5  -1   22.70    4.10
 -16   4   1   44.40    5.40
 -16   4   1   31.80    4.50
  16  -4  -1   36.60    4.80
  16  -4  -1   30.90    4.50
 -16   3   1   10.50    3.20
 -16   3   1    9.30    3.10
  16  -3  -1    2.70    2.50
  16  -3  -1    8.10    3.20
 -16   2   1   66.89    5.80
 -16   2   1   54.89    5.50
  16  -2  -1   66.29    5.90
  16  -2  -1   63.19    5.80
 -16   1   1   41.00    4.70
 -16   1   1   41.00    4.90
  16  -1  -1   50.19    5.20
  16  -1  -1   55.69    5.40
 -16   0   1   59.79    5.70
 -16   0   1   57.99    4.80
  16   0  -1   58.69    5.70
  16   0  -1   73.59    5.60
 -16  -1   1   41.40    4.90
 -16  -1   1   49.90    4.60
  16   1  -1   50.19    5.10
  16   1  -1   42.40    4.60
 -16  -2   1   70.39    5.70
 -16  -2   1   61.99    4.70
  16   2  -1   58.59    4.90
  16   2  -1   70.39    5.40
  16   2  -1   62.99    5.30
 -16  -3   1   11.30    3.00
  16   3  -1    5.00    2.40
  16   3  -1    5.40    2.40
 -16  -4   1   41.60    4.70
  16   4  -1   25.60    3.70
  16   4  -1   37.80    3.90
 -16  -5   1   20.60    3.50
  16   5  -1   18.50    3.40
 -16  -6   1  104.79    6.30
  16   6  -1  103.39    6.40
 -16  -7   1    9.60    2.90
  16   7  -1    4.80    2.50
 -16  -8   1   14.90    3.10
  16   8  -1   11.50    3.00
 -16  -9   1   -2.60    1.80
  16   9  -1    3.80    2.30
 -16 -10   1    3.90    2.20
  17 -10  -1    6.00    3.50
  17  -9  -1   16.20    4.10
 -17   8   1    7.50    3.50
 -17   8   1    6.60    3.50
  17  -8  -1    5.10    3.10
 -17   7   1    5.90    3.10
 -17   7   1    7.80    3.10
  17  -7  -1    4.00    3.20
 -17   6   1   11.90    3.60
 -17   6   1    3.90    3.00
  17  -6  -1    8.20    3.20
 -17   5   1   -1.10    3.00
 -17   5   1    2.10    2.80
  17  -5  -1   -0.60    2.40
  17  -5  -1   -0.40    2.70
 -17   4   1   54.59    6.00
 -17   4   1   46.40    5.50
  17  -4  -1   41.70    5.40
  17  -4  -1   43.20    5.40
 -17   3   1    4.10    2.90
 -17   3   1    0.50    2.90
  17  -3  -1    4.30    2.80
  17  -3  -1   -1.40    2.30
 -17   2   1    2.50    3.00
 -17   2   1    7.20    2.90
  17  -2  -1    4.00    2.70
  17  -2  -1    4.00    2.90
 -17   1   1   33.90    4.30
 -17   1   1   35.40    4.90
  17  -1  -1   35.30    4.60
  17  -1  -1   35.70    4.70
 -17   0   1   -1.10    2.40
 -17   0   1   -1.70    2.00
  17   0  -1    0.00    2.60
  17   0  -1   -2.70    2.40
 -17  -1   1   38.20    5.00
 -17  -1   1   38.80    4.40
  17   1  -1   40.00    4.60
  17   1  -1   42.40    5.10
 -17  -2   1    0.70    2.60
  17   2  -1    4.50    2.60
  17   2  -1    4.00    2.40
 -17  -3   1    3.60    2.60
  17   3  -1    3.80    2.30
  17   3  -1    2.30    2.60
 -17  -4   1   47.40    5.20
  17   4  -1   49.20    5.10
 -17  -5   1   -4.20    2.00
  17   5  -1    4.10    2.40
 -17  -6   1    5.00    2.70
  17   6  -1    8.40    2.80
 -17  -7   1    7.60    2.90
  17   7  -1   10.00    2.90
 -17  -8   1    5.40    2.60
  17   8  -1    6.00    2.60
 -17  -9   1   18.70    3.40
 -17 -10   1   13.80    3.00
  18  -9  -1   -2.00    2.70
  18  -8  -1    5.10    3.20
 -18   7   1    2.50    3.10
 -18   7   1   -2.40    2.80
  18  -7  -1    0.10    2.90
 -18   6   1    3.10    3.10
 -18   6   1    3.40    3.10
  18  -6  -1   -0.20    2.70
 -18   5   1   31.90    5.10
 -18   5   1   28.20    4.70
  18  -5  -1   19.80    4.10
  18  -5  -1   29.20    4.70
 -18   4   1    3.60    3.20
 -18   4   1    4.50    2.90
  18  -4  -1    9.00    3.40
  18  -4  -1   12.50    3.50
 -18   3   1   10.10    3.20
 -18   3   1   13.60    3.70
  18  -3  -1   21.70    4.30
  18  -3  -1    5.90    3.00
 -18   2   1   26.90    4.70
 -18   2   1   28.80    4.50
  18  -2  -1   32.60    4.50
  18  -2  -1   33.10    4.70
 -18   1   1   39.40    5.30
 -18   1   1   32.90    4.60
  18  -1  -1   30.00    4.50
  18  -1  -1   40.10    4.90
 -18   0   1   69.49    6.50
 -18   0   1   65.09    5.80
  18   0  -1   70.89    6.00
  18   0  -1   85.09    7.20
 -18  -1   1   42.80    5.40
  18   1  -1   37.50    4.90
  18   1  -1   38.50    4.70
 -18  -2   1   35.80    4.90
  18   2  -1   34.20    4.30
  18   2  -1   29.30    4.50
 -18  -3   1   11.50    3.40
  18   3  -1    5.90    2.50
  18   3  -1   11.50    3.20
 -18  -4   1    7.40    3.10
  18   4  -1    6.70    2.90
 -18  -5   1   30.20    4.40
  18   5  -1   33.20    4.50
 -18  -6   1    1.60    2.70
  18   6  -1    2.10    2.60
 -18  -7   1    1.30    2.50
  18   7  -1    5.10    3.00
 -18  -8   1    7.90    3.00
 -18  -9   1   -2.50    2.20
  19  -8  -1    7.20    3.80
 -19   7   1    1.50    3.30
 -19   7   1   -4.10    2.70
  19  -7  -1    0.90    3.20
 -19   6   1   -1.00    2.60
 -19   6   1    7.00    3.80
  19  -6  -1    3.40    3.30
 -19   5   1   15.50    3.90
 -19   5   1   18.00    4.50
  19  -5  -1    6.70    3.50
 -19   4   1   14.20    3.90
 -19   4   1   13.60    3.90
  19  -4  -1   16.30    3.90
  19  -4  -1   15.40    4.00
 -19   3   1   24.00    4.60
 -19   3   1    5.10    3.50
  19  -3  -1   11.40    3.60
  19  -3  -1    9.80    3.30
 -19   2   1    6.30    3.20
 -19   2   1   -0.20    2.80
  19  -2  -1    3.90    3.00
  19  -2  -1   -3.30    2.60
 -19   1   1   -0.90    2.90
 -19   1   1    0.20    2.70
  19  -1  -1    0.60    2.80
  19  -1  -1   -3.20    2.10
 -19   0   1   -1.60    2.60
  19   0  -1    1.80    2.70
  19   0  -1   -1.30    2.50
 -19  -1   1    2.50    3.10
  19   1  -1    2.10    2.90
  19   1  -1    0.30    2.30
 -19  -2   1    2.00    3.00
  19   2  -1   -0.10    2.60
  19   2  -1    1.30    2.30
 -19  -3   1   15.00    3.90
  19   3  -1   12.90    3.60
 -19  -4   1    9.60    3.40
  19   4  -1    9.80    3.20
 -19  -5   1   13.50    3.60
  19   5  -1   16.40    3.70
 -19  -6   1   10.70    3.40
 -19  -7   1    5.60    2.90
 -19  -8   1    1.40    2.60
 -20   7   1   20.90    4.90
  20  -7  -1   18.40    4.90
 -20   6   1    7.00    3.90
 -20   6   1   19.10    4.70
  20  -6  -1    8.30    3.80
 -20   5   1    8.20    3.80
 -20   5   1   10.70    3.80
  20  -5  -1   15.00    4.20
 -20   4   1   32.90    5.50
 -20   4   1   24.90    4.70
  20  -4  -1   24.90    4.60
  20  -4  -1   30.30    4.80
 -20   3   1   30.70    4.90
 -20   3   1   25.70    4.90
  20  -3  -1   25.10    4.60
  20  -3  -1   36.90    5.40
 -20   2   1    8.80    3.70
 -20   2   1    6.80    3.20
  20  -2  -1    4.10    3.00
  20  -2  -1    1.30    3.10
 -20   1   1    0.80    2.90
  20  -1  -1    2.70    2.80
  20  -1  -1   -4.50    2.50
 -20   0   1    0.20    2.70
  20   0  -1    1.10    2.70
  20   0  -1    4.50    3.00
 -20  -1   1   -0.10    3.00
  20   1  -1    2.10    2.90
  20   1  -1    1.90    2.60
 -20  -2   1    4.70    3.50
  20   2  -1    7.50    3.20
 -20  -3   1   26.90    4.70
  20   3  -1   26.10    4.60
 -20  -4   1   37.90    5.30
  20   4  -1   23.70    5.00
 -20  -5   1   15.70    3.90
 -20  -6   1    3.00    3.10
 -20  -7   1   17.70    4.00
 -21   6   1    6.50    4.00
  21  -6  -1    3.50    3.40
 -21   5   1    5.20    3.90
 -21   5   1    4.80    3.70
  21  -5  -1    1.50    3.30
 -21   4   1   -0.20    3.10
 -21   4   1   -1.20    3.00
  21  -4  -1   -2.70    3.40
  21  -4  -1    1.30    3.00
 -21   3   1    1.20    3.50
  21  -3  -1    6.30    3.50
  21  -3  -1    5.30    3.30
 -21   2   1   16.90    4.80
  21  -2  -1   12.60    4.00
  21  -2  -1   16.40    4.20
 -21   1   1   19.40    4.80
  21  -1  -1   17.30    4.40
  21  -1  -1   18.30    4.10
 -21   0   1    3.40    3.40
  21   0  -1   -0.80    2.50
  21   0  -1   -2.00    2.70
 -21  -1   1   16.20    4.60
  21   1  -1   21.30    4.10
  21   1  -1   22.20    4.60
 -21  -2   1   12.60    4.10
  21   2  -1    7.40    3.90
 -21  -3   1    9.50    3.60
 -21  -4   1    5.80    3.30
 -21  -5   1   12.50    3.80
 -21  -6   1    8.90    3.60
 -22   4   1    9.60    4.40
  22  -4  -1    7.90    3.80
 -22   3   1    0.40    3.20
  22  -3  -1   10.50    4.10
  22  -3  -1    2.50    3.40
 -22   2   1   27.10    5.00
  22  -2  -1   25.00    4.80
  22  -2  -1   12.80    4.20
 -22   1   1   49.20    6.80
  22  -1  -1   38.40    5.60
  22  -1  -1   44.90    5.90
 -22   0   1   12.40    4.40
  22   0  -1   15.60    4.10
 -22  -1   1   45.70    6.30
 -22  -2   1   21.90    5.00
 -22  -3   1    4.80    3.70
 -22  -4   1   10.50    4.00
 -23   1   1   29.90    5.80
  23  -1  -1   40.60    5.80
 -23   0   1    2.70    3.60
 -23  -1   1   23.30    5.20
 -23  -1  -2    4.40    3.70
 -23   0  -2    5.60    3.80
  23  -1   2   10.70    3.90
 -23   1  -2   -0.10    3.50
 -22  -4  -2   15.00    4.30
 -22  -3  -2    1.10    3.30
 -22  -2  -2   10.80    4.00
 -22  -1  -2    5.70    3.70
  22   0   2   23.80    4.60
 -22   0  -2   34.10    5.80
  22  -1   2    2.70    3.40
  22  -1   2    4.40    3.40
 -22   1  -2    5.00    3.60
  22  -2   2   -0.80    3.30
  22  -2   2   11.70    4.10
 -22   2  -2   12.70    4.10
  22  -3   2    8.80    4.10
  22  -3   2    0.30    3.40
 -22   3  -2   -3.30    2.90
  22  -4   2   26.10    5.40
 -22   4  -2   24.90    5.40
 -21  -6  -2   11.50    3.60
 -21  -5  -2   10.40    3.60
 -21  -4  -2    3.30    3.20
 -21  -3  -2   10.50    3.90
  21   2   2   33.60    6.20
 -21  -2  -2   45.10    6.00
  21   1   2   14.20    4.00
  21   1   2   17.40    4.10
 -21  -1  -2   13.70    4.30
  21   0   2   -1.30    2.50
  21   0   2   -0.10    2.90
 -21   0  -2    1.70    3.60
  21  -1   2   11.20    3.60
  21  -1   2   18.80    4.60
 -21   1  -2   12.80    4.20
  21  -2   2   41.10    5.70
  21  -2   2   40.80    5.60
 -21   2  -2   38.20    5.90
  21  -3   2   11.10    3.80
  21  -3   2    3.70    3.60
 -21   3  -2    6.60    3.70
  21  -4   2    3.70    3.40
 -21   4  -2   -0.40    3.20
 -21   4  -2    1.70    3.50
  21  -5   2   15.90    4.40
 -21   5  -2   15.40    4.50
 -21   5  -2    9.30    3.90
  21  -6   2    9.90    3.80
 -21   6  -2    8.10    4.10
 -20  -7  -2   10.60    3.60
 -20  -6  -2   19.90    4.10
 -20  -5  -2    9.70    3.60
  20   4   2   14.00    6.20
 -20  -4  -2   13.10    3.80
  20   3   2   33.00    4.90
 -20  -3  -2   25.60    4.60
  20   2   2   29.60    4.60
 -20  -2  -2   27.20    4.90
  20   1   2    3.30    3.00
  20   1   2    2.00    3.10
 -20  -1  -2   -2.60    2.80
  20   0   2    7.30    3.20
  20   0   2    6.10    3.10
 -20   0  -2    8.70    3.80
  20  -1   2   -2.40    2.50
  20  -1   2   -0.90    3.10
 -20   1  -2    0.30    2.80
  20  -2   2   18.20    4.30
  20  -2   2   22.80    4.60
 -20   2  -2   27.00    4.70
 -20   2  -2   28.70    5.00
  20  -3   2   26.00    4.80
  20  -3   2   28.50    5.10
 -20   3  -2   27.90    5.10
 -20   3  -2   17.10    4.00
  20  -4   2   26.10    4.90
  20  -4   2   16.50    4.30
 -20   4  -2   17.10    4.40
 -20   4  -2   22.60    4.80
  20  -5   2   -3.10    2.60
 -20   5  -2    4.00    3.40
 -20   5  -2    6.70    3.70
  20  -6   2   19.10    4.70
 -20   6  -2   15.40    4.60
 -20   6  -2   21.60    4.60
  20  -7   2    0.90    3.40
 -20   7  -2    8.00    3.80
 -19  -8  -2   37.70    4.90
 -19  -7  -2   -1.00    2.30
 -19  -6  -2   -4.60    2.20
  19   5   2   13.90    3.70
 -19  -5  -2   25.20    4.30
  19   4   2   51.59    5.70
 -19  -4  -2   58.09    6.00
  19   3   2    1.00    2.40
 -19  -3  -2    1.40    2.80
  19   2   2   11.70    3.30
  19   2   2   13.70    3.40
 -19  -2  -2   17.90    4.10
  19   1   2    1.40    2.80
  19   1   2   -1.50    2.30
 -19  -1  -2   -1.40    2.50
  19   0   2   -0.20    2.60
  19   0   2   -1.60    2.20
 -19   0  -2   -0.60    2.80
  19  -1   2   -1.10    2.90
  19  -1   2    5.20    3.10
 -19   1  -2    2.10    3.00
 -19   1  -2    3.20    2.60
  19  -2   2   15.00    3.80
  19  -2   2   11.50    3.50
 -19   2  -2   17.00    4.30
 -19   2  -2    6.60    3.20
  19  -3   2   -1.70    2.80
  19  -3   2   -0.30    2.50
 -19   3  -2    3.70    3.30
 -19   3  -2   -4.30    2.60
  19  -4   2   49.60    5.90
  19  -4   2   60.69    6.60
 -19   4  -2   58.49    6.40
 -19   4  -2   55.79    6.10
  19  -5   2   17.20    4.40
 -19   5  -2   16.10    4.20
 -19   5  -2   11.80    3.70
  19  -6   2   -0.60    2.70
 -19   6  -2   -1.00    2.80
 -19   6  -2   -3.80    2.70
  19  -7   2   -4.40    2.70
 -19   7  -2   -3.20    2.60
 -19   7  -2   -6.20    2.80
  19  -8   2   34.80    5.60
 -18  -9  -2    9.70    3.10
 -18  -8  -2    3.80    2.50
  18   7   2   -4.70    3.80
 -18  -7  -2   -0.70    2.20
  18   6   2   -3.50    2.20
 -18  -6  -2    2.30    2.60
  18   5   2    9.30    3.10
 -18  -5  -2   10.20    3.30
  18   4   2    4.20    2.70
 -18  -4  -2    2.90    2.50
  18   3   2    0.90    2.50
  18   3   2    3.20    2.40
 -18  -3  -2   -2.70    2.30
  18   2   2    9.00    3.20
  18   2   2    6.10    2.90
 -18  -2  -2   15.90    3.80
  18   1   2    1.20    2.70
  18   1   2   10.70    3.40
 -18  -1  -2   13.60    3.60
  18   0   2    1.00    2.60
  18   0   2    2.60    2.60
 -18   0  -2    9.40    3.40
 -18   0  -2    6.50    2.60
  18  -1   2   13.50    3.60
  18  -1   2    9.80    3.10
 -18   1  -2   11.10    3.70
 -18   1  -2   14.50    3.60
  18  -2   2    7.20    3.50
  18  -2   2   11.20    3.30
 -18   2  -2    6.90    3.20
 -18   2  -2    4.60    3.20
  18  -3   2    1.60    2.90
  18  -3   2   -4.90    2.20
 -18   3  -2    2.10    2.70
 -18   3  -2   -1.80    2.30
  18  -4   2    3.50    3.10
  18  -4   2   -0.90    2.40
 -18   4  -2   -2.10    2.50
 -18   4  -2   -1.50    2.80
  18  -5   2   11.60    3.60
  18  -5   2    5.30    3.00
 -18   5  -2   13.20    3.90
 -18   5  -2   11.40    3.50
  18  -6   2   -3.20    2.50
 -18   6  -2   -2.60    2.40
 -18   6  -2    2.50    3.00
  18  -7   2    0.60    2.90
 -18   7  -2   -0.30    3.00
 -18   7  -2   -2.70    3.10
 -18   7  -2   -1.30    2.70
  18  -8   2    4.00    3.10
 -18   8  -2    2.70    2.80
  18  -9   2   12.50    4.10
 -18   9  -2    5.50    3.00
 -17 -10  -2   40.80    4.40
 -17  -9  -2    8.30    2.80
  17   8   2    0.60    2.30
 -17  -8  -2   -2.20    2.00
  17   7   2   -6.80    1.90
 -17  -7  -2   -1.20    2.10
  17   6   2   35.70    4.50
 -17  -6  -2   29.70    4.10
  17   5   2    3.00    2.60
 -17  -5  -2    6.70    2.80
  17   4   2    2.60    2.60
 -17  -4  -2    3.90    2.60
  17   3   2   62.49    5.10
  17   3   2   57.99    5.50
 -17  -3  -2   54.29    5.40
  17   2   2   37.00    4.70
  17   2   2   43.10    4.60
 -17  -2  -2   40.90    4.80
  17   1   2    5.00    2.70
  17   1   2    8.40    3.10
 -17  -1  -2    5.00    2.90
 -17  -1  -2    4.40    2.40
  17   0   2    0.80    2.40
  17   0   2    0.90    2.60
 -17   0  -2    1.50    2.60
 -17   0  -2   -2.80    2.00
  17  -1   2    8.40    3.00
  17  -1   2    1.70    2.60
 -17   1  -2    2.10    2.60
 -17   1  -2    6.20    3.10
  17  -2   2   44.10    5.10
  17  -2   2   35.60    4.70
 -17   2  -2   51.59    5.30
 -17   2  -2   41.70    5.30
  17  -3   2   52.69    5.80
  17  -3   2   63.49    6.20
 -17   3  -2   49.20    5.50
 -17   3  -2   53.39    6.00
  17  -4   2    2.30    2.90
  17  -4   2   -0.90    2.60
 -17   4  -2    6.30    3.30
 -17   4  -2    2.50    3.10
 -17   4  -2   -0.80    1.60
  17  -5   2    0.70    2.60
  17  -5   2    7.20    3.10
 -17   5  -2    4.90    2.20
 -17   5  -2    4.30    3.00
 -17   5  -2    7.00    3.20
  17  -6   2   34.10    5.30
 -17   6  -2   30.50    4.00
 -17   6  -2   35.60    5.10
 -17   6  -2   39.80    5.20
  17  -7   2   -2.30    2.60
 -17   7  -2   -5.70    1.90
 -17   7  -2   -4.70    2.30
 -17   7  -2   -1.00    2.20
  17  -8   2    2.70    3.00
 -17   8  -2    2.50    2.70
 -17   8  -2    2.70    4.60
 -17   8  -2   -3.20    2.60
  17  -9   2    4.60    3.30
 -17   9  -2    8.30    3.30
  17 -10   2   29.50    5.30
 -17  10  -2   36.80    5.40
 -16 -10  -2   -0.70    2.10
  16   9   2   -0.20    2.20
 -16  -9  -2   -4.30    1.80
  16   8   2   11.40    3.00
 -16  -8  -2    8.20    2.70
  16   7   2   17.80    3.30
 -16  -7  -2   19.70    3.50
  16   6   2    9.80    2.80
 -16  -6  -2    6.30    2.70
  16   5   2   17.80    3.30
 -16  -5  -2   15.80    3.30
  16   4   2   19.30    3.10
  16   4   2   24.80    3.80
 -16  -4  -2   24.00    3.90
  16   3   2   13.00    3.20
  16   3   2   12.10    2.80
 -16  -3  -2   15.80    3.30
  16   2   2   42.70    4.40
  16   2   2   36.00    4.40
  16   2   2   37.10    4.40
 -16  -2  -2   32.00    4.20
 -16  -2  -2   31.50    3.80
  16   1   2   19.20    3.60
  16   1   2   21.30    3.40
 -16  -1  -2   19.80    3.20
 -16  -1  -2   21.40    3.90
  16   0   2  367.06   13.40
  16   0   2  384.56   13.30
 -16   0  -2  350.96   12.60
 -16   0  -2  377.76   13.40
  16  -1   2   21.40    3.80
  16  -1   2   19.70    1.50
  16  -1   2   19.50    3.60
 -16   1  -2   23.90    3.80
 -16   1  -2   19.20    3.40
  16  -2   2   42.10    5.00
  16  -2   2   37.20    4.60
 -16   2  -2   29.90    2.50
 -16   2  -2   42.20    4.90
 -16   2  -2   32.70    4.50
  16  -3   2   13.90    3.40
  16  -3   2   10.40    3.40
 -16   3  -2   12.70    3.20
 -16   3  -2   15.40    2.20
 -16   3  -2   14.70    3.70
  16  -4   2   23.50    4.30
  16  -4   2   26.10    4.20
 -16   4  -2   24.60    3.00
 -16   4  -2   23.50    4.00
 -16   4  -2   26.50    4.40
  16  -5   2   13.70    3.70
  16  -5   2   13.00    3.40
 -16   5  -2    9.50    3.20
 -16   5  -2   14.80    3.60
 -16   5  -2   13.60    2.80
  16  -6   2   12.00    3.70
  16  -6   2   11.00    3.80
 -16   6  -2   13.20    2.90
 -16   6  -2    4.90    3.00
 -16   6  -2    8.20    3.10
  16  -7   2   12.30    3.70
 -16   7  -2    8.20    3.20
 -16   7  -2   20.20    3.60
 -16   7  -2   11.80    3.80
  16  -8   2   14.00    3.70
 -16   8  -2   20.00    4.00
 -16   8  -2   10.60    3.40
 -16   8  -2   15.40    4.00
  16  -9   2   -2.80    2.70
 -16   9  -2   -3.30    2.50
  16 -10   2    4.90    3.30
 -16  10  -2    3.10    3.10
 -15 -11  -2    6.60    2.20
  15  10   2   36.50    4.00
 -15 -10  -2   33.80    3.80
  15   9   2   13.30    2.90
 -15  -9  -2    8.50    2.60
  15   8   2    6.80    2.60
 -15  -8  -2    6.40    2.40
  15   7   2    3.90    2.40
 -15  -7  -2    4.80    2.40
  15   6   2   24.60    3.60
 -15  -6  -2   36.10    4.00
  15   5   2   89.09    5.70
 -15  -5  -2   89.09    5.70
  15   4   2    2.80    2.10
  15   4   2    9.60    2.80
 -15  -4  -2    5.80    2.60
  15   3   2   13.10    3.00
  15   3   2   10.70    2.70
  15   3   2    9.50    2.60
 -15  -3  -2   12.60    3.00
 -15  -3  -2    9.80    2.30
  15   2   2   49.30    4.70
  15   2   2   61.09    4.80
  15   2   2   60.89    5.20
 -15  -2  -2   58.39    4.50
 -15  -2  -2   61.59    5.40
  15   1   2  117.99    6.50
  15   1   2  127.69    6.70
  15   1   2  122.59    6.70
 -15  -1  -2  122.09    6.70
 -15  -1  -2  112.79    6.30
  15   0   2   -2.10    1.90
  15   0   2   -3.40    2.10
 -15   0  -2    3.30    2.00
 -15   0  -2    2.30    2.50
  15  -1   2  132.79    7.20
  15  -1   2  122.79    3.90
  15  -1   2  133.69    7.10
 -15   1  -2  120.39    4.00
 -15   1  -2  112.99    6.50
 -15   1  -2  127.69    7.20
  15  -2   2   50.89    2.30
  15  -2   2   60.49    5.50
  15  -2   2   56.29    5.40
 -15   2  -2   60.99    5.00
 -15   2  -2   60.09    3.20
 -15   2  -2   63.59    5.80
  15  -3   2   15.40    3.20
  15  -3   2    4.70    2.80
 -15   3  -2    6.70    3.00
 -15   3  -2   12.10    2.10
 -15   3  -2    6.60    2.90
  15  -4   2    4.50    2.90
  15  -4   2    7.50    3.20
 -15   4  -2    5.60    2.90
 -15   4  -2    5.10    3.00
 -15   4  -2    2.40    1.90
  15  -5   2   95.19    6.60
  15  -5   2   84.29    6.20
 -15   5  -2   88.09    6.50
 -15   5  -2   80.69    6.20
  15  -6   2   26.40    4.30
  15  -6   2   23.70    3.90
 -15   6  -2   30.70    4.60
 -15   6  -2   29.30    4.40
  15  -7   2    3.50    2.90
 -15   7  -2    5.80    2.80
 -15   7  -2    3.00    2.50
 -15   7  -2    2.20    2.80
  15  -8   2    6.00    3.10
 -15   8  -2    7.20    3.30
 -15   8  -2    7.30    3.10
 -15   8  -2   10.00    3.30
  15  -9   2   11.20    3.60
 -15   9  -2    8.10    3.40
 -15   9  -2   11.00    3.50
  15 -10   2   31.20    5.00
 -15  10  -2   35.40    5.10
  15 -11   2   -0.90    2.70
 -15  11  -2    5.10    3.60
  14  11   2   55.69    4.40
 -14 -11  -2   54.69    4.00
  14  10   2    4.20    2.20
 -14 -10  -2    2.90    1.90
  14   9   2   17.40    2.90
 -14  -9  -2   16.80    2.90
  14   8   2    7.20    2.40
 -14  -8  -2    4.00    2.20
  14   7   2   11.10    2.70
 -14  -7  -2   14.30    2.80
  14   6   2   18.20    3.00
 -14  -6  -2   14.40    2.90
  14   5   2   57.29    4.40
  14   5   2   63.39    4.80
 -14  -5  -2   59.39    4.70
  14   4   2   44.60    4.20
  14   4   2   38.40    3.70
  14   4   2   56.69    4.50
 -14  -4  -2   43.50    4.30
  14   3   2   17.40    2.80
  14   3   2   11.10    2.70
  14   3   2   11.20    2.60
 -14  -3  -2   14.30    3.00
 -14  -3  -2   14.70    2.40
  14   2   2   93.19    5.50
  14   2   2   89.39    5.60
  14   2   2   98.89    5.90
 -14  -2  -2   94.29    5.20
 -14  -2  -2   94.79    5.70
  14   1   2   41.30    4.30
  14   1   2   43.60    4.10
  14   1   2   50.89    4.50
 -14  -1  -2   41.40    4.50
 -14  -1  -2   46.40    4.20
  14   0   2   29.10    3.70
  14   0   2   27.20    3.70
  14   0   2   22.30    3.50
 -14   0  -2   22.10    3.50
 -14   0  -2   29.70    3.60
  14  -1   2   42.10    2.10
  14  -1   2   39.10    4.20
  14  -1   2   55.79    5.00
 -14   1  -2   39.40    4.10
 -14   1  -2   38.40    2.10
 -14   1  -2   31.70    4.10
  14  -2   2   90.69    3.30
  14  -2   2   92.29    6.10
  14  -2   2   99.09    6.00
 -14   2  -2  101.59    6.40
 -14   2  -2  100.59    4.10
 -14   2  -2  107.39    6.10
  14  -3   2   11.00    3.30
  14  -3   2    6.40    2.70
 -14   3  -2   11.20    3.00
 -14   3  -2   16.50    2.30
 -14   3  -2   13.90    3.10
  14  -4   2   34.00    4.40
  14  -4   2   47.70    4.70
 -14   4  -2   43.40    4.60
 -14   4  -2   45.60    5.10
  14  -5   2   66.29    5.70
  14  -5   2   59.79    5.70
 -14   5  -2   57.59    5.30
 -14   5  -2   66.39    5.90
  14  -6   2   15.80    3.60
  14  -6   2   17.10    3.40
 -14   6  -2   24.10    3.90
 -14   6  -2   11.40    3.10
  14  -7   2    6.10    2.90
 -14   7  -2    1.70    2.90
 -14   7  -2   11.30    3.10
  14  -8   2    5.30    2.80
 -14   8  -2    2.20    2.60
 -14   8  -2    3.60    2.60
  14  -9   2   13.60    3.50
 -14   9  -2   17.40    3.90
 -14   9  -2   15.20    3.70
  14 -10   2    4.10    3.00
 -14  10  -2   -2.10    2.70
 -14  10  -2    1.10    4.60
  14 -11   2   58.39    6.30
 -14  11  -2   53.69    6.50
  13  12   2    8.70    2.20
  13  11   2   28.80    3.20
 -13 -11  -2   36.40    3.30
  13  10   2    3.40    2.00
 -13 -10  -2    3.90    1.90
  13   9   2   16.00    2.60
 -13  -9  -2   19.40    2.70
  13   8   2   18.30    2.90
 -13  -8  -2   14.40    2.60
  13   7   2   55.39    4.30
 -13  -7  -2   56.59    4.30
  13   6   2   13.20    2.70
 -13  -6  -2   15.00    2.80
  13   5   2  149.59    6.80
  13   5   2  140.69    5.90
  13   5   2  140.49    6.40
 -13  -5  -2  154.08    6.70
 -13  -5  -2  142.69    5.40
  13   4   2    4.10    2.00
  13   4   2    2.30    1.70
  13   4   2    0.50    1.80
 -13  -4  -2    4.30    2.20
  13   3   2   96.39    5.30
  13   3   2   70.59    5.00
  13   3   2   82.49    4.80
 -13  -3  -2   90.79    4.70
 -13  -3  -2   92.69    5.40
  13   2   2    5.10    2.10
  13   2   2    3.20    2.10
  13   2   2    6.50    2.40
 -13  -2  -2    2.50    2.10
 -13  -2  -2    7.80    2.00
  13   1   2    4.80    2.10
  13   1   2    2.10    1.90
  13   1   2    4.20    2.00
 -13  -1  -2    4.00    1.90
 -13  -1  -2    4.80    2.20
  13   0   2   -1.90    1.50
  13   0   2    1.10    1.90
  13   0   2   -0.60    1.70
 -13   0  -2   -0.60    1.60
 -13   0  -2    0.40    1.90
  13  -1   2    2.40    2.00
  13  -1   2    6.20    1.00
  13  -1   2    4.80    2.20
 -13   1  -2    1.00    2.10
 -13   1  -2   -0.10    1.80
 -13   1  -2    5.10    1.10
  13  -2   2    5.00    2.40
  13  -2   2    1.00    2.00
  13  -2   2    8.40    1.10
 -13   2  -2    5.00    2.60
 -13   2  -2    2.10    2.10
 -13   2  -2    4.40    1.40
  13  -3   2   86.69    5.70
  13  -3   2   87.59    3.40
  13  -3   2   83.29    5.40
 -13   3  -2   83.99    5.70
 -13   3  -2   99.79    5.80
  13  -4   2    2.90    2.20
  13  -4   2    3.30    2.50
 -13   4  -2    0.90    2.30
 -13   4  -2    3.20    2.30
  13  -5   2  139.29    7.20
  13  -5   2  144.99    7.60
 -13   5  -2  139.89    7.30
 -13   5  -2  139.59    7.40
  13  -6   2   21.70    3.70
  13  -6   2   10.20    2.70
 -13   6  -2   16.50    3.40
 -13   6  -2   15.30    3.50
  13  -7   2   58.79    5.70
  13  -7   2   53.19    5.20
 -13   7  -2   51.29    5.00
 -13   7  -2   47.90    4.90
  13  -8   2   11.50    3.30
 -13   8  -2   17.20    3.50
 -13   8  -2   21.30    3.90
  13  -9   2   16.10    3.60
 -13   9  -2   17.10    3.80
 -13   9  -2   17.10    3.70
  13 -10   2    6.90    3.00
 -13  10  -2   10.50    3.70
 -13  10  -2    3.90    2.80
  13 -11   2   30.30    4.50
 -13  11  -2   33.90    5.50
  13 -12   2    9.70    3.40
 -13  12  -2    1.40    3.50
  12  12   2    0.70    1.70
  12  11   2    6.00    1.90
 -12 -11  -2    4.90    1.60
  12  10   2   11.70    2.30
 -12 -10  -2   10.30    2.10
  12   9   2   29.60    3.10
 -12  -9  -2   23.40    2.80
  12   8   2   26.10    3.10
  12   8   2   28.30    2.80
 -12  -8  -2   27.90    3.10
  12   7   2   30.70    2.50
  12   7   2   29.60    3.20
 -12  -7  -2   28.20    3.10
  12   6   2   -0.40    1.00
  12   6   2    1.80    1.60
  12   6   2    0.40    1.70
 -12  -6  -2    1.20    1.70
 -12  -6  -2    1.10    0.80
  12   5   2   -0.90    1.60
  12   5   2    2.20    1.70
  12   5   2   -0.60    1.30
 -12  -5  -2   -0.20    1.70
 -12  -5  -2    1.50    1.10
  12   4   2    3.60    1.80
  12   4   2    4.80    2.00
  12   4   2    5.20    1.70
 -12  -4  -2    2.90    1.90
  12   3   2  104.49    5.40
  12   3   2  122.29    5.40
  12   3   2  113.59    5.50
 -12  -3  -2  110.69    5.70
 -12  -3  -2  107.29    5.00
  12   2   2   -1.80    1.60
  12   2   2   -0.30    1.50
  12   2   2   -0.60    1.40
 -12  -2  -2   -2.40    1.30
 -12  -2  -2   -0.90    1.70
  12   1   2   10.50    2.30
  12   1   2    6.70    2.20
  12   1   2   11.30    2.50
 -12  -1  -2   13.70    2.60
 -12  -1  -2   13.90    2.40
  12   0   2    3.10    1.90
  12   0   2    4.90    2.00
  12   0   2    4.80    2.00
 -12   0  -2    4.40    0.70
 -12   0  -2    3.60    2.00
 -12   0  -2    8.20    2.30
  12  -1   2   13.80    1.30
  12  -1   2    7.90    2.50
  12  -1   2   11.00    2.50
  12  -1   2   11.60    2.50
 -12   1  -2   11.20    1.30
 -12   1  -2   14.60    2.90
 -12   1  -2   14.30    2.70
  12  -2   2   -0.30    0.70
  12  -2   2   -0.10    1.90
  12  -2   2   -1.60    1.60
 -12   2  -2   -0.50    1.80
 -12   2  -2   -1.60    1.70
  12  -3   2  122.09    6.40
  12  -3   2  114.59    4.00
  12  -3   2  106.99    6.10
 -12   3  -2  112.89    6.20
 -12   3  -2  119.89    6.10
  12  -4   2    4.30    2.10
  12  -4   2    4.60    2.40
 -12   4  -2    9.10    2.60
 -12   4  -2    1.30    2.10
 -12   4  -2    2.70    2.00
  12  -5   2    1.00    2.00
  12  -5   2   -1.60    2.10
 -12   5  -2   -0.20    1.80
 -12   5  -2    0.90    2.00
 -12   5  -2    0.80    2.20
  12  -6   2    0.90    2.00
  12  -6   2   -2.40    2.10
 -12   6  -2   -1.20    1.80
 -12   6  -2   -3.40    1.80
 -12   6  -2    1.50    2.20
  12  -7   2   24.60    3.70
  12  -7   2   32.30    3.80
 -12   7  -2   29.70    3.80
 -12   7  -2   27.90    4.00
 -12   7  -2   30.80    4.10
  12  -8   2   26.20    4.10
 -12   8  -2   33.50    4.00
 -12   8  -2   18.90    3.60
  12  -9   2   19.60    3.80
 -12   9  -2   24.60    4.00
  12 -10   2    8.40    3.20
 -12  10  -2    5.80    3.30
 -12  10  -2    9.10    3.20
  12 -11   2   -3.20    2.20
 -12  11  -2    6.20    3.50
 -12  11  -2    7.40    5.00
  12 -12   2    1.50    2.60
 -12  12  -2    4.40    3.70
  11  12   2   25.40    2.60
  11  11   2   -0.20    1.40
 -11 -11  -2   -0.30    1.20
  11  10   2   28.60    2.90
  11  10   2   30.30    3.60
 -11 -10  -2   29.00    2.70
  11   9   2    0.70    1.60
  11   9   2    2.20    1.80
 -11  -9  -2    3.60    1.60
  11   8   2   22.20    2.70
  11   8   2   24.90    2.80
 -11  -8  -2   18.60    2.50
  11   7   2    2.40    1.40
  11   7   2    2.70    1.50
  11   7   2    0.00    1.60
 -11  -7  -2   -1.50    1.50
  11   6   2   40.50    2.60
  11   6   2   39.30    2.50
  11   6   2   46.00    3.40
  11   6   2   46.20    3.60
 -11  -6  -2   43.30    1.70
 -11  -6  -2   46.10    3.50
  11   5   2   32.40    2.60
  11   5   2   28.50    2.90
  11   5   2   27.50    1.80
  11   5   2   28.80    3.00
 -11  -5  -2   28.30    2.10
 -11  -5  -2   29.30    4.00
 -11  -5  -2   32.70    3.20
  11   4   2   10.70    2.30
  11   4   2   11.70    2.20
  11   4   2   12.90    2.00
 -11  -4  -2   12.90    2.30
  11   3   2    3.10    1.60
  11   3   2    4.20    1.70
  11   3   2    6.60    1.90
 -11  -3  -2    5.30    1.50
 -11  -3  -2    3.80    1.80
  11   2   2   18.20    2.60
  11   2   2   19.90    2.50
  11   2   2   17.90    2.70
 -11  -2  -2   18.10    2.30
 -11  -2  -2   21.50    2.80
  11   1   2  150.18    6.20
  11   1   2  142.69    6.40
  11   1   2  144.49    6.30
 -11  -1  -2  151.48    6.50
 -11  -1  -2  132.29    5.90
  11   0   2   -0.30    1.50
  11   0   2   -0.30    1.70
  11   0   2   -1.70    1.60
 -11   0  -2   -0.30    0.40
 -11   0  -2    3.10    1.80
 -11   0  -2    0.20    1.60
  11  -1   2  146.49    6.30
  11  -1   2  137.59    6.40
  11  -1   2  135.89    6.10
 -11   1  -2  140.29    6.40
 -11   1  -2  138.09    4.40
 -11   1  -2  146.09    6.30
 -11   1  -2  137.29    6.10
  11  -2   2   21.40    2.90
  11  -2   2   20.20    2.90
  11  -2   2   18.60    2.70
  11  -2   2   21.60    1.60
 -11   2  -2   16.10    2.60
 -11   2  -2   17.10    2.90
 -11   2  -2   18.10    2.70
  11  -3   2    2.40    2.00
  11  -3   2    2.40    1.80
  11  -3   2    5.10    1.10
 -11   3  -2    3.50    2.00
 -11   3  -2    5.50    2.10
 -11   3  -2    7.40    2.30
  11  -4   2   16.40    2.90
  11  -4   2   12.10    2.70
 -11   4  -2   14.50    2.70
 -11   4  -2   21.60    3.10
 -11   4  -2    9.30    2.40
  11  -5   2   21.90    3.10
  11  -5   2   24.80    3.50
 -11   5  -2   27.60    3.60
 -11   5  -2   28.90    3.50
 -11   5  -2   29.10    3.60
  11  -6   2   44.80    4.50
  11  -6   2   42.60    4.10
 -11   6  -2   45.10    4.30
 -11   6  -2   43.20    4.40
 -11   6  -2   45.60    4.50
  11  -7   2    2.40    2.30
  11  -7   2   -0.40    1.90
 -11   7  -2    1.60    1.40
 -11   7  -2    3.10    2.40
 -11   7  -2    2.60    2.00
 -11   7  -2    1.50    2.30
  11  -8   2   16.00    3.20
 -11   8  -2   20.20    3.30
 -11   8  -2   23.80    3.50
 -11   8  -2   23.30    3.00
  11  -9   2    0.40    2.30
 -11   9  -2   -2.60    2.10
  11 -10   2   25.80    4.10
 -11  10  -2   26.20    4.00
 -11  10  -2   30.00    4.90
  11 -11   2   -4.20    2.00
 -11  11  -2    1.10    3.10
 -11  11  -2    0.60    2.20
  11 -12   2   34.90    4.70
 -11  12  -2   34.80    5.70
  11 -13   2   13.60    3.60
 -11  13  -2   12.80    4.30
  10  12   2   -1.50    1.30
  10  11   2   -0.20    2.10
  10  11   2    2.90    1.50
 -10 -11  -2    1.80    1.10
  10  10   2    1.90    3.00
  10  10   2    5.00    1.60
  10  10   2    3.40    2.20
 -10 -10  -2    7.70    1.60
  10   9   2    5.50    1.80
  10   9   2    8.00    2.30
 -10  -9  -2    4.80    1.60
  10   8   2    4.60    1.80
  10   8   2    6.00    1.90
  10   8   2    2.40    1.70
 -10  -8  -2    8.50    1.80
  10   7   2   49.80    3.30
  10   7   2   48.10    3.30
  10   7   2   53.39    3.50
 -10  -7  -2   52.59    3.40
  10   6   2   26.90    2.70
  10   6   2   25.10    2.30
  10   6   2   25.70    1.90
  10   6   2   31.40    2.80
 -10  -6  -2   28.30    2.60
 -10  -6  -2   26.40    2.70
  10   5   2   14.90    2.20
  10   5   2   13.90    1.50
  10   5   2   15.70    2.20
  10   5   2   19.40    2.00
 -10  -5  -2   17.80    2.10
 -10  -5  -2   15.50    1.60
 -10  -5  -2   16.10    2.30
 -10  -5  -2   16.10    1.60
  10   4   2    3.50    1.50
  10   4   2    5.00    1.70
  10   4   2    3.70    1.40
 -10  -4  -2    2.20    1.10
 -10  -4  -2    5.40    1.50
 -10  -4  -2    2.60    1.60
  10   3   2   19.80    2.50
  10   3   2   21.20    2.40
  10   3   2   17.40    2.40
 -10  -3  -2   21.40    2.60
 -10  -3  -2   20.90    2.20
  10   2   2   38.50    3.30
  10   2   2   35.60    3.30
  10   2   2   33.20    3.00
 -10  -2  -2   38.40    3.00
 -10  -2  -2   40.00    3.40
 -10  -2  -2   35.10    2.90
  10   1   2  134.69    5.70
  10   1   2  128.19    5.60
  10   1   2  129.49    5.50
 -10  -1  -2  126.19    5.40
 -10  -1  -2   99.89    5.00
 -10  -1  -2  126.49    5.60
  10   0   2   22.40    2.80
  10   0   2   18.80    2.60
  10   0   2   23.80    2.80
 -10   0  -2   21.30    2.80
 -10   0  -2   21.10    1.20
 -10   0  -2   20.30    2.60
 -10   0  -2   19.10    2.40
  10  -1   2  133.99    5.90
  10  -1   2  134.29    6.00
  10  -1   2  134.49    6.10
 -10   1  -2  139.29    6.10
 -10   1  -2  133.09    4.30
 -10   1  -2  139.79    6.00
 -10   1  -2  134.89    6.20
  10  -2   2   37.40    3.50
  10  -2   2   39.30    2.10
  10  -2   2   41.00    3.80
  10  -2   2   38.60    3.50
 -10   2  -2   43.00    3.90
 -10   2  -2   35.50    3.40
 -10   2  -2   44.70    3.60
  10  -3   2   19.10    1.70
  10  -3   2   22.90    2.90
  10  -3   2   25.20    3.10
  10  -3   2   21.90    2.90
 -10   3  -2   23.60    3.00
 -10   3  -2   20.40    2.90
 -10   3  -2   22.40    2.90
  10  -4   2    2.60    1.70
  10  -4   2    3.20    1.90
 -10   4  -2    2.20    1.70
 -10   4  -2    5.60    2.10
 -10   4  -2    3.50    1.80
  10  -5   2   11.80    2.50
  10  -5   2   13.30    2.40
 -10   5  -2   17.20    2.70
 -10   5  -2   16.10    2.90
 -10   5  -2   17.20    2.70
  10  -6   2   25.70    3.10
  10  -6   2   21.80    3.10
 -10   6  -2   24.00    2.50
 -10   6  -2   27.60    3.50
 -10   6  -2   23.70    3.20
 -10   6  -2   24.40    3.30
  10  -7   2   47.90    3.90
  10  -7   2   44.30    4.30
 -10   7  -2   55.99    4.80
 -10   7  -2   50.09    4.20
 -10   7  -2   51.09    4.50
 -10   7  -2   52.89    3.70
  10  -8   2    3.40    2.40
 -10   8  -2    5.80    2.20
 -10   8  -2    2.40    2.20
 -10   8  -2    4.00    2.00
  10  -9   2    5.80    2.60
 -10   9  -2    5.00    2.50
  10 -10   2    3.80    2.50
 -10  10  -2    7.10    2.60
  10 -11   2    1.20    2.30
 -10  11  -2    2.20    2.30
 -10  11  -2   -1.50    2.70
  10 -12   2    0.00    2.30
 -10  12  -2    0.50    2.90
  10 -13   2    4.30    2.80
 -10  13  -2    8.00    4.00
   9  13   2    1.90    2.80
   9  12   2    1.50    2.30
   9  12   2   -2.00    1.00
   9  11   2    9.30    2.70
   9  11   2    4.20    1.50
   9  10   2    1.30    2.00
   9  10   2    0.50    1.20
   9  10   2   -0.20    2.40
  -9 -10  -2    3.10    1.10
   9   9   2    9.70    2.40
   9   9   2   12.40    1.90
  -9  -9  -2   11.10    1.70
   9   8   2   61.19    3.30
   9   8   2   59.99    3.50
   9   8   2   60.79    4.00
  -9  -8  -2   55.19    3.20
   9   7   2   77.59    4.10
   9   7   2   83.69    3.90
   9   7   2   72.99    3.70
  -9  -7  -2   78.39    3.80
  -9  -7  -2   75.79    3.60
   9   6   2    3.60    1.50
   9   6   2    5.10    1.50
   9   6   2    4.70    1.50
   9   6   2    6.90    1.00
  -9  -6  -2    5.00    1.50
  -9  -6  -2    7.70    1.50
   9   5   2   24.30    2.00
   9   5   2   25.50    2.00
   9   5   2   21.80    2.40
   9   5   2   19.30    2.20
  -9  -5  -2   27.10    2.60
  -9  -5  -2   20.30    1.60
  -9  -5  -2   26.20    2.40
  -9  -5  -2   24.70    1.60
   9   4   2   11.50    1.80
   9   4   2   10.90    1.20
   9   4   2   10.20    1.90
   9   4   2   11.10    1.70
  -9  -4  -2    9.60    1.40
  -9  -4  -2   12.00    1.90
  -9  -4  -2   11.80    1.60
  -9  -4  -2   12.90    1.80
   9   3   2   52.99    3.10
   9   3   2   43.90    3.20
   9   3   2   48.60    3.40
  -9  -3  -2   45.70    2.80
  -9  -3  -2   44.50    3.00
  -9  -3  -2   47.00    3.30
   9   2   2  195.28    6.70
   9   2   2  181.28    6.80
   9   2   2  186.08    6.70
  -9  -2  -2  197.58    6.60
  -9  -2  -2  200.38    7.00
  -9  -2  -2  195.58    6.60
   9   1   2  141.39    5.80
   9   1   2  145.19    5.90
   9   1   2  159.58    6.00
  -9  -1  -2  136.39    5.50
  -9  -1  -2  141.99    5.80
  -9  -1  -2  151.68    5.80
   9   0   2   -0.20    1.60
   9   0   2    0.50    1.60
   9   0   2    1.40    1.60
  -9   0  -2    1.30    1.70
  -9   0  -2    0.10    0.60
  -9   0  -2   -0.30    1.60
  -9   0  -2   -1.50    1.30
   9  -1   2  146.59    6.10
   9  -1   2  148.49    6.20
   9  -1   2  152.78    6.20
  -9   1  -2  146.59    5.90
  -9   1  -2  144.49    4.60
  -9   1  -2  155.58    6.10
  -9   1  -2  140.79    6.10
   9  -2   2  187.98    5.50
   9  -2   2  180.78    7.00
   9  -2   2  186.18    7.20
   9  -2   2  186.28    7.10
  -9   2  -2  191.58    7.20
  -9   2  -2  206.28    7.30
  -9   2  -2  189.58    7.10
   9  -3   2   46.70    3.80
   9  -3   2   43.30    3.50
   9  -3   2   51.29    3.70
   9  -3   2   43.30    2.50
  -9   3  -2   53.79    3.70
  -9   3  -2   47.20    3.80
  -9   3  -2   52.49    3.60
   9  -4   2   12.70    2.50
   9  -4   2    7.70    2.20
  -9   4  -2    4.40    2.10
  -9   4  -2   10.40    2.30
  -9   4  -2    8.60    2.10
   9  -5   2   29.80    3.10
   9  -5   2   27.40    3.20
  -9   5  -2   22.90    3.00
  -9   5  -2   25.70    2.30
  -9   5  -2   25.30    3.00
  -9   5  -2   25.30    3.10
   9  -6   2    3.80    1.90
   9  -6   2    9.40    2.40
  -9   6  -2    5.60    2.10
  -9   6  -2    6.00    2.10
  -9   6  -2    7.40    2.10
  -9   6  -2    5.00    1.50
   9  -7   2   80.79    4.50
   9  -7   2   76.29    5.00
  -9   7  -2   75.19    4.30
  -9   7  -2   81.39    5.00
  -9   7  -2   67.99    4.90
  -9   7  -2   79.49    4.70
   9  -8   2   52.29    4.50
  -9   8  -2   60.79    4.30
  -9   8  -2   60.39    4.70
  -9   8  -2   56.19    4.10
  -9   8  -2   58.49    4.60
   9  -9   2    7.30    2.50
  -9   9  -2    6.90    2.50
   9 -10   2   -2.10    1.90
  -9  10  -2   -2.80    1.90
   9 -11   2    6.30    2.60
  -9  11  -2    8.70    3.60
  -9  11  -2    1.20    2.20
   9 -12   2   -0.30    2.20
  -9  12  -2   -2.40    2.00
  -9  12  -2    0.00    3.00
   9 -13   2    1.90    2.40
  -9  13  -2    0.60    3.10
   8  14   2   -2.40    2.50
   8  13   2    3.90    2.80
   8  12   2    0.50    1.00
   8  12   2   -0.20    2.20
   8  11   2   40.20    2.60
   8  11   2   45.10    4.80
   8  11   2   37.90    6.10
   8  10   2   52.99    4.50
   8  10   2   55.29    5.60
   8  10   2   51.49    2.90
  -8 -10  -2   53.69    2.60
   8   9   2  104.59    4.00
   8   9   2   95.89    4.00
   8   9   2   96.09    6.40
   8   9   2   95.39    5.40
  -8  -9  -2   97.69    3.80
   8   8   2   41.00    2.80
   8   8   2   50.19    2.80
   8   8   2   42.70    3.80
  -8  -8  -2   39.60    2.60
   8   7   2   21.70    2.10
   8   7   2   21.20    2.10
   8   7   2   21.00    2.50
  -8  -7  -2   20.60    2.10
  -8  -7  -2   24.30    2.10
   8   6   2   53.59    1.80
   8   6   2   52.49    3.10
   8   6   2   55.79    3.00
   8   6   2   56.69    3.20
  -8  -6  -2   50.09    3.00
  -8  -6  -2   55.69    2.80
   8   5   2  140.69    5.10
   8   5   2  137.79    4.40
   8   5   2  132.49    4.70
   8   5   2  131.39    5.00
  -8  -5  -2  144.69    4.90
  -8  -5  -2  133.09    3.80
  -8  -5  -2  132.09    3.70
  -8  -5  -2  140.69    5.10
   8   4   2   86.39    3.20
   8   4   2   91.19    4.10
   8   4   2   85.59    3.90
   8   4   2   87.59    3.60
  -8  -4  -2   87.29    3.40
  -8  -4  -2   95.69    4.10
  -8  -4  -2   89.49    3.40
  -8  -4  -2   86.59    3.80
   8   3   2  135.29    3.70
   8   3   2  136.49    5.30
   8   3   2  141.99    5.10
   8   3   2  139.49    5.40
  -8  -3  -2  145.99    5.40
  -8  -3  -2  145.89    5.20
  -8  -3  -2  135.09    4.90
   8   2   2   53.19    3.30
   8   2   2   45.20    3.10
   8   2   2   50.69    3.20
  -8  -2  -2   46.30    3.00
  -8  -2  -2   50.59    3.30
  -8  -2  -2   45.10    3.00
  -8  -2  -2   47.30    3.10
   8   1   2   84.59    4.30
   8   1   2   88.59    4.20
   8   1   2   91.49    4.40
  -8  -1  -2   84.09    4.10
  -8  -1  -2   85.69    4.40
  -8  -1  -2   80.19    4.10
   8   0   2   47.30    3.30
   8   0   2   45.80    3.60
   8   0   2   43.30    3.40
  -8   0  -2   51.29    3.70
  -8   0  -2   49.10    3.50
  -8   0  -2   49.70    1.80
  -8   0  -2   46.50    3.30
   8  -1   2   88.59    4.50
   8  -1   2   90.69    4.50
   8  -1   2   83.19    4.40
  -8   1  -2   86.69    4.40
  -8   1  -2   85.19    4.50
  -8   1  -2   87.39    4.60
   8  -2   2   50.59    3.70
   8  -2   2   49.80    2.40
   8  -2   2   44.50    3.70
   8  -2   2   45.20    3.70
  -8   2  -2   52.19    3.60
  -8   2  -2   43.50    3.40
  -8   2  -2   49.30    3.80
   8  -3   2  141.59    5.90
   8  -3   2  131.39    4.50
   8  -3   2  133.69    5.50
   8  -3   2  130.69    5.70
  -8   3  -2  137.29    5.80
  -8   3  -2  147.29    6.00
  -8   3  -2  141.99    5.90
   8  -4   2   94.39    4.70
   8  -4   2   86.69    4.60
   8  -4   2   78.19    4.30
  -8   4  -2   76.19    4.40
  -8   4  -2   90.39    4.60
  -8   4  -2   86.19    4.80
   8  -5   2  128.39    5.80
   8  -5   2  139.89    5.70
  -8   5  -2  132.79    5.10
  -8   5  -2  134.19    5.80
  -8   5  -2  132.49    5.80
  -8   5  -2  139.09    5.90
   8  -6   2   46.60    3.80
   8  -6   2   57.79    3.80
  -8   6  -2   49.99    3.90
  -8   6  -2   55.99    3.70
  -8   6  -2   53.09    3.30
  -8   6  -2   57.59    4.00
   8  -7   2   23.60    3.10
   8  -7   2   23.70    2.80
  -8   7  -2   19.10    2.90
  -8   7  -2   17.80    2.60
  -8   7  -2   20.80    2.50
  -8   7  -2   20.00    2.90
   8  -8   2   44.60    4.10
  -8   8  -2   39.60    3.50
  -8   8  -2   42.90    4.00
  -8   8  -2   39.50    3.90
  -8   8  -2   45.60    3.70
   8  -9   2  107.89    5.80
  -8   9  -2  100.09    5.70
   8 -10   2   51.59    4.70
  -8  10  -2   55.99    4.50
   8 -11   2   33.40    3.90
  -8  11  -2   34.00    5.10
  -8  11  -2   39.00    4.20
   8 -12   2   -1.80    1.90
  -8  12  -2    4.30    2.40
  -8  12  -2    2.70    3.20
   8 -13   2    5.40    2.50
  -8  13  -2    0.70    2.70
   8 -14   2   -2.10    2.20
   7  14   2   12.40    3.70
   7  13   2    2.00    2.70
   7  12   2   72.09    5.90
   7  12   2   62.89    2.70
   7  11   2    1.70    1.10
   7  11   2    0.20    2.10
   7  11   2    1.90    2.90
   7  10   2   71.19    3.10
   7  10   2   67.99    5.80
   7  10   2   63.79    3.00
   7  10   2   72.39    5.10
  -7 -10  -2   68.89    2.70
   7   9   2    2.10    2.00
   7   9   2    1.90    1.10
   7   9   2    0.90    2.10
   7   9   2    3.80    1.20
  -7  -9  -2    1.80    0.90
   7   8   2  188.98    7.50
   7   8   2  191.18    5.80
   7   8   2  194.18    5.90
  -7  -8  -2  189.48    5.80
   7   7   2   22.30    2.00
   7   7   2   18.60    1.80
   7   7   2   23.90    2.70
  -7  -7  -2   22.60    1.90
   7   6   2    6.70    1.40
   7   6   2    6.80    1.30
  -7  -6  -2    8.60    1.40
  -7  -6  -2    6.60    1.20
   7   5   2  136.59    4.10
   7   5   2  146.09    5.00
   7   5   2  136.19    4.80
  -7  -5  -2  141.19    4.90
  -7  -5  -2  143.49    4.80
   7   4   2  131.49    4.50
   7   4   2  136.89    4.90
   7   4   2  135.99    4.40
   7   4   2  136.09    4.90
  -7  -4  -2  139.89    4.80
  -7  -4  -2  132.49    4.20
  -7  -4  -2  138.99    4.20
  -7  -4  -2  137.39    4.90
   7   3   2   34.70    1.70
   7   3   2   39.10    2.80
   7   3   2   34.70    2.90
   7   3   2   32.90    2.50
  -7  -3  -2   37.90    2.40
  -7  -3  -2   35.20    2.70
  -7  -3  -2   35.50    2.50
   7   2   2  811.22   19.90
   7   2   2  800.12   19.90
   7   2   2  814.92   20.10
  -7  -2  -2  810.52   19.80
  -7  -2  -2  797.82   20.10
  -7  -2  -2  796.12   19.70
  -7  -2  -2  800.92   19.90
   7   1   2   28.60    2.60
   7   1   2   31.80    2.60
   7   1   2   28.10    2.60
  -7  -1  -2   30.60    2.40
  -7  -1  -2   31.30    2.60
  -7  -1  -2   30.00    2.50
  -7  -1  -2   31.60    2.70
   7   0   2    0.70    1.40
   7   0   2   -1.60    1.20
   7   0   2    1.00    1.30
  -7   0  -2   -0.30    1.40
  -7   0  -2   -0.70    1.20
  -7   0  -2   -0.40    0.60
  -7   0  -2    1.50    1.50
   7  -1   2   26.60    2.60
   7  -1   2   31.80    2.90
   7  -1   2   35.30    2.80
  -7   1  -2   28.90    1.90
  -7   1  -2   36.20    3.10
  -7   1  -2   24.00    2.50
  -7   1  -2   32.70    2.80
   7  -2   2  802.62   19.00
   7  -2   2  793.42   20.30
   7  -2   2  794.32   20.20
   7  -2   2  791.02   20.30
  -7   2  -2  796.32   20.30
  -7   2  -2  820.42   20.40
  -7   2  -2  779.72   20.20
   7  -3   2   28.20    2.90
   7  -3   2   33.90    3.00
   7  -3   2   27.20    2.60
   7  -3   2   38.30    2.30
  -7   3  -2   32.50    2.90
  -7   3  -2   33.60    3.00
  -7   3  -2   33.10    3.00
   7  -4   2  146.79    5.80
   7  -4   2  141.79    5.50
   7  -4   2  138.79    5.60
  -7   4  -2  141.99    5.70
  -7   4  -2  128.29    4.80
  -7   4  -2  131.79    5.50
  -7   4  -2  136.59    5.80
   7  -5   2  137.89    5.50
   7  -5   2  142.09    5.40
   7  -5   2  135.59    5.70
  -7   5  -2  139.99    5.10
  -7   5  -2  134.99    5.60
  -7   5  -2  127.89    5.50
  -7   5  -2  131.79    5.70
   7  -6   2    6.40    1.70
   7  -6   2    5.90    1.90
  -7   6  -2    6.50    1.90
  -7   6  -2    7.30    2.00
  -7   6  -2    7.90    1.70
  -7   6  -2    6.20    1.70
   7  -7   2   23.90    3.00
   7  -7   2   24.40    3.30
  -7   7  -2   20.70    2.50
  -7   7  -2   18.10    2.70
  -7   7  -2   23.60    2.60
  -7   7  -2   26.70    3.00
   7  -8   2  192.38    6.50
   7  -8   2  189.78    7.50
  -7   8  -2  193.18    7.50
  -7   8  -2  194.88    7.50
  -7   8  -2  187.58    6.90
  -7   8  -2  188.98    7.50
   7  -9   2   -2.50    1.60
  -7   9  -2    1.50    1.90
   7 -10   2   62.99    4.60
  -7  10  -2   59.39    4.50
   7 -11   2    0.40    2.00
  -7  11  -2    2.50    2.10
  -7  11  -2    0.90    3.20
   7 -12   2   65.89    5.00
  -7  12  -2   67.29    7.20
  -7  12  -2   60.09    4.90
   7 -13   2    0.30    2.20
  -7  13  -2   -0.90    2.70
  -7  13  -2   -1.10    1.90
   7 -14   2   10.50    2.90
  -7  14  -2   13.90    5.30
   6  14   2   24.10    4.50
   6  13   2    6.00    2.80
   6  12   2    6.30    2.70
   6  12   2    6.60    1.00
   6  11   2   12.20    3.10
   6  11   2   13.00    1.40
   6  11   2   12.40    3.60
   6  10   2  313.17    8.30
   6  10   2  342.97   12.80
   6  10   2  316.37    8.30
   6  10   2  309.07   11.40
  -6 -10  -2  311.27    8.00
   6   9   2   80.69    3.10
   6   9   2   70.29    5.50
   6   9   2   80.79    3.10
  -6  -9  -2   80.79    2.90
   6   8   2  214.88    8.80
   6   8   2  192.38    5.70
   6   8   2  195.98    5.70
  -6  -8  -2  199.98    5.70
  -6  -8  -2  198.28    5.70
   6   7   2    0.30    0.80
   6   7   2    2.10    1.00
  -6  -7  -2    0.60    0.80
   6   6   2   18.20    1.60
   6   6   2   16.20    1.60
  -6  -6  -2   19.70    1.70
   6   5   2    2.90    0.60
   6   5   2    3.50    1.20
   6   5   2    1.60    1.00
  -6  -5  -2    2.10    0.90
  -6  -5  -2    3.70    1.10
   6   4   2  148.39    4.90
   6   4   2  144.29    4.80
   6   4   2  147.29    4.50
  -6  -4  -2  146.49    4.80
  -6  -4  -2  150.18    5.00
  -6  -4  -2  148.59    4.20
  -6  -4  -2  144.89    4.10
   6   3   2  515.95   13.00
   6   3   2  510.55   12.80
   6   3   2  504.85   13.00
  -6  -3  -2  509.95   12.60
  -6  -3  -2  493.45   13.00
  -6  -3  -2  501.65   12.60
  -6  -3  -2  512.45   12.90
   6   2   2    0.90    1.10
   6   2   2    0.50    0.50
   6   2   2    0.50    1.20
   6   2   2    0.50    1.20
  -6  -2  -2   -1.50    1.00
  -6  -2  -2    0.40    1.00
  -6  -2  -2    1.10    1.10
  -6  -2  -2    1.00    1.20
   6   1   2   33.90    2.40
   6   1   2   37.00    2.60
   6   1   2   35.50    2.60
  -6  -1  -2   40.70    2.50
  -6  -1  -2   36.40    2.50
  -6  -1  -2   40.40    2.60
  -6  -1  -2   37.40    2.30
   6   0   2   94.79    4.00
   6   0   2   91.59    3.90
   6   0   2   94.59    4.00
  -6   0  -2   93.99    2.70
  -6   0  -2   94.89    4.00
  -6   0  -2   90.49    3.90
  -6   0  -2   99.19    3.90
  -6   0  -2   91.09    3.90
   6  -1   2   42.10    2.90
   6  -1   2   37.40    2.70
   6  -1   2   37.90    2.80
  -6   1  -2   39.30    2.60
  -6   1  -2   38.10    2.00
  -6   1  -2   37.90    2.80
  -6   1  -2   40.30    2.90
   6  -2   2   -0.40    1.30
   6  -2   2    1.30    0.80
   6  -2   2   -0.10    1.20
   6  -2   2    0.80    1.40
  -6   2  -2    0.50    1.30
  -6   2  -2    0.50    1.40
  -6   2  -2    0.70    1.40
   6  -3   2  512.25   13.80
   6  -3   2  524.25   13.70
   6  -3   2  513.65   12.90
   6  -3   2  498.75   13.60
  -6   3  -2  494.65   13.60
  -6   3  -2  517.65   13.80
  -6   3  -2  512.55   13.70
   6  -4   2  135.79    5.60
   6  -4   2  144.19    5.30
   6  -4   2  147.49    5.50
  -6   4  -2  141.39    5.40
  -6   4  -2  143.99    5.70
  -6   4  -2  140.29    4.90
  -6   4  -2  146.29    5.60
   6  -5   2    2.70    1.50
   6  -5   2   -1.00    1.40
   6  -5   2    3.70    1.40
  -6   5  -2    2.80    1.50
  -6   5  -2    1.40    1.50
  -6   5  -2    2.80    1.30
  -6   5  -2    2.10    1.60
   6  -6   2   16.90    2.40
   6  -6   2   18.20    2.10
   6  -6   2   17.20    2.50
  -6   6  -2   17.60    2.10
  -6   6  -2   16.50    2.40
  -6   6  -2   15.20    2.10
  -6   6  -2   16.40    2.20
   6  -7   2    4.00    1.70
   6  -7   2    2.20    1.20
   6  -7   2    1.70    1.90
  -6   7  -2    2.60    1.30
  -6   7  -2    1.00    1.50
  -6   7  -2    0.70    1.50
  -6   7  -2    0.70    1.50
   6  -8   2  205.68    6.40
   6  -8   2  201.08    7.40
  -6   8  -2  196.18    7.40
  -6   8  -2  204.78    7.80
  -6   8  -2  194.78    6.70
  -6   8  -2  198.98    7.50
   6  -9   2   80.29    4.70
   6  -9   2   75.89    3.10
  -6   9  -2   76.79    4.70
  -6   9  -2   81.59    4.70
   6 -10   2  315.87   10.50
  -6  10  -2  315.67   10.60
   6 -11   2   11.40    2.60
  -6  11  -2   13.50    4.00
  -6  11  -2   13.10    2.60
   6 -12   2    4.10    2.20
  -6  12  -2    6.00    3.00
  -6  12  -2    0.70    2.00
   6 -13   2   -0.70    1.90
  -6  13  -2    4.20    2.10
  -6  13  -2    4.10    3.40
   6 -14   2   23.60    3.40
  -6  14  -2   21.40    4.80
   5  14   2   10.20    3.50
   5  13   2   10.30    3.30
   5  12   2   74.29    2.70
   5  12   2   74.89    6.20
   5  11   2   23.50    1.70
   5  11   2   19.90    3.70
   5  11   2   28.30    4.30
   5  10   2  157.88    4.60
   5  10   2  161.98    8.30
   5  10   2  153.08    4.60
  -5 -10  -2  154.08    4.30
   5   9   2   74.99    2.80
   5   9   2   70.19    5.40
   5   9   2   73.19    2.80
  -5  -9  -2   71.49    2.60
  -5  -9  -2   70.29    2.50
   5   8   2   12.40    2.90
   5   8   2    9.90    1.20
   5   8   2    8.70    1.20
  -5  -8  -2   10.10    1.10
  -5  -8  -2   10.80    1.10
   5   7   2    1.00    0.80
   5   7   2    0.30    0.70
   5   7   2   -0.30    1.70
  -5  -7  -2    1.40    0.70
   5   6   2    8.60    1.20
   5   6   2    6.80    1.10
  -5  -6  -2    8.10    1.20
   5   5   2   31.80    2.00
   5   5   2   37.40    2.10
  -5  -5  -2   33.20    2.00
  -5  -5  -2   40.70    2.00
   5   4   2  835.92   19.00
   5   4   2  806.12   19.30
   5   4   2  820.62   19.20
   5   4   2  803.02   18.80
  -5  -4  -2  817.32   19.20
  -5  -4  -2  785.12   19.30
  -5  -4  -2  783.42   18.30
   5   3   2   70.59    2.80
   5   3   2   71.79    3.00
   5   3   2   71.39    3.00
  -5  -3  -2   72.19    2.70
  -5  -3  -2   74.29    2.90
  -5  -3  -2   72.19    2.70
  -5  -3  -2   72.39    3.10
   5   2   2   89.09    3.30
   5   2   2   86.39    3.40
   5   2   2   87.29    3.50
  -5  -2  -2   86.59    3.20
  -5  -2  -2   83.09    3.40
  -5  -2  -2   87.29    3.30
   5   1   2  225.48    6.70
   5   1   2  219.98    6.60
   5   1   2  234.68    6.60
  -5  -1  -2  225.38    6.60
  -5  -1  -2  222.48    6.50
  -5  -1  -2  227.98    6.50
  -5  -1  -2  229.18    6.50
   5   0   2   -0.80    1.00
   5   0   2   -0.40    1.00
   5   0   2   -0.40    1.10
   5   0   2    0.20    1.20
  -5   0  -2   -1.40    1.10
  -5   0  -2    0.50    1.20
  -5   0  -2   -1.20    0.90
  -5   0  -2   -1.00    0.50
  -5   0  -2    1.90    1.10
   5  -1   2  226.78    6.80
   5  -1   2  218.18    6.70
   5  -1   2  231.98    6.90
   5  -1   2  225.48    6.80
  -5   1  -2  219.88    6.00
  -5   1  -2  229.18    6.70
  -5   1  -2  228.78    6.80
  -5   1  -2  211.68    6.70
  -5   1  -2  227.38    6.80
   5  -2   2   80.59    3.60
   5  -2   2   84.99    3.70
   5  -2   2   89.59    3.80
   5  -2   2   88.19    3.10
   5  -2   2   88.09    3.80
  -5   2  -2   86.79    3.80
  -5   2  -2   87.39    3.70
  -5   2  -2   87.69    3.70
   5  -3   2   72.29    3.60
   5  -3   2   69.09    3.40
   5  -3   2   70.49    3.50
   5  -3   2   65.89    3.40
   5  -3   2   72.19    3.10
  -5   3  -2   72.69    3.10
  -5   3  -2   71.59    3.40
  -5   3  -2   72.89    3.60
  -5   3  -2   68.99    3.50
   5  -4   2  805.22   19.80
   5  -4   2  786.82   19.90
   5  -4   2  790.42   19.90
   5  -4   2  787.02   19.60
  -5   4  -2  801.52   19.60
  -5   4  -2  815.62   20.00
  -5   4  -2  789.22   19.80
  -5   4  -2  792.92   19.90
   5  -5   2   29.00    2.40
   5  -5   2   37.20    2.70
   5  -5   2   39.10    3.00
  -5   5  -2   30.30    2.40
  -5   5  -2   32.80    2.60
  -5   5  -2   30.50    2.70
  -5   5  -2   34.00    2.80
   5  -6   2    7.10    2.10
   5  -6   2   10.70    1.80
   5  -6   2    4.80    1.30
   5  -6   2    6.70    1.80
   5  -6   2    5.10    1.60
  -5   6  -2   11.60    1.90
  -5   6  -2    8.90    1.80
  -5   6  -2    7.30    1.70
  -5   6  -2    6.70    1.40
   5  -7   2    0.80    1.20
   5  -7   2    1.40    1.40
   5  -7   2    1.70    1.00
   5  -7   2    1.10    1.60
   5  -7   2    2.00    1.00
  -5   7  -2    0.70    1.00
  -5   7  -2    1.90    1.40
  -5   7  -2    0.60    1.30
  -5   7  -2    3.80    1.50
   5  -8   2   10.90    1.30
   5  -8   2    9.70    2.00
   5  -8   2   10.10    1.80
  -5   8  -2   12.90    2.10
  -5   8  -2   11.00    1.60
  -5   8  -2    7.40    1.90
  -5   8  -2   14.70    2.40
   5  -9   2   67.09    4.10
  -5   9  -2   72.69    4.30
  -5   9  -2   70.49    4.20
   5 -10   2  148.79    6.40
  -5  10  -2  160.18    8.40
  -5  10  -2  150.88    6.40
   5 -11   2   24.20    3.10
  -5  11  -2   22.30    2.90
  -5  11  -2   24.90    4.50
   5 -12   2   79.59    4.80
  -5  12  -2   76.69    4.90
  -5  12  -2   72.49    7.10
   5 -13   2   10.70    2.50
  -5  13  -2    5.30    3.30
  -5  13  -2    7.00    2.30
   5 -14   2    9.00    2.50
  -5  14  -2    9.80    4.20
   4  14   2    6.50    3.10
   4  13   2    2.60    2.60
   4  13   2    2.70    1.10
   4  12   2   31.40    1.90
   4  12   2   31.20    4.50
   4  11   2   11.30    3.30
   4  11   2   12.60    1.50
   4  11   2   12.60    1.30
  -4 -11  -2   10.90    0.90
   4  10   2  123.69    3.90
   4  10   2  119.99    7.10
   4  10   2  125.69    3.90
  -4 -10  -2  118.09    3.50
   4   9   2  180.48    5.00
   4   9   2  178.58    5.00
   4   9   2  181.08    8.30
  -4  -9  -2  178.58    4.90
  -4  -9  -2  173.58    4.80
   4   8   2  166.78    4.80
   4   8   2  182.58    7.90
   4   8   2  173.78    4.80
  -4  -8  -2  172.88    4.80
  -4  -8  -2  166.88    4.70
   4   7   2   23.10    1.50
   4   7   2   16.40    2.70
   4   7   2   23.00    1.50
  -4  -7  -2   23.90    1.40
  -4  -7  -2   20.50    1.40
   4   6   2  141.49    6.20
   4   6   2  137.99    4.10
   4   6   2  137.89    4.00
  -4  -6  -2  139.19    4.10
   4   5   2   23.80    1.60
   4   5   2   22.70    1.70
  -4  -5  -2   22.90    1.60
   4   4   2    9.40    1.20
   4   4   2   11.20    0.90
   4   4   2   11.70    0.90
   4   4   2   10.80    1.30
  -4  -4  -2   10.60    1.10
  -4  -4  -2    8.80    1.20
   4   3   2    1.20    0.70
   4   3   2    2.80    0.90
   4   3   2    0.90    0.80
   4   3   2    1.40    0.70
  -4  -3  -2    1.10    0.90
  -4  -3  -2    2.00    0.70
  -4  -3  -2    1.20    0.80
  -4  -3  -2    1.20    0.60
   4   2   2  296.87    7.80
   4   2   2  296.57    7.80
   4   2   2  309.77    7.80
   4   2   2  298.37    7.90
  -4  -2  -2  291.37    7.70
  -4  -2  -2  297.57    7.80
  -4  -2  -2  298.37    7.90
   4   1   2  163.38    4.80
   4   1   2  165.68    4.80
   4   1   2  156.58    4.80
   4   1   2  152.38    4.80
  -4  -1  -2  155.78    4.80
  -4  -1  -2  153.38    4.70
  -4  -1  -2  158.78    4.90
  -4  -1  -2  152.38    4.70
   4   0   2  151.18    4.70
   4   0   2  157.48    4.80
   4   0   2  146.19    4.70
   4   0   2  136.89    4.60
   4   0   2  148.29    3.80
  -4   0  -2  147.59    4.70
  -4   0  -2  149.39    3.80
  -4   0  -2  146.19    4.60
  -4   0  -2  150.18    4.70
  -4   0  -2  144.79    4.70
   4  -1   2  155.58    5.00
   4  -1   2  159.38    5.10
   4  -1   2  157.28    5.00
   4  -1   2  162.98    5.10
  -4   1  -2  158.18    4.90
  -4   1  -2  166.38    5.20
  -4   1  -2  151.58    5.00
  -4   1  -2  156.18    4.50
  -4   1  -2  157.68    5.10
   4  -2   2  297.97    8.20
   4  -2   2  292.67    8.10
   4  -2   2  288.47    8.10
   4  -2   2  296.77    8.20
   4  -2   2  290.97    7.70
  -4   2  -2  289.77    8.10
  -4   2  -2  298.77    8.20
  -4   2  -2  292.57    8.10
  -4   2  -2  292.47    8.10
   4  -3   2    2.90    1.00
   4  -3   2    0.60    1.10
   4  -3   2    0.90    1.10
   4  -3   2    0.60    1.10
   4  -3   2   -0.30    1.10
  -4   3  -2    1.40    1.10
  -4   3  -2    0.30    1.20
  -4   3  -2    1.60    1.00
  -4   3  -2    0.50    1.10
   4  -4   2    6.50    1.50
   4  -4   2    6.90    1.40
   4  -4   2   11.50    1.70
  -4   4  -2   10.80    1.60
  -4   4  -2    7.40    1.60
  -4   4  -2   11.70    1.70
  -4   4  -2   14.20    1.80
   4  -5   2   23.70    2.30
   4  -5   2   20.60    1.90
   4  -5   2   23.50    2.50
   4  -5   2   22.80    2.30
  -4   5  -2   24.90    2.30
  -4   5  -2   20.50    2.10
  -4   5  -2   20.00    2.10
  -4   5  -2   21.00    2.00
   4  -6   2  134.79    5.10
   4  -6   2  133.79    5.00
   4  -6   2  132.39    4.40
   4  -6   2  137.79    5.80
   4  -6   2  139.19    4.50
  -4   6  -2  126.19    5.00
  -4   6  -2  139.09    5.20
  -4   6  -2  134.99    4.70
  -4   6  -2  137.99    5.50
   4  -7   2   18.10    2.80
   4  -7   2   22.60    1.70
   4  -7   2   26.20    2.50
   4  -7   2   26.30    2.40
   4  -7   2   24.60    1.70
  -4   7  -2   25.70    2.40
  -4   7  -2   25.10    2.80
  -4   7  -2   20.10    2.20
  -4   7  -2   20.20    1.90
   4  -8   2  165.98    4.20
   4  -8   2  172.28    7.40
   4  -8   2  163.78    4.20
   4  -8   2  169.78    6.00
   4  -8   2  169.48    6.20
  -4   8  -2  169.18    6.20
  -4   8  -2  169.18    5.20
  -4   8  -2  169.58    6.10
  -4   8  -2  171.08    6.90
   4  -9   2  170.38    6.40
  -4   9  -2  171.78    6.40
  -4   9  -2  176.08    6.50
   4 -10   2  116.89    5.30
  -4  10  -2  123.89    5.50
  -4  10  -2  125.29    7.40
   4 -11   2    6.60    2.00
  -4  11  -2   15.90    3.90
  -4  11  -2   13.00    2.30
   4 -12   2   32.70    3.30
  -4  12  -2   37.20    5.30
  -4  12  -2   28.00    3.10
   4 -13   2    1.30    1.70
  -4  13  -2   -0.40    1.80
  -4  13  -2    1.10    2.80
   4 -14   2    5.40    2.10
  -4  14  -2    9.70    2.40
  -4  14  -2   14.20    4.40
   3  14   2   17.90    4.20
   3  13   2    5.40    3.10
   3  13   2    4.40    1.10
   3  12   2    4.70    3.80
   3  11   2   16.70    3.80
   3  11   2   19.40    1.60
  -3 -11  -2   21.50    1.40
   3  10   2   17.50    1.50
   3  10   2   14.30    3.20
  -3 -10  -2   17.80    1.40
   3   9   2    5.20    1.00
   3   9   2    5.40    2.40
  -3  -9  -2    6.20    0.90
  -3  -9  -2    4.90    0.90
   3   8   2   25.00    1.60
   3   8   2   26.40    3.70
  -3  -8  -2   28.40    1.50
  -3  -8  -2   27.60    1.50
   3   7   2  126.49    3.60
   3   7   2  130.79    6.20
  -3  -7  -2  119.29    3.60
  -3  -7  -2  124.59    3.60
   3   6   2  226.18    8.20
   3   6   2  228.78    5.90
   3   5   2   36.20    1.80
   3   5   2   33.80    1.70
   3   5   2   38.20    3.40
  -3  -5  -2   34.40    1.70
   3   4   2   17.50    1.40
   3   4   2   15.00    0.60
   3   4   2   19.30    1.40
  -3  -4  -2   17.40    1.30
   3   3   2  194.38    5.10
   3   3   2  182.68    4.90
   3   3   2  186.78    5.10
   3   3   2  190.28    4.90
  -3  -3  -2  183.58    4.60
  -3  -3  -2  188.48    5.10
  -3  -3  -2  190.88    5.10
   3   2   2  301.97    7.70
   3   2   2  293.87    7.50
   3   2   2  297.07    7.50
   3   2   2  303.77    7.60
  -3  -2  -2  294.27    7.60
  -3  -2  -2  303.97    7.60
  -3  -2  -2  301.57    7.50
   3   1   2  389.96    9.80
   3   1   2  405.36    9.80
   3   1   2  391.76    9.80
   3   1   2  388.16    9.70
  -3  -1  -2  392.36    9.90
  -3  -1  -2  397.56    9.80
  -3  -1  -2  394.26    9.80
  -3  -1  -2  389.86    9.80
   3   0   2    0.70    1.00
   3   0   2    0.50    0.90
   3   0   2   -0.10    0.90
   3   0   2   -0.20    0.50
   3   0   2   -1.50    0.80
  -3   0  -2   -0.40    0.80
  -3   0  -2   -1.10    0.50
  -3   0  -2   -0.80    0.80
  -3   0  -2    1.00    0.90
  -3   0  -2    0.40    0.90
   3  -1   2  393.76   10.00
   3  -1   2  399.66   10.00
   3  -1   2  389.76   10.00
   3  -1   2  395.16   10.00
  -3   1  -2  395.46   10.00
  -3   1  -2  408.76   10.00
  -3   1  -2  396.26    9.70
  -3   1  -2  380.36   10.00
  -3   1  -2  379.76   10.00
   3  -2   2  293.07    7.90
   3  -2   2  284.97    7.80
   3  -2   2  288.47    7.90
   3  -2   2  292.97    7.70
   3  -2   2  292.07    7.90
  -3   2  -2  293.67    7.80
  -3   2  -2  294.17    7.90
  -3   2  -2  298.67    7.90
  -3   2  -2  293.67    7.90
  -3   2  -2  303.07    7.70
  -3   2  -2  303.87    8.00
   3  -3   2  192.78    5.60
   3  -3   2  187.18    5.60
   3  -3   2  196.68    5.70
   3  -3   2  178.48    5.40
  -3   3  -2  188.08    5.60
  -3   3  -2  177.68    5.50
  -3   3  -2  182.08    5.50
  -3   3  -2  182.38    5.90
  -3   3  -2  191.38    5.60
   3  -4   2   18.50    1.60
   3  -4   2   17.90    1.70
   3  -4   2   12.50    1.80
   3  -4   2   13.70    1.60
  -3   4  -2   13.20    1.60
  -3   4  -2   15.20    1.70
  -3   4  -2   13.90    1.80
  -3   4  -2   14.70    1.50
   3  -5   2   31.50    2.40
   3  -5   2   33.30    2.40
   3  -5   2   38.40    2.20
   3  -5   2   33.90    2.00
   3  -5   2   35.60    3.00
  -3   5  -2   38.40    2.90
  -3   5  -2   27.70    2.30
  -3   5  -2   35.40    2.50
  -3   5  -2   34.60    2.20
   3  -6   2  234.48    6.90
   3  -6   2  225.08    7.90
   3  -6   2  225.68    6.00
   3  -6   2  225.08    6.90
   3  -6   2  228.98    6.00
  -3   6  -2  231.38    6.40
  -3   6  -2  214.88    7.50
  -3   6  -2  222.48    6.90
  -3   6  -2  222.28    6.80
   3  -7   2  116.39    5.60
   3  -7   2  122.19    4.60
   3  -7   2  118.29    4.50
  -3   7  -2  120.69    3.90
  -3   7  -2  119.19    4.60
  -3   7  -2  130.49    4.80
  -3   7  -2  127.99    5.50
   3  -8   2   22.10    2.20
   3  -8   2   30.60    2.50
   3  -8   2   25.00    3.20
  -3   8  -2   31.60    3.30
  -3   8  -2   25.80    2.40
  -3   8  -2   27.30    2.40
   3  -9   2    4.80    1.80
   3  -9   2    5.60    1.60
  -3   9  -2    3.10    1.50
  -3   9  -2    5.30    2.50
  -3   9  -2    3.40    1.50
   3 -10   2   18.90    2.30
  -3  10  -2   18.70    2.30
  -3  10  -2   14.90    2.20
  -3  10  -2   22.40    4.10
   3 -11   2   19.30    2.40
  -3  11  -2   19.60    4.10
  -3  11  -2   20.00    2.60
   3 -12   2   15.40    2.30
  -3  12  -2   12.50    3.70
  -3  12  -2   12.40    2.20
   3 -13   2    3.40    1.80
  -3  13  -2   -2.30    2.30
  -3  13  -2    2.60    1.80
  -3  14  -2    5.60    4.00
  -3  14  -2   13.90    2.50
   2  14   2    5.30    3.20
   2  13   2   22.50    2.00
   2  13   2   19.20    4.20
   2  12   2    2.40    2.60
   2  12   2    3.80    1.20
  -2 -12  -2    3.10    1.20
   2  11   2   -2.40    2.70
   2  11   2    0.80    1.00
  -2 -11  -2    1.60    0.80
   2  10   2   33.90    4.50
   2  10   2   27.10    2.00
  -2 -10  -2   29.90    1.80
   2   9   2   73.69    5.30
   2   9   2   77.69    3.00
  -2  -9  -2   81.09    2.90
  -2  -9  -2   79.99    2.90
   2   8   2   14.00    2.70
   2   8   2   17.50    1.40
   2   8   2   18.30    1.50
  -2  -8  -2   18.00    1.30
  -2  -8  -2   16.10    1.40
   2   7   2    2.50    0.80
   2   7   2    3.90    0.80
   2   7   2    1.00    1.60
  -2  -7  -2    2.70    0.70
  -2  -7  -2    3.00    0.80
   2   6   2   74.59    2.50
   2   6   2   72.89    4.40
  -2  -6  -2   71.59    2.50
   2   5   2    1.60    0.80
   2   5   2    2.50    1.80
  -2  -5  -2    2.20    0.70
   2   4   2   12.90    1.00
   2   4   2   12.60    1.90
  -2  -4  -2   13.80    1.10
   2   3   2  258.17    6.50
   2   3   2  264.57    6.50
   2   3   2  266.17    6.30
   2   3   2  257.77    6.30
  -2  -3  -2  254.97    6.50
  -2  -3  -2  256.27    6.50
  -2  -3  -2  264.27    6.00
   2   2   2  700.13   16.10
   2   2   2  698.33   16.10
   2   2   2  693.73   16.10
   2   2   2  681.13   16.10
  -2  -2  -2  698.23   16.20
  -2  -2  -2  682.93   16.00
  -2  -2  -2  696.43   16.20
   2   1   2   32.40    1.60
   2   1   2   33.40    1.60
   2   1   2   35.00    1.70
   2   1   2   35.70    1.70
  -2  -1  -2   31.50    1.60
  -2  -1  -2   32.90    1.70
  -2  -1  -2   30.10    1.60
   2   0   2  139.19    4.00
   2   0   2  132.89    3.90
   2   0   2  132.69    3.60
   2   0   2  136.29    3.90
   2   0   2  134.09    3.90
  -2   0  -2  132.69    3.90
  -2   0  -2  141.09    4.00
  -2   0  -2  134.29    3.90
  -2   0  -2  139.19    3.90
   2  -1   2   30.20    1.60
   2  -1   2   31.40    1.70
   2  -1   2   33.50    1.70
   2  -1   2   31.00    1.70
   2  -1   2   32.80    1.80
  -2   1  -2   31.00    1.70
  -2   1  -2   31.70    1.70
  -2   1  -2   32.00    1.80
  -2   1  -2   29.80    1.80
  -2   1  -2   31.70    1.70
   2  -2   2  669.63   16.20
   2  -2   2  695.53   16.30
   2  -2   2  683.53   16.20
   2  -2   2  675.83   16.20
  -2   2  -2  680.13   16.20
  -2   2  -2  681.63   16.20
  -2   2  -2  699.23   16.30
  -2   2  -2  692.13   16.30
  -2   2  -2  677.33   16.50
  -2   2  -2  671.23   16.20
   2  -3   2  262.17    7.00
   2  -3   2  273.17    7.40
   2  -3   2  254.07    7.30
   2  -3   2  261.97    7.00
   2  -3   2  260.27    6.80
  -2   3  -2  261.47    6.90
  -2   3  -2  260.27    6.90
  -2   3  -2  258.37    7.00
  -2   3  -2  264.17    7.00
  -2   3  -2  267.57    7.70
  -2   3  -2  257.27    7.30
   2  -4   2   13.90    1.40
   2  -4   2   15.90    1.30
   2  -4   2   14.60    1.50
   2  -4   2   13.90    1.20
   2  -4   2   14.00    1.80
  -2   4  -2   14.60    1.40
  -2   4  -2   16.80    1.90
  -2   4  -2   14.30    1.50
  -2   4  -2   14.00    1.30
  -2   4  -2   16.50    1.40
   2  -5   2    1.40    1.60
   2  -5   2    2.70    1.10
   2  -5   2    1.60    0.80
   2  -5   2    3.20    1.10
   2  -5   2    2.80    0.80
  -2   5  -2    2.70    0.90
  -2   5  -2    1.50    1.10
  -2   5  -2    1.80    1.20
  -2   5  -2    1.70    1.50
   2  -6   2   70.39    4.20
   2  -6   2   69.09    3.10
   2  -6   2   72.79    3.10
  -2   6  -2   70.79    3.10
  -2   6  -2   69.39    2.50
  -2   6  -2   62.79    3.70
  -2   6  -2   69.79    3.10
   2  -7   2    1.70    1.00
   2  -7   2    2.00    1.10
   2  -7   2    0.60    1.70
  -2   7  -2    2.00    1.10
  -2   7  -2    3.30    0.60
  -2   7  -2    1.80    1.50
  -2   7  -2    3.30    1.20
   2  -8   2   15.70    1.80
   2  -8   2   13.80    2.60
   2  -8   2   18.10    1.80
  -2   8  -2   18.20    1.90
  -2   8  -2   16.90    2.50
  -2   8  -2   15.90    1.80
   2  -9   2   75.89    3.50
   2  -9   2   79.39    3.70
  -2   9  -2   90.59    6.10
  -2   9  -2   80.29    3.80
  -2   9  -2   82.69    3.80
   2 -10   2   26.10    2.50
  -2  10  -2   30.50    2.60
  -2  10  -2   23.20    4.10
  -2  10  -2   23.10    2.40
   2 -11   2   -1.00    1.20
  -2  11  -2   -1.00    2.30
  -2  11  -2   -0.50    1.30
   2 -12   2    2.40    1.40
  -2  12  -2    4.80    3.30
  -2  12  -2    0.70    1.50
   2 -13   2   20.20    2.30
  -2  13  -2   14.90    4.40
  -2  13  -2   23.20    2.60
  -2  14  -2   13.30    4.10
  -2  14  -2    7.40    2.00
   1  14   2    5.20    3.50
   1  14   2    5.20    1.40
   1  13   2   47.70    2.90
   1  12   2   14.50    1.90
   1  12   2   11.40    3.40
  -1 -12  -2   13.30    1.60
   1  11   2   29.30    4.30
   1  11   2   39.00    2.50
  -1 -11  -2   33.50    2.20
   1  10   2    0.80    2.60
   1  10   2    1.80    1.10
   1  10   2    1.50    1.00
  -1 -10  -2    2.60    1.00
   1   9   2   44.50    4.60
   1   9   2   52.09    2.50
   1   9   2   49.99    2.60
  -1  -9  -2   50.99    2.40
   1   8   2    7.40    1.10
   1   8   2    5.20    1.00
   1   8   2    7.90    2.40
  -1  -8  -2    6.40    1.00
   1   7   2  189.18    7.50
   1   7   2  186.78    5.20
   1   7   2  178.98    5.20
  -1  -7  -2  189.58    5.20
   1   6   2   64.09    4.10
   1   6   2   70.99    2.50
   1   6   2   65.19    2.50
  -1  -6  -2   65.79    2.50
   1   5   2  195.28    5.10
   1   5   2  186.28    6.80
   1   5   2  187.98    5.10
  -1  -5  -2  183.98    5.10
   1   4   2   25.80    0.90
   1   4   2   27.30    0.90
   1   4   2   30.10    1.50
   1   4   2   28.90    2.50
   1   4   2   30.10    1.50
  -1  -4  -2   29.20    1.50
   1   3   2  137.09    3.60
   1   3   2  141.89    3.60
   1   3   2  140.49    3.80
   1   3   2  142.29    4.80
  -1  -3  -2  137.39    3.80
  -1  -3  -2  139.89    3.30
  -1  -3  -2  133.89    3.80
  -1  -3  -2  141.19    3.40
   1   2   2    4.00    0.80
   1   2   2    4.10    0.70
   1   2   2    5.10    1.10
   1   2   2    3.60    0.70
  -1  -2  -2    5.50    0.70
  -1  -2  -2    3.70    0.70
  -1  -2  -2    3.10    0.60
   1   1   2  409.26    9.90
   1   1   2  416.36    9.90
   1   1   2  409.06    9.80
   1   1   2  411.26    9.80
  -1  -1  -2  406.86    9.90
  -1  -1  -2  424.56    9.90
  -1  -1  -2  411.56    9.80
   1   0   2   -4.20    0.30
   1   0   2   -3.50    0.40
   1   0   2   -2.30    0.50
   1   0   2   -3.50    0.40
  -1   0  -2   -2.30    0.50
  -1   0  -2   -3.80    0.30
  -1   0  -2   -2.90    0.40
  -1   0  -2   -2.80    0.40
   1  -1   2  418.46    9.90
   1  -1   2  421.26   10.00
   1  -1   2  423.56   10.00
   1  -1   2  398.96   10.00
   1  -1   2  415.36   10.00
   1  -1   2  410.56   10.00
  -1   1  -2  409.56    9.90
  -1   1  -2  416.86   10.00
  -1   1  -2  411.36   10.00
  -1   1  -2  421.96   10.10
  -1   1  -2  406.16    9.90
   1  -2   2    4.00    0.80
   1  -2   2    3.50    1.10
   1  -2   2    3.20    1.00
   1  -2   2    3.60    0.80
   1  -2   2    6.50    0.90
   1  -2   2    3.90    0.90
  -1   2  -2    4.00    0.80
  -1   2  -2    4.60    0.80
  -1   2  -2    4.20    1.10
  -1   2  -2    3.50    0.80
  -1   2  -2    4.60    0.90
  -1   2  -2    4.30    0.90
   1  -3   2  134.09    3.80
   1  -3   2  142.59    4.00
   1  -3   2  136.09    3.70
   1  -3   2  142.69    4.60
   1  -3   2  143.09    4.60
   1  -3   2  134.49    4.00
  -1   3  -2  137.09    4.50
  -1   3  -2  133.69    4.50
  -1   3  -2  142.09    4.00
  -1   3  -2  135.79    4.80
  -1   3  -2  135.89    3.80
  -1   3  -2  140.19    4.00
  -1   3  -2  133.29    3.80
   1  -4   2   28.70    1.70
   1  -4   2   29.50    1.20
   1  -4   2   26.80    2.30
   1  -4   2   27.90    1.60
   1  -4   2   28.20    1.20
  -1   4  -2   22.70    2.30
  -1   4  -2   28.60    1.70
  -1   4  -2   30.10    2.50
  -1   4  -2   26.40    1.40
  -1   4  -2   25.30    2.20
  -1   4  -2   30.40    1.70
  -1   4  -2   28.80    1.40
   1  -5   2  184.68    6.50
   1  -5   2  185.78    5.30
   1  -5   2  183.68    5.30
  -1   5  -2  185.18    6.30
  -1   5  -2  187.58    5.30
  -1   5  -2  184.78    5.30
  -1   5  -2  187.48    4.80
  -1   5  -2  192.28    6.60
  -1   5  -2  184.18    4.70
   1  -6   2   67.59    2.80
   1  -6   2   68.19    2.70
   1  -6   2   67.29    3.90
  -1   6  -2   63.69    3.90
  -1   6  -2   61.19    3.70
  -1   6  -2   64.19    2.80
  -1   6  -2   64.59    2.70
   1  -7   2  178.98    5.40
   1  -7   2  178.08    5.90
   1  -7   2  180.48    7.10
  -1   7  -2  177.68    5.40
  -1   7  -2  181.28    7.00
  -1   7  -2  198.48    7.40
  -1   7  -2  184.08    5.50
  -1   7  -2  184.28    7.50
   1  -8   2    6.70    1.20
   1  -8   2    7.50    2.00
  -1   8  -2    9.80    2.60
  -1   8  -2    5.10    1.20
  -1   8  -2    5.90    1.20
  -1   8  -2    3.10    1.80
  -1   8  -2    6.40    2.00
   1  -9   2   47.50    2.70
  -1   9  -2   53.09    2.90
  -1   9  -2   49.70    2.80
  -1   9  -2   51.89    4.90
   1 -10   2    0.80    1.20
  -1  10  -2    3.10    1.30
  -1  10  -2    1.70    1.20
  -1  10  -2    0.30    2.40
   1 -11   2   35.10    2.60
  -1  11  -2   33.30    4.60
  -1  11  -2   32.60    2.60
   1 -12   2   11.70    1.80
  -1  12  -2   12.90    2.00
  -1  12  -2   21.10    4.00
   1 -13   2   40.00    2.90
  -1  13  -2   34.80    5.60
  -1  13  -2   48.80    3.30
  -1  14  -2    1.50    1.50
  -1  14  -2    3.90    3.50
   0  14   2   42.20    6.10
   0  14   2   32.70    2.80
   0  13   2   14.90    2.10
   0  12   2    8.70    1.70
   0 -12  -2    4.80    1.40
   0  11   2    3.10    2.80
   0  11   2    2.60    1.30
   0 -11  -2    3.70    1.30
   0  10   2   10.50    1.60
   0  10   2   11.90    3.10
   0  10   2    9.20    1.50
   0 -10  -2    8.40    1.50
   0   9   2   12.10    1.60
   0   9   2   11.40    2.70
   0   9   2   17.60    1.80
   0  -9  -2   17.20    1.70
   0   8   2    7.80    1.30
   0   8   2    4.50    2.30
   0   8   2    6.80    1.20
   0  -8  -2    8.30    1.20
   0   7   2   51.09    2.40
   0   7   2   48.60    2.40
   0   7   2   52.89    4.00
   0  -7  -2   53.69    2.40
   0   6   2   25.30    1.80
   0   6   2   26.90    1.80
   0   6   2   26.20    3.00
   0  -6  -2   26.50    1.80
   0  -6  -2   22.60    2.70
   0   5   2  296.77    7.60
   0   5   2  292.07    6.90
   0   5   2  291.07    6.90
   0   5   2  297.67    9.30
   0   5   2  299.27    7.60
   0  -5  -2  298.67    7.60
   0  -5  -2  290.07    7.90
   0  -5  -2  301.27    9.20
   0   4   2  217.38    5.70
   0   4   2  206.98    5.30
   0   4   2  213.78    5.30
   0   4   2  217.78    5.70
   0   4   2  208.18    6.80
   0  -4  -2  212.78    6.80
   0  -4  -2  212.68    5.70
   0  -4  -2  210.78    5.70
   0   3   2 1275.27   28.80
   0   3   2 1284.07   28.90
   0   3   2 1245.18   28.90
   0   3   2 1269.27   29.80
   0   3   2 1229.98   28.80
   0  -3  -2 1269.27   28.60
   0  -3  -2 1295.97   28.60
   0  -3  -2 1281.07   29.80
   0  -3  -2 1249.47   28.90
   0  -3  -2 1265.87   28.90
   0   2   2   29.50    1.90
   0   2   2   29.60    1.60
   0   2   2   27.50    1.40
   0   2   2   28.20    1.40
   0  -2  -2   28.60    1.40
   0  -2  -2   28.50    1.80
   0  -2  -2   29.90    1.50
   0  -2  -2   28.90    1.50
   0   1   2  667.13   14.50
   0   1   2  541.35   14.40
   0   1   2  675.33   14.40
   0   1   2  538.25   14.30
   0  -1  -2  676.13   14.50
   0  -1  -2  564.54   14.30
   0  -1  -2  680.63   14.50
   0   0   2  -14.20    0.30
   0   0   2  -14.80    0.20
   0   0   2  -13.90    0.30
   0   0  -2  -14.70    0.30
   0   0  -2  -14.40    0.30
   0   0  -2  -13.30    0.40
   0  -1   2  541.85   14.00
   0  -1   2  661.23   13.90
   0  -1   2  682.33   14.00
   0  -1   2  679.93   14.10
   0  -1   2  589.64   13.80
   0  -1   2  672.23   13.70
   0   1  -2  516.55   13.80
   0   1  -2  668.53   13.90
   0   1  -2  664.53   14.20
   0   1  -2  502.45   13.80
   0   1  -2  496.15   13.60
   0   1  -2  498.95   13.90
   0  -2   2   28.10    1.40
   0  -2   2   25.80    1.80
   0  -2   2   29.80    1.70
   0  -2   2   28.50    1.30
   0  -2   2   31.00    1.80
   0  -2   2   27.40    1.30
   0  -2   2   28.90    1.30
   0   2  -2   28.60    1.30
   0   2  -2   28.20    1.30
   0   2  -2   28.50    1.90
   0   2  -2   26.80    1.70
   0   2  -2   27.50    1.40
   0   2  -2   29.50    1.40
   0   2  -2   28.60    1.70
   0  -3   2 1210.28   28.80
   0  -3   2 1238.08   28.10
   0  -3   2 1263.47   28.60
   0  -3   2 1264.57   28.10
   0  -3   2 1249.57   29.40
   0   3  -2 1266.47   28.50
   0   3  -2 1277.47   28.50
   0   3  -2 1270.17   29.40
   0   3  -2 1259.57   28.40
   0   3  -2 1240.58   29.60
   0   3  -2 1283.77   29.50
   0   3  -2 1253.97   28.40
   0  -4   2  208.88    5.50
   0  -4   2  200.28    6.50
   0   4  -2  210.18    6.60
   0   4  -2  210.58    5.40
   0   4  -2  219.08    6.90
   0   4  -2  211.38    5.40
   0   4  -2  208.28    4.90
   0   4  -2  210.38    6.60
   0   4  -2  210.08    4.90
   0  -5   2  288.17    9.10
   0  -5   2  299.67    7.60
   0   5  -2  301.77    7.50
   0   5  -2  311.57    9.30
   0   5  -2  303.87    7.60
   0   5  -2  308.17    9.60
   0   5  -2  303.37    9.00
   0  -6   2   24.50    1.60
   0  -6   2   30.00    3.00
   0   6  -2   25.70    2.80
   0   6  -2   25.50    1.60
   0   6  -2   27.00    1.70
   0   6  -2   22.30    2.50
   0   6  -2   30.60    3.20
   0  -7   2   53.39    2.30
   0   7  -2   49.00    3.50
   0   7  -2   50.89    2.30
   0   7  -2   53.39    3.90
   0   7  -2   54.59    4.30
   0   7  -2   52.69    2.30
   0  -8   2    6.30    1.10
   0   8  -2   10.50    2.70
   0   8  -2    4.00    2.00
   0   8  -2    7.90    1.20
   0   8  -2    5.90    2.00
   0   8  -2    7.70    1.20
   0  -9   2   15.20    1.50
   0   9  -2   15.50    1.60
   0   9  -2   15.80    3.00
   0   9  -2   16.20    1.60
   0   9  -2   13.80    3.20
   0 -10   2    8.90    1.30
   0  10  -2    9.40    1.40
   0  10  -2   15.90    3.20
   0  10  -2    7.80    1.40
   0  10  -2   12.40    3.30
   0 -11   2    4.30    1.20
   0  11  -2    3.70    1.30
   0  11  -2    5.90    2.60
   0  11  -2    6.70    3.10
   0 -12   2    6.20    1.40
   0  12  -2    3.60    2.70
   0  12  -2    6.20    1.50
   0  13  -2    7.50    3.70
   0  13  -2   15.00    1.90
   0  14  -2   48.90    6.60
   0  14  -2   36.50    2.90
  -1  14   2    1.70    1.60
  -1  13   2   47.30    3.30
   1 -13  -2   41.30    3.00
  -1  12   2   15.40    2.10
   1 -12  -2   12.30    2.00
  -1  11   2   34.10    2.90
   1 -11  -2   34.00    2.70
  -1  10   2    2.60    1.40
  -1  10   2   -0.20    1.20
   1 -10  -2    4.30    1.40
  -1   9   2   52.59    3.00
  -1   9   2   45.40    4.60
  -1   9   2   47.30    2.90
   1  -9  -2   50.69    2.80
   1  -9  -2   48.70    2.70
  -1   8   2    5.50    1.30
  -1   8   2    6.00    2.20
  -1   8   2    6.00    1.30
   1  -8  -2    7.00    1.30
   1  -8  -2    4.80    2.00
   1  -8  -2    6.00    1.20
  -1   7   2  178.48    5.60
  -1   7   2  187.48    7.50
  -1   7   2  186.78    5.70
   1  -7  -2  188.48    7.30
   1  -7  -2  185.58    5.70
   1  -7  -2  181.08    5.60
  -1   6   2   67.99    4.20
  -1   6   2   68.89    3.00
  -1   6   2   77.59    2.50
  -1   6   2   67.99    2.20
  -1   6   2   64.89    3.00
   1  -6  -2   60.09    4.00
   1  -6  -2   72.79    2.90
   1  -6  -2   72.49    3.00
  -1   5   2  177.78    5.00
  -1   5   2  188.88    5.00
  -1   5   2  192.98    5.50
  -1   5   2  183.28    5.40
  -1   5   2  200.68    6.90
   1  -5  -2  187.88    6.70
   1  -5  -2  179.98    4.50
   1  -5  -2  182.98    5.40
   1  -5  -2  183.98    4.50
   1  -5  -2  191.88    5.50
  -1   4   2   30.90    1.60
  -1   4   2   27.00    1.60
  -1   4   2   29.80    2.50
  -1   4   2   28.60    1.80
  -1   4   2   27.90    1.80
   1  -4  -2   27.60    2.50
   1  -4  -2   28.20    1.40
   1  -4  -2   26.70    1.80
   1  -4  -2   28.40    1.40
   1  -4  -2   27.50    1.70
  -1   3   2  136.89    4.00
  -1   3   2  139.19    4.10
  -1   3   2  147.09    4.90
  -1   3   2  147.09    4.00
  -1   3   2  138.89    4.10
   1  -3  -2  139.29    4.00
   1  -3  -2  136.49    4.80
   1  -3  -2  138.59    4.10
   1  -3  -2  136.89    3.90
   1  -3  -2  139.69    4.20
  -1   2   2    3.20    0.90
  -1   2   2    3.70    0.90
  -1   2   2    4.40    0.90
  -1   2   2    3.60    0.90
   1  -2  -2    5.20    0.90
   1  -2  -2    3.60    1.10
   1  -2  -2    4.20    0.80
   1  -2  -2    5.10    0.90
  -1   1   2  383.26    9.80
  -1   1   2  414.36    9.90
  -1   1   2  419.56    9.90
  -1   1   2  399.16    9.90
   1  -1  -2  416.96    9.90
   1  -1  -2  409.86    9.90
   1  -1  -2  422.16    9.90
   1  -1  -2  408.06    9.90
  -1   0   2   -2.40    0.40
  -1   0   2   -3.70    0.40
  -1   0   2   -2.80    0.50
   1   0  -2   -3.10    0.40
   1   0  -2   -4.00    0.30
   1   0  -2   -3.80    0.30
  -1  -1   2  401.06    9.70
  -1  -1   2  398.06    9.90
  -1  -1   2  413.26    9.70
  -1  -1   2  426.16    9.80
  -1  -1   2  409.36    9.70
   1   1  -2  414.16   10.00
   1   1  -2  421.86    9.70
   1   1  -2  401.56    9.70
   1   1  -2  400.16    9.70
   1   1  -2  405.06    9.70
   1   1  -2  407.66    9.80
  -1  -2   2    3.70    1.00
  -1  -2   2    4.90    0.60
  -1  -2   2    4.60    0.70
  -1  -2   2    4.10    1.10
  -1  -2   2    4.50    0.60
  -1  -2   2    4.50    0.60
   1   2  -2    4.50    0.60
   1   2  -2    4.40    1.00
   1   2  -2    2.40    1.10
   1   2  -2    3.50    0.70
   1   2  -2    4.10    0.70
   1   2  -2    5.00    0.60
  -1  -3   2  141.39    3.70
   1   3  -2  147.39    4.90
   1   3  -2  138.29    3.30
   1   3  -2  137.39    3.60
   1   3  -2  142.59    4.70
   1   3  -2  139.49    3.30
   1   3  -2  139.19    3.60
   1   3  -2  138.89    4.50
  -1  -4   2   27.60    1.30
   1   4  -2   28.90    1.20
   1   4  -2   30.10    1.20
   1   4  -2   28.20    2.20
   1   4  -2   30.90    2.40
   1   4  -2   29.80    2.50
  -1  -5   2  181.48    4.80
   1   5  -2  187.58    4.70
   1   5  -2  187.78    6.70
   1   5  -2  187.48    6.50
   1   5  -2  184.38    6.40
   1   5  -2  183.38    4.70
  -1  -6   2   68.39    2.30
  -1  -6   2   69.39    2.30
   1   6  -2   67.59    4.00
   1   6  -2   70.29    2.20
   1   6  -2   71.29    4.00
   1   6  -2   70.09    2.30
   1   6  -2   72.59    4.20
  -1  -7   2  180.68    4.90
  -1  -7   2  180.38    4.90
   1   7  -2  174.98    7.20
   1   7  -2  182.18    4.80
   1   7  -2  185.18    7.00
   1   7  -2  181.18    4.80
   1   7  -2  182.58    7.30
  -1  -8   2    7.80    1.00
  -1  -8   2    6.20    0.90
   1   8  -2    7.20    1.00
   1   8  -2    7.30    2.00
   1   8  -2    5.60    0.90
   1   8  -2    5.90    2.00
   1   8  -2    7.70    2.20
  -1  -9   2   48.90    2.10
  -1  -9   2   51.69    2.20
   1   9  -2   49.70    2.30
   1   9  -2   46.90    2.30
   1   9  -2   56.89    5.00
   1   9  -2   58.39    4.90
  -1 -10   2    2.10    0.90
   1  10  -2    2.80    1.00
   1  10  -2    3.20    2.20
   1  10  -2    1.70    1.00
   1  10  -2    4.00    2.70
  -1 -11   2   34.80    2.00
   1  11  -2   38.80    2.30
   1  11  -2   37.80    4.80
   1  11  -2   39.90    2.80
   1  11  -2   43.10    5.10
  -1 -12   2   12.30    1.40
   1  12  -2   16.10    4.00
   1  12  -2   14.20    1.60
   1  12  -2   16.10    3.60
   1  13  -2   41.20    5.80
   1  13  -2   40.70    2.50
   1  14  -2    3.50    3.40
  -2  14   2    9.50    2.10
  -2  13   2   22.10    2.60
   2 -13  -2   20.20    2.50
  -2  12   2    0.60    1.60
   2 -12  -2    4.40    1.60
  -2  11   2   -1.40    1.40
   2 -11  -2   -1.20    1.30
  -2  10   2   29.60    2.70
  -2  10   2   26.40    2.60
   2 -10  -2   28.60    2.60
  -2   9   2   82.49    3.90
  -2   9   2   84.59    3.90
   2  -9  -2   83.09    3.70
   2  -9  -2   82.09    3.80
  -2   8   2   11.80    1.80
  -2   8   2   18.10    2.00
   2  -8  -2   14.10    2.80
   2  -8  -2   15.30    1.70
   2  -8  -2   15.50    1.80
  -2   7   2    4.20    0.80
  -2   7   2    3.10    1.20
  -2   7   2    2.00    1.10
   2  -7  -2    1.70    1.10
   2  -7  -2    2.20    1.10
   2  -7  -2    3.00    1.70
  -2   6   2   68.89    3.20
  -2   6   2   75.39    2.80
  -2   6   2   76.69    3.40
   2  -6  -2   76.29    2.30
   2  -6  -2   74.09    2.30
   2  -6  -2   70.59    3.20
   2  -6  -2   73.39    3.30
   2  -6  -2   72.89    4.20
  -2   5   2    1.60    1.20
  -2   5   2    2.00    1.20
  -2   5   2   -1.10    0.80
   2  -5  -2    2.30    1.60
   2  -5  -2    1.40    0.80
   2  -5  -2    0.40    1.10
   2  -5  -2    1.80    1.10
   2  -5  -2    1.70    0.90
  -2   4   2   10.70    1.40
  -2   4   2   13.20    1.40
  -2   4   2   13.60    1.40
   2  -4  -2   10.70    1.70
   2  -4  -2   15.00    1.50
   2  -4  -2   13.60    1.30
   2  -4  -2   14.40    1.50
   2  -4  -2   15.20    1.30
  -2   3   2  277.17    7.20
  -2   3   2  255.77    7.00
  -2   3   2  259.17    7.10
  -2   3   2  279.77    7.10
   2  -3  -2  255.87    6.90
   2  -3  -2  268.57    7.20
   2  -3  -2  268.47    7.10
   2  -3  -2  241.58    7.50
  -2   2   2  698.13   16.40
  -2   2   2  698.03   16.40
  -2   2   2  682.13   16.40
  -2   2   2  687.33   16.30
   2  -2  -2  699.63   16.40
   2  -2  -2  670.83   16.40
   2  -2  -2  677.23   16.30
   2  -2  -2  683.23   16.40
  -2   1   2   35.20    1.90
  -2   1   2   32.70    1.90
  -2   1   2   32.50    1.90
  -2   1   2   31.60    1.80
   2  -1  -2   31.50    1.80
   2  -1  -2   31.10    1.70
   2  -1  -2   30.50    1.70
   2  -1  -2   35.80    1.90
  -2   0   2  130.39    3.90
  -2   0   2  133.99    3.90
  -2   0   2  139.19    3.90
   2   0  -2  134.09    3.90
   2   0  -2  133.99    3.90
   2   0  -2  140.49    3.90
  -2  -1   2   31.70    1.60
  -2  -1   2   31.30    1.50
  -2  -1   2   30.70    1.60
  -2  -1   2   30.40    1.60
   2   1  -2   31.20    1.50
   2   1  -2   32.90    1.50
   2   1  -2   32.30    1.50
   2   1  -2   31.80    1.60
  -2  -2   2  691.73   15.80
  -2  -2   2  685.63   16.00
  -2  -2   2  689.83   16.00
  -2  -2   2  690.33   15.80
  -2  -2   2  679.03   16.60
   2   2  -2  702.33   16.00
   2   2  -2  683.43   16.60
   2   2  -2  696.93   15.90
   2   2  -2  703.23   15.90
   2   2  -2  692.93   16.00
   2   2  -2  689.43   16.50
  -2  -3   2  261.27    7.50
  -2  -3   2  257.57    6.40
   2   3  -2  254.37    6.30
   2   3  -2  263.67    6.00
   2   3  -2  272.57    7.50
   2   3  -2  266.37    7.30
   2   3  -2  263.67    6.30
  -2  -4   2   14.00    0.90
   2   4  -2   15.10    1.90
   2   4  -2   12.90    0.80
   2   4  -2   12.80    0.80
   2   4  -2   13.30    1.80
   2   4  -2   11.40    1.60
  -2  -5   2    2.00    0.50
  -2  -5   2    1.40    0.60
   2   5  -2    1.80    1.60
   2   5  -2    1.70    0.50
   2   5  -2    0.80    1.30
   2   5  -2    1.80    1.70
   2   5  -2    0.90    0.50
  -2  -6   2   71.39    2.20
   2   6  -2   72.39    2.00
   2   6  -2   74.89    3.90
   2   6  -2   71.59    4.10
   2   6  -2   69.59    2.00
   2   6  -2   74.49    4.20
  -2  -7   2    3.90    0.60
  -2  -7   2    3.20    0.60
   2   7  -2    0.10    1.70
   2   7  -2    3.60    0.50
   2   7  -2    0.90    1.50
   2   7  -2    3.90    0.60
   2   7  -2    0.60    1.30
  -2  -8   2   14.80    1.00
  -2  -8   2   16.00    1.10
   2   8  -2   12.40    2.70
   2   8  -2   15.80    1.10
   2   8  -2   15.80    1.10
   2   8  -2   14.80    2.70
   2   8  -2   13.50    2.30
  -2  -9   2   81.99    2.60
  -2  -9   2   80.09    2.60
   2   9  -2   82.19    2.70
   2   9  -2   77.79    5.20
   2   9  -2   78.39    5.30
   2   9  -2   81.69    2.70
  -2 -10   2   26.70    1.40
  -2 -10   2   26.00    1.40
   2  10  -2   28.70    4.20
   2  10  -2   28.80    4.10
   2  10  -2   26.00    1.70
   2  10  -2   27.50    1.70
  -2 -11   2    0.40    0.60
   2  11  -2    0.30    0.90
   2  11  -2    1.70    2.30
   2  11  -2    0.10    0.80
   2  11  -2   -1.20    2.30
   2  12  -2    2.90    3.00
   2  12  -2    2.40    2.40
   2  12  -2    2.70    0.90
   2  13  -2   25.50    4.40
   2  13  -2   20.70    1.70
   2  14  -2   10.90    3.70
  -3  14   2   21.30    2.80
   3 -14  -2   18.50    2.60
  -3  13   2    4.80    1.90
   3 -13  -2    1.80    1.70
  -3  12   2   18.70    2.60
   3 -12  -2   17.20    2.50
  -3  11   2   19.00    2.50
   3 -11  -2   14.70    2.30
  -3  10   2   12.00    2.50
  -3  10   2   14.70    2.20
   3 -10  -2   19.00    2.40
  -3   9   2    5.60    1.60
  -3   9   2    2.40    1.50
   3  -9  -2    6.70    1.70
  -3   8   2   25.60    1.70
  -3   8   2   23.70    2.30
  -3   8   2   24.60    2.40
   3  -8  -2   22.60    3.70
   3  -8  -2   30.20    2.40
   3  -8  -2   21.70    2.30
  -3   7   2  114.89    4.60
  -3   7   2  117.59    4.70
  -3   7   2  115.09    4.00
   3  -7  -2  116.39    3.40
   3  -7  -2  123.89    4.60
   3  -7  -2  122.19    5.80
   3  -7  -2  121.89    3.50
   3  -7  -2  125.99    4.70
  -3   6   2  221.08    6.90
  -3   6   2  215.88    6.90
  -3   6   2  219.48    6.50
   3  -6  -2  219.88    6.80
   3  -6  -2  233.78    6.20
   3  -6  -2  233.18    6.20
   3  -6  -2  221.18    6.90
   3  -6  -2  216.78    7.90
  -3   5   2   31.10    2.30
  -3   5   2   31.10    2.50
  -3   5   2   39.80    2.70
   3  -5  -2   37.70    2.50
   3  -5  -2   34.80    3.10
   3  -5  -2   31.60    2.10
   3  -5  -2   29.10    2.40
   3  -5  -2   32.30    2.20
  -3   4   2   19.40    1.80
  -3   4   2   15.20    1.60
  -3   4   2   14.60    1.70
   3  -4  -2   17.50    1.80
   3  -4  -2   15.60    2.00
   3  -4  -2   15.90    1.60
   3  -4  -2   18.00    1.80
  -3   3   2  192.88    5.70
  -3   3   2  187.38    5.70
  -3   3   2  183.58    5.60
   3  -3  -2  188.08    5.70
   3  -3  -2  189.48    5.70
   3  -3  -2  178.38    5.50
   3  -3  -2  192.88    5.60
  -3   2   2  299.77    8.00
  -3   2   2  300.37    7.90
  -3   2   2  304.17    8.10
  -3   2   2  292.67    8.00
   3  -2  -2  287.87    8.00
   3  -2  -2  283.37    7.90
   3  -2  -2  304.67    8.00
   3  -2  -2  301.27    8.00
  -3   1   2  390.66   10.00
  -3   1   2  388.76   10.00
  -3   1   2  386.36   10.00
  -3   1   2  392.86   10.00
   3  -1  -2  404.16   10.10
   3  -1  -2  390.96   10.00
   3  -1  -2  392.96   10.00
   3  -1  -2  397.46   10.00
  -3   0   2    0.40    0.40
  -3   0   2    0.60    0.90
  -3   0   2   -0.50    1.00
  -3   0   2   -0.20    0.90
  -3   0   2   -0.90    0.80
   3   0  -2   -0.10    0.80
   3   0  -2    1.00    0.90
   3   0  -2    0.40    0.80
   3   0  -2   -1.00    0.80
  -3  -1   2  385.26    9.70
  -3  -1   2  394.56    9.50
  -3  -1   2  391.06    9.80
  -3  -1   2  392.36    9.70
   3   1  -2  394.26    9.70
   3   1  -2  394.06    9.70
   3   1  -2  397.46    9.50
   3   1  -2  396.96    9.80
   3   1  -2  395.56    9.80
  -3  -2   2  301.07    7.50
  -3  -2   2  289.57    7.40
  -3  -2   2  297.27    7.30
  -3  -2   2  297.47    7.30
  -3  -2   2  298.97    7.80
   3   2  -2  295.97    7.40
   3   2  -2  293.67    7.50
   3   2  -2  302.17    7.80
   3   2  -2  290.17    7.70
   3   2  -2  295.27    7.40
  -3  -3   2  183.98    4.90
  -3  -3   2  182.58    5.70
   3   3  -2  186.18    4.90
   3   3  -2  186.58    4.60
   3   3  -2  182.98    5.70
   3   3  -2  190.78    4.60
   3   3  -2  195.28    5.70
  -3  -4   2   14.60    1.10
   3   4  -2   16.90    1.10
   3   4  -2   17.20    1.10
   3   4  -2   18.40    2.10
  -3  -5   2   32.50    1.40
  -3  -5   2   34.30    1.50
   3   5  -2   35.60    3.20
   3   5  -2   33.90    1.30
   3   5  -2   34.40    1.30
   3   5  -2   35.40    3.10
  -3  -6   2  225.98    5.60
  -3  -6   2  224.28    5.60
   3   6  -2  226.88    5.40
   3   6  -2  230.98    8.00
   3   6  -2  223.88    7.80
   3   6  -2  227.58    5.40
  -3  -7   2  118.69    3.20
  -3  -7   2  120.79    3.20
   3   7  -2  126.99    5.90
   3   7  -2  125.39    5.80
   3   7  -2  107.99    5.20
  -3  -8   2   25.50    1.10
  -3  -8   2   27.70    1.10
   3   8  -2   19.00    2.90
   3   8  -2   25.10    2.90
   3   8  -2   24.30    1.10
   3   8  -2   22.00    3.10
   3   9  -2    5.20    0.70
   3   9  -2    5.00    0.70
   3   9  -2    5.10    2.40
   3   9  -2    4.60    2.20
   3  10  -2    9.90    3.00
   3  10  -2   22.90    3.80
   3  10  -2   16.00    1.20
   3  10  -2   16.00    1.10
   3  11  -2   16.50    1.20
   3  11  -2   22.20    3.90
   3  11  -2   21.70    3.70
   3  11  -2   20.30    1.40
   3  12  -2   14.20    3.50
   3  12  -2   11.90    3.60
   3  12  -2   15.60    1.20
   3  13  -2    4.20    2.70
   3  14  -2   18.30    4.30
  -4  14   2    6.20    2.30
   4 -14  -2    8.10    2.20
  -4  13   2   -2.90    1.50
   4 -13  -2    2.30    1.90
  -4  12   2   30.40    3.30
   4 -12  -2   25.90    3.00
  -4  11   2   12.00    2.30
   4 -11  -2   12.40    2.30
  -4  10   2  113.99    5.30
   4 -10  -2  113.09    5.20
  -4   9   2  170.28    6.60
  -4   9   2  177.18    6.60
  -4   9   2  182.28    6.10
   4  -9  -2  182.08    6.70
  -4   8   2  168.48    6.20
  -4   8   2  163.58    5.30
  -4   8   2  165.98    6.20
   4  -8  -2  169.68    4.60
   4  -8  -2  161.98    6.00
   4  -8  -2  167.18    6.20
   4  -8  -2  162.88    4.60
  -4   7   2   25.50    2.50
  -4   7   2   23.40    2.10
  -4   7   2   27.00    2.50
   4  -7  -2   21.20    2.90
   4  -7  -2   25.40    1.80
   4  -7  -2   21.20    2.40
   4  -7  -2   21.00    1.70
   4  -7  -2   24.20    2.30
  -4   6   2  139.59    4.90
  -4   6   2  141.59    5.20
  -4   6   2  138.89    5.30
   4  -6  -2  138.19    6.00
   4  -6  -2  137.59    5.10
   4  -6  -2  141.99    5.30
   4  -6  -2  136.79    4.60
   4  -6  -2  137.29    4.60
  -4   5   2   18.80    2.20
  -4   5   2   17.40    2.10
  -4   5   2   22.20    2.10
   4  -5  -2   20.80    2.10
   4  -5  -2   21.40    2.20
   4  -5  -2   22.80    2.70
   4  -5  -2   21.20    1.90
  -4   4   2   11.10    1.70
  -4   4   2    7.40    1.60
  -4   4   2    8.90    1.80
   4  -4  -2    9.70    1.60
   4  -4  -2    6.40    1.50
   4  -4  -2   11.20    1.80
   4  -4  -2   10.00    1.60
  -4   3   2    1.40    1.20
  -4   3   2    0.00    1.10
  -4   3   2   -0.10    1.00
   4  -3  -2    1.40    1.10
   4  -3  -2    1.70    1.10
   4  -3  -2    0.50    1.00
   4  -3  -2    1.60    1.10
  -4   2   2  298.07    8.10
  -4   2   2  289.47    8.10
  -4   2   2  279.27    8.00
  -4   2   2  288.87    8.00
   4  -2  -2  282.77    7.90
   4  -2  -2  283.57    8.00
   4  -2  -2  292.67    8.00
   4  -2  -2  282.37    8.00
  -4   1   2  157.18    5.00
  -4   1   2  162.98    5.10
  -4   1   2  157.28    5.00
  -4   1   2  161.88    5.20
   4  -1  -2  163.18    5.10
   4  -1  -2  158.68    5.00
   4  -1  -2  149.69    5.00
   4  -1  -2  158.18    5.10
  -4   0   2  149.69    4.70
  -4   0   2  145.99    4.70
  -4   0   2  149.69    3.60
  -4   0   2  141.39    4.60
   4   0  -2  142.59    4.60
   4   0  -2  153.58    4.80
   4   0  -2  150.38    4.70
   4   0  -2  141.89    4.60
  -4  -1   2  154.48    4.70
  -4  -1   2  159.88    4.70
  -4  -1   2  154.58    4.70
  -4  -1   2  155.68    4.80
   4   1  -2  154.98    4.70
   4   1  -2  162.18    4.20
   4   1  -2  152.98    4.70
   4   1  -2  158.68    4.70
   4   1  -2  155.08    4.80
  -4  -2   2  288.77    7.60
  -4  -2   2  282.47    7.60
  -4  -2   2  287.07    7.50
   4   2  -2  287.07    7.40
   4   2  -2  298.37    7.60
   4   2  -2  282.37    7.40
   4   2  -2  293.17    7.60
   4   2  -2  289.07    7.60
   4   2  -2  296.97    7.70
  -4  -3   2    0.90    1.00
  -4  -3   2    1.90    0.70
  -4  -3   2    1.70    0.50
  -4  -3   2    0.90    0.50
  -4  -3   2    1.10    0.80
   4   3  -2    2.70    1.10
   4   3  -2    1.60    0.60
   4   3  -2    2.20    0.60
   4   3  -2    1.40    0.80
  -4  -4   2   11.10    1.10
   4   4  -2   12.20    1.80
   4   4  -2    8.80    1.00
  -4  -5   2   24.50    1.50
   4   5  -2   20.70    1.40
   4   5  -2   23.90    2.60
  -4  -6   2  133.99    3.70
  -4  -6   2  134.29    3.80
   4   6  -2  140.09    5.70
   4   6  -2  136.29    3.60
   4   6  -2  135.49    6.00
  -4  -7   2   23.00    1.10
  -4  -7   2   21.00    1.10
   4   7  -2   15.90    2.40
   4   7  -2   19.50    1.00
   4   7  -2   22.80    1.10
   4   7  -2   24.00    2.90
  -4  -8   2  171.68    4.30
  -4  -8   2  168.38    4.30
   4   8  -2  166.98    4.30
   4   8  -2  166.18    4.20
   4   8  -2  178.68    7.70
   4   8  -2  180.28    8.20
   4   8  -2  178.28    7.30
   4   9  -2  172.78    7.80
   4   9  -2  179.58    8.00
   4  10  -2  114.59    6.70
   4  10  -2  125.99    7.00
   4  11  -2   16.00    3.50
   4  11  -2   14.30    3.20
   4  12  -2   29.20    4.60
   4  12  -2   26.60    4.40
   4  13  -2   -2.80    2.30
   4  14  -2   11.80    3.90
   5 -14  -2   13.40    2.70
  -5  13   2    5.80    2.30
   5 -13  -2    8.60    2.40
  -5  12   2   74.89    4.70
   5 -12  -2   75.49    4.80
  -5  11   2   26.40    3.20
   5 -11  -2   25.30    3.10
  -5  10   2  154.68    6.50
   5 -10  -2  153.08    6.50
  -5   9   2   70.69    4.30
  -5   9   2   74.49    4.10
  -5   9   2   73.49    4.40
   5  -9  -2   71.89    4.30
   5  -9  -2   72.39    2.50
  -5   8   2    9.20    2.10
  -5   8   2   11.10    2.10
  -5   8   2   13.90    1.90
   5  -8  -2   10.00    1.40
   5  -8  -2   11.50    2.00
   5  -8  -2    9.50    2.00
  -5   7   2    1.20    1.40
  -5   7   2    0.90    1.20
  -5   7   2    0.40    1.40
   5  -7  -2    0.90    1.60
   5  -7  -2    0.00    1.00
   5  -7  -2    2.90    1.40
   5  -7  -2    1.60    1.00
   5  -7  -2    3.00    1.30
  -5   6   2    8.90    1.90
  -5   6   2    6.60    1.60
  -5   6   2    5.50    1.60
   5  -6  -2    7.60    1.50
   5  -6  -2   10.60    2.30
   5  -6  -2    5.20    1.50
   5  -6  -2    5.70    1.60
  -5   5   2   39.20    3.10
  -5   5   2   33.70    2.80
  -5   5   2   32.30    2.70
   5  -5  -2   38.50    2.90
   5  -5  -2   32.30    2.70
   5  -5  -2   39.40    2.70
   5  -5  -2   37.60    2.80
  -5   4   2  782.42   19.80
  -5   4   2  803.62   20.00
  -5   4   2  801.22   19.90
   5  -4  -2  793.12   19.60
   5  -4  -2  808.82   19.90
   5  -4  -2  773.52   19.80
   5  -4  -2  784.32   19.70
  -5   3   2   72.29    3.70
  -5   3   2   69.59    3.60
  -5   3   2   68.99    3.60
   5  -3  -2   70.29    3.40
   5  -3  -2   68.99    3.50
   5  -3  -2   71.09    3.50
   5  -3  -2   75.09    3.50
  -5   2   2   85.89    3.80
  -5   2   2   86.49    3.80
   5  -2  -2   92.59    3.90
   5  -2  -2   81.49    3.60
   5  -2  -2   89.59    3.70
   5  -2  -2   83.49    3.60
  -5   1   2  222.38    6.90
  -5   1   2  218.68    6.70
  -5   1   2  221.98    6.70
   5  -1  -2  232.18    6.80
   5  -1  -2  221.48    6.70
   5  -1  -2  226.48    6.70
   5  -1  -2  235.08    6.90
  -5   0   2   -1.00    1.00
  -5   0   2   -0.60    0.90
  -5   0   2    0.70    1.20
  -5   0   2    0.20    1.00
   5   0  -2   -0.40    1.00
   5   0  -2   -0.80    0.90
   5   0  -2    0.90    1.10
   5   0  -2    0.80    1.00
  -5  -1   2  219.38    6.50
  -5  -1   2  219.68    6.40
  -5  -1   2  222.68    6.40
  -5  -1   2  220.88    6.40
   5   1  -2  216.78    6.40
   5   1  -2  236.68    7.00
   5   1  -2  217.98    6.50
   5   1  -2  225.38    6.50
   5   1  -2  220.48    5.60
  -5  -2   2   83.49    3.10
  -5  -2   2   90.79    3.30
  -5  -2   2   83.89    3.40
   5   2  -2   92.99    3.20
   5   2  -2   89.29    3.40
   5   2  -2   86.29    3.10
   5   2  -2   84.69    3.40
  -5  -3   2   75.39    2.50
  -5  -3   2   70.89    2.80
  -5  -3   2   71.09    3.00
  -5  -3   2   66.89    3.00
   5   3  -2   73.19    2.90
   5   3  -2   72.09    2.70
   5   3  -2   70.89    2.70
   5   3  -2   77.09    3.20
   5   3  -2   73.09    3.00
  -5  -4   2  795.12   19.40
  -5  -4   2  790.82   19.30
   5   4  -2  803.82   18.80
   5   4  -2  811.52   20.20
   5   4  -2  809.42   19.30
   5   4  -2  786.12   19.30
   5   4  -2  929.51   18.90
  -5  -5   2   34.80    1.90
   5   5  -2   34.90    2.90
   5   5  -2   37.60    1.90
   5   5  -2   36.60    2.00
  -5  -6   2    7.00    1.00
   5   6  -2    8.20    1.00
   5   6  -2    6.40    1.90
  -5  -7   2    0.80    0.60
  -5  -7   2    1.80    0.70
   5   7  -2    0.40    0.60
   5   7  -2   -0.10    1.50
   5   7  -2    0.00    1.40
  -5  -8   2   10.10    0.80
  -5  -8   2   10.80    0.90
   5   8  -2   10.70    0.90
   5   8  -2    8.90    2.40
   5   8  -2    8.70    2.30
   5   9  -2   75.29    5.10
   5   9  -2   69.59    2.20
   5   9  -2   69.99    5.10
   5  10  -2  154.38    7.50
   5  10  -2  136.39    7.60
   5  11  -2   26.40    4.30
   5  11  -2   27.30    4.00
   5  12  -2   62.79    7.40
   5  12  -2   79.89    6.20
   5  13  -2    4.10    2.80
   5  14  -2   14.90    4.00
   6 -14  -2   21.90    3.30
  -6  13   2   -1.40    1.80
   6 -13  -2   -0.50    1.90
  -6  12   2    9.20    2.50
   6 -12  -2    4.90    2.30
  -6  11   2   11.30    2.50
   6 -11  -2   13.50    2.70
  -6  10   2  313.97   10.50
   6 -10  -2  307.87   10.40
  -6   9   2   74.19    4.60
  -6   9   2   90.19    4.90
  -6   9   2   75.29    4.70
   6  -9  -2   75.79    3.30
   6  -9  -2   81.49    4.70
  -6   8   2  189.48    6.60
  -6   8   2  195.78    7.40
  -6   8   2  192.28    7.20
   6  -8  -2  189.48    7.30
   6  -8  -2  187.68    6.20
  -6   7   2    2.30    1.60
  -6   7   2    3.00    1.60
  -6   7   2    4.30    1.50
   6  -7  -2    3.00    1.70
   6  -7  -2    4.10    1.90
  -6   6   2   13.40    2.20
  -6   6   2   17.50    2.20
  -6   6   2   14.40    2.20
   6  -6  -2   16.90    2.40
   6  -6  -2   17.80    2.50
   6  -6  -2   20.70    2.90
  -6   5   2    3.10    1.70
  -6   5   2    3.00    1.60
  -6   5   2    4.50    1.60
   6  -5  -2    1.40    1.50
   6  -5  -2    2.10    1.30
   6  -5  -2    4.30    1.50
  -6   4   2  136.49    5.70
  -6   4   2  151.68    5.70
  -6   4   2  150.48    5.80
   6  -4  -2  142.79    5.60
   6  -4  -2  147.19    5.40
   6  -4  -2  140.79    5.50
  -6   3   2  518.55   13.90
  -6   3   2  502.25   13.80
  -6   3   2  520.65   13.90
   6  -3  -2  503.25   13.70
   6  -3  -2  510.15   13.80
   6  -3  -2  517.55   13.60
  -6   2   2    1.40    1.40
  -6   2   2    2.60    1.50
  -6   2   2    2.90    1.60
   6  -2  -2    2.00    1.40
   6  -2  -2    0.10    1.30
   6  -2  -2    1.50    1.30
  -6   1   2   38.50    2.90
  -6   1   2   38.00    2.80
  -6   1   2   36.30    2.60
   6  -1  -2   40.80    2.80
   6  -1  -2   37.10    2.70
   6  -1  -2   35.30    2.60
  -6   0   2   97.09    4.10
  -6   0   2   92.59    3.80
  -6   0   2   93.19    3.90
  -6   0   2   94.69    4.00
   6   0  -2   93.69    3.90
   6   0  -2   96.29    4.00
   6   0  -2   95.89    3.90
  -6  -1   2   38.70    2.30
  -6  -1   2   41.10    2.60
  -6  -1   2   37.80    2.60
  -6  -1   2   39.30    2.50
   6   1  -2   37.70    2.50
   6   1  -2   37.80    1.60
   6   1  -2   40.50    2.60
   6   1  -2   36.00    2.40
  -6  -2   2    1.70    1.10
  -6  -2   2    1.80    0.90
  -6  -2   2    0.60    1.00
  -6  -2   2    0.40    1.10
   6   2  -2    0.40    1.00
   6   2  -2   -0.30    1.10
   6   2  -2    0.50    1.00
  -6  -3   2  502.85   12.90
  -6  -3   2  508.55   13.00
  -6  -3   2  511.95   12.50
  -6  -3   2  503.25   12.90
   6   3  -2  529.45   13.00
   6   3  -2  513.35   12.90
   6   3  -2  505.05   12.70
   6   3  -2  503.05   12.90
  -6  -4   2  151.78    4.70
  -6  -4   2  147.79    3.80
  -6  -4   2  138.49    3.70
  -6  -4   2  144.49    4.80
   6   4  -2  142.99    5.10
   6   4  -2  140.69    4.20
   6   4  -2  143.39    4.70
   6   4  -2  142.59    4.70
  -6  -5   2    2.40    1.00
  -6  -5   2    2.80    0.90
   6   5  -2    2.40    1.00
   6   5  -2    2.00    1.00
   6   5  -2    1.40    1.40
  -6  -6   2   15.10    1.40
   6   6  -2   15.80    1.40
   6   6  -2   15.70    1.50
   6   6  -2   17.70    2.40
  -6  -7   2    2.30    0.90
  -6  -7   2    3.00    1.10
   6   7  -2    2.60    0.80
   6   7  -2    2.10    0.90
   6   7  -2    0.60    1.60
  -6  -8   2  197.28    5.30
  -6  -8   2  192.48    5.30
   6   8  -2  198.38    5.40
   6   8  -2  196.78    8.30
   6   8  -2  194.08    7.90
   6   8  -2  194.18    5.40
  -6  -9   2   81.09    2.60
  -6  -9   2   76.49    2.50
   6   9  -2   85.19    2.80
   6   9  -2   87.89    5.60
   6   9  -2   79.19    2.70
   6   9  -2   86.39    5.40
   6  10  -2  305.47   12.10
   6  10  -2  338.77   11.90
   6  10  -2  312.67    7.80
   6  10  -2  320.27    7.80
   6  11  -2   18.30    3.60
   6  11  -2   13.00    3.20
   6  12  -2    4.10    2.70
   6  13  -2   -1.20    2.20
   6  14  -2   24.60    4.50
   7 -14  -2   14.20    3.10
  -7  13   2   -0.60    2.00
   7 -13  -2   -1.00    2.00
  -7  12   2   55.59    4.70
   7 -12  -2   59.89    4.80
  -7  11   2    4.30    2.10
   7 -11  -2    3.10    2.20
  -7  10   2   66.39    4.80
   7 -10  -2   65.39    4.70
  -7   9   2    5.10    2.00
  -7   9   2    3.60    2.20
   7  -9  -2    3.70    2.00
  -7   8   2  178.68    7.30
  -7   8   2  188.18    7.30
  -7   8   2  196.48    7.70
  -7   8   2  185.98    6.90
   7  -8  -2  192.68    6.60
   7  -8  -2  197.88    7.60
  -7   7   2   24.70    2.60
  -7   7   2   17.60    2.60
  -7   7   2   20.00    2.50
  -7   7   2   20.20    2.80
   7  -7  -2   24.50    2.90
  -7   6   2    8.10    1.60
  -7   6   2    4.30    1.80
  -7   6   2    8.50    1.90
  -7   6   2    5.80    1.80
   7  -6  -2    9.60    1.80
   7  -6  -2    5.10    1.90
  -7   5   2  140.89    4.90
  -7   5   2  142.49    5.80
  -7   5   2  135.39    5.70
  -7   5   2  147.39    6.00
   7  -5  -2  133.39    5.50
   7  -5  -2  142.39    5.90
   7  -5  -2  139.09    5.50
  -7   4   2  135.29    4.50
  -7   4   2  127.29    5.50
  -7   4   2  144.69    5.90
  -7   4   2  137.99    5.70
   7  -4  -2  134.39    5.60
   7  -4  -2  146.89    5.70
   7  -4  -2  131.79    5.40
  -7   3   2   38.60    3.10
  -7   3   2   35.70    3.00
  -7   3   2   31.60    3.10
  -7   3   2   36.60    1.90
   7  -3  -2   33.90    2.80
   7  -3  -2   39.20    3.10
   7  -3  -2   32.20    3.00
  -7   2   2  800.22   18.50
  -7   2   2  843.62   20.80
  -7   2   2  827.92   20.60
  -7   2   2  793.62   20.50
   7  -2  -2  820.72   20.50
   7  -2  -2  802.82   20.60
   7  -2  -2  778.82   20.50
  -7   1   2   30.60    2.90
  -7   1   2   32.90    2.70
  -7   1   2   29.40    2.70
   7  -1  -2   26.40    2.50
   7  -1  -2   29.60    2.60
   7  -1  -2   27.40    2.60
  -7   0   2    0.80    1.40
  -7   0   2   -1.20    1.20
  -7   0   2   -1.70    1.40
   7   0  -2   -1.60    1.30
   7   0  -2    0.20    1.40
   7   0  -2    0.80    1.50
  -7  -1   2   28.40    2.60
  -7  -1   2   34.50    2.70
  -7  -1   2   30.70    2.50
  -7  -1   2   30.40    2.60
   7   1  -2   26.60    2.40
   7   1  -2   32.00    1.50
   7   1  -2   29.60    2.50
   7   1  -2   27.30    2.60
  -7  -2   2  809.52   19.60
  -7  -2   2  818.12   19.80
  -7  -2   2  786.32   19.00
  -7  -2   2  787.32   19.90
  -7  -2   2  799.22   19.60
   7   2  -2  806.62   19.80
   7   2  -2  793.62   19.60
   7   2  -2  808.62   19.90
  -7  -3   2   42.50    2.60
  -7  -3   2   37.30    2.30
  -7  -3   2   33.50    2.70
  -7  -3   2   36.90    2.30
   7   3  -2   32.40    2.50
   7   3  -2   36.70    2.70
   7   3  -2   36.20    2.40
  -7  -4   2  132.39    4.80
  -7  -4   2  135.19    4.70
  -7  -4   2  139.89    4.10
   7   4  -2  144.09    5.00
   7   4  -2  133.99    4.80
   7   4  -2  136.69    4.40
   7   4  -2  135.09    4.80
  -7  -5   2  135.29    4.80
  -7  -5   2  138.79    4.60
   7   5  -2  143.59    3.90
   7   5  -2  137.19    4.70
   7   5  -2  136.39    5.30
   7   5  -2  144.09    4.80
  -7  -6   2    7.20    1.20
  -7  -6   2    5.20    1.20
   7   6  -2    8.20    1.80
   7   6  -2    7.90    1.30
   7   6  -2    6.80    1.20
  -7  -7   2   22.90    1.80
   7   7  -2   23.50    2.80
   7   7  -2   20.80    1.70
   7   7  -2   23.30    1.90
  -7  -8   2  191.38    5.60
  -7  -8   2  184.18    5.40
   7   8  -2  194.88    5.60
   7   8  -2  183.38    5.50
   7   8  -2  189.08    7.60
  -7  -9   2    1.60    0.80
   7   9  -2    2.10    2.00
   7   9  -2    2.50    1.00
   7   9  -2    0.30    0.80
   7   9  -2    0.70    2.00
  -7 -10   2   59.99    2.10
   7  10  -2   63.59    5.20
   7  10  -2   65.39    2.60
   7  10  -2   62.29    5.30
   7  10  -2   61.89    2.50
   7  11  -2    1.20    2.40
   7  11  -2    4.10    2.60
   7  11  -2    3.00    0.80
   7  12  -2   84.79    6.20
   7  13  -2    2.10    2.40
   7  14  -2   14.30    3.90
   8 -14  -2   -2.30    2.20
   8 -13  -2    2.20    2.40
  -8  12   2    1.60    2.20
   8 -12  -2   -0.10    2.20
  -8  11   2   38.60    4.20
   8 -11  -2   37.00    4.10
  -8  10   2   56.59    4.70
   8 -10  -2   51.49    4.70
  -8   9   2  105.19    5.80
  -8   9   2  100.49    7.60
   8  -9  -2   98.29    5.60
  -8   8   2   42.80    4.00
  -8   8   2   39.60    3.60
  -8   8   2   44.80    3.50
  -8   8   2   46.30    4.10
   8  -8  -2   36.90    3.80
  -8   7   2   24.40    3.10
  -8   7   2   22.20    3.00
  -8   7   2   25.20    2.90
  -8   7   2   20.70    2.40
   8  -7  -2   19.10    2.90
   8  -7  -2   18.80    2.40
  -8   6   2   49.10    3.10
  -8   6   2   57.59    4.10
  -8   6   2   48.30    3.70
  -8   6   2   48.80    3.80
   8  -6  -2   55.79    3.70
   8  -6  -2   57.09    4.00
  -8   5   2  128.39    5.70
  -8   5   2  136.69    5.90
  -8   5   2  129.99    4.70
  -8   5   2  134.19    5.80
   8  -5  -2  134.89    5.70
   8  -5  -2  140.79    5.90
  -8   4   2   81.69    3.20
  -8   4   2   78.89    4.40
  -8   4   2   89.79    4.70
  -8   4   2   90.89    4.60
   8  -4  -2   84.29    4.40
   8  -4  -2   92.49    4.70
   8  -4  -2   72.49    4.00
  -8   3   2  149.79    6.00
  -8   3   2  136.39    5.80
  -8   3   2  135.19    4.00
  -8   3   2  138.69    5.90
   8  -3  -2  136.99    5.90
   8  -3  -2  134.89    5.60
   8  -3  -2  134.69    5.80
  -8   2   2   49.60    3.50
  -8   2   2   53.79    3.90
  -8   2   2   44.80    3.70
   8  -2  -2   41.50    3.30
   8  -2  -2   47.50    3.50
   8  -2  -2   49.50    3.70
  -8   1   2   88.69    4.60
  -8   1   2   80.39    4.40
  -8   1   2   81.59    4.40
   8  -1  -2   89.29    4.60
   8  -1  -2   86.09    4.30
   8  -1  -2   91.09    4.50
  -8   0   2   48.40    3.30
  -8   0   2   49.10    3.40
  -8   0   2   46.70    3.40
   8   0  -2   51.59    3.70
   8   0  -2   47.50    3.30
   8   0  -2   47.50    3.40
  -8  -1   2   76.99    4.00
  -8  -1   2   83.19    4.10
  -8  -1   2   80.09    4.00
   8   1  -2   88.49    4.20
   8   1  -2   81.39    2.60
   8   1  -2   84.19    4.10
   8   1  -2   80.49    4.20
  -8  -2   2   52.19    3.10
  -8  -2   2   43.10    3.30
  -8  -2   2   50.59    3.10
  -8  -2   2   50.09    3.10
  -8  -2   2   41.50    2.20
   8   2  -2   43.60    3.10
   8   2  -2   47.70    3.10
   8   2  -2   45.30    3.20
  -8  -3   2  134.49    5.00
  -8  -3   2  136.79    5.30
  -8  -3   2  138.19    4.50
   8   3  -2  147.79    5.40
   8   3  -2  131.59    4.80
   8   3  -2  137.39    5.20
  -8  -4   2   81.39    3.60
  -8  -4   2   88.99    3.20
  -8  -4   2   87.29    4.00
   8   4  -2   85.19    3.40
   8   4  -2   83.49    3.90
   8   4  -2   89.59    3.80
   8   4  -2   92.59    3.80
  -8  -5   2  136.99    4.80
  -8  -5   2  139.99    5.00
   8   5  -2  132.89    4.90
   8   5  -2  136.49    4.20
   8   5  -2  129.19    5.10
   8   5  -2  132.99    4.90
  -8  -6   2   56.59    3.10
  -8  -6   2   61.39    2.90
   8   6  -2   55.79    3.50
   8   6  -2   53.19    2.90
   8   6  -2   56.29    3.00
  -8  -7   2   19.00    1.90
   8   7  -2   20.70    1.90
   8   7  -2   21.50    2.70
   8   7  -2   19.40    1.80
  -8  -8   2   40.70    2.50
   8   8  -2   40.20    3.80
   8   8  -2   42.30    2.50
   8   8  -2   48.10    2.70
  -8  -9   2   99.69    3.60
   8   9  -2   99.99    5.80
   8   9  -2   94.99    6.30
   8   9  -2   99.99    3.70
   8   9  -2   99.59    3.80
  -8 -10   2   50.69    2.30
   8  10  -2   55.89    5.50
   8  10  -2   51.79    4.90
   8  10  -2   57.29    2.70
   8  11  -2   33.70    4.60
   8  11  -2   36.80    2.10
   8  11  -2   31.40    4.20
   8  12  -2    4.90    2.60
   8  13  -2    0.60    2.30
   8  14  -2    0.50    2.40
   9 -13  -2    1.90    2.40
  -9  12   2    1.80    2.40
   9 -12  -2    0.40    2.30
  -9  11   2    4.10    2.30
   9 -11  -2    7.40    2.80
  -9  10   2    1.20    2.10
   9 -10  -2    2.60    2.30
  -9   9   2   11.60    2.80
  -9   9   2    5.40    2.50
   9  -9  -2    9.20    2.60
  -9   8   2   60.19    4.70
  -9   8   2   52.29    4.10
  -9   8   2   56.69    3.80
  -9   8   2   54.59    4.50
   9  -8  -2   54.79    4.50
  -9   7   2   81.39    5.10
  -9   7   2   83.89    4.10
  -9   7   2   65.49    4.90
  -9   7   2   74.89    4.70
   9  -7  -2   86.59    4.60
   9  -7  -2   73.79    5.00
  -9   6   2    7.20    2.10
  -9   6   2    4.20    2.20
  -9   6   2    5.50    2.20
  -9   6   2    4.30    1.40
   9  -6  -2    6.70    2.00
   9  -6  -2    2.30    2.00
  -9   5   2   23.10    2.90
  -9   5   2   24.60    2.00
  -9   5   2   23.20    3.00
  -9   5   2   23.20    3.00
   9  -5  -2   24.30    3.00
   9  -5  -2   24.40    3.00
  -9   4   2   10.50    2.30
  -9   4   2   12.80    2.40
  -9   4   2    9.60    1.20
  -9   4   2   10.00    2.20
   9  -4  -2    8.10    2.20
   9  -4  -2    9.70    2.30
  -9   3   2   45.30    1.90
  -9   3   2   51.49    3.70
  -9   3   2   51.39    3.90
  -9   3   2   44.00    3.50
   9  -3  -2   40.90    3.70
   9  -3  -2   44.30    3.50
   9  -3  -2   49.10    3.60
  -9   2   2  196.68    7.50
  -9   2   2  194.48    7.40
  -9   2   2  201.08    7.40
   9  -2  -2  194.38    7.30
   9  -2  -2  190.38    7.20
   9  -2  -2  197.38    7.40
  -9   1   2  143.69    6.20
  -9   1   2  152.68    6.00
  -9   1   2  153.78    6.10
   9  -1  -2  141.19    6.00
   9  -1  -2  145.49    6.00
   9  -1  -2  139.29    6.10
  -9   0   2    0.10    1.80
  -9   0   2   -0.60    1.60
  -9   0   2   -0.30    1.50
   9   0  -2   -0.60    1.50
   9   0  -2    1.80    1.70
   9   0  -2   -0.80    1.40
  -9  -1   2  149.09    6.00
  -9  -1   2  141.09    5.70
  -9  -1   2  139.29    5.60
   9   1  -2  150.98    6.10
   9   1  -2  149.59    5.70
   9   1  -2  145.89    4.00
   9   1  -2  147.09    5.80
  -9  -2   2  186.48    5.50
  -9  -2   2  199.18    6.60
  -9  -2   2  198.68    6.60
  -9  -2   2  194.98    6.90
   9   2  -2  184.18    6.70
   9   2  -2  195.08    6.70
   9   2  -2  193.88    6.90
  -9  -3   2   41.90    2.30
  -9  -3   2   41.70    3.30
  -9  -3   2   48.70    2.80
  -9  -3   2   48.70    3.00
   9   3  -2   47.70    3.20
   9   3  -2   49.50    3.30
   9   3  -2   45.70    2.90
  -9  -4   2    9.30    1.90
  -9  -4   2   12.20    1.40
  -9  -4   2   14.00    1.90
   9   4  -2    9.20    1.70
   9   4  -2   10.80    1.90
   9   4  -2   10.30    1.50
  -9  -5   2   24.40    2.20
  -9  -5   2   25.50    2.50
  -9  -5   2   22.50    1.40
  -9  -5   2   25.10    1.40
   9   5  -2   24.20    2.30
   9   5  -2   24.40    2.40
   9   5  -2   22.60    1.80
   9   5  -2   25.60    2.40
  -9  -6   2    6.30    1.40
  -9  -6   2    4.50    1.50
   9   6  -2    5.60    1.50
   9   6  -2    5.70    1.60
   9   6  -2    8.50    1.60
   9   6  -2    6.20    0.80
  -9  -7   2   78.29    3.80
  -9  -7   2   74.69    3.50
   9   7  -2   85.29    4.50
   9   7  -2   82.29    3.70
   9   7  -2   82.49    3.80
  -9  -8   2   57.09    3.10
   9   8  -2   54.59    3.20
   9   8  -2   58.29    3.10
   9   8  -2   53.49    4.20
  -9  -9   2   10.70    1.60
   9   9  -2   11.60    2.60
   9   9  -2   10.70    1.70
  -9 -10   2    1.20    0.90
   9  10  -2    1.30    1.10
   9  10  -2    4.80    2.70
   9  10  -2    3.20    2.10
   9  11  -2    4.70    1.30
   9  11  -2    8.80    2.70
   9  12  -2    4.00    2.60
   9  12  -2    0.80    0.90
   9  13  -2    2.20    2.50
  10 -13  -2    6.10    2.90
  10 -12  -2   -1.00    2.20
 -10  11   2   -0.30    2.40
  10 -11  -2    5.60    2.60
 -10  10   2   12.80    3.10
  10 -10  -2    2.60    2.40
 -10   9   2    5.70    2.10
 -10   9   2    4.60    2.50
  10  -9  -2    3.90    2.60
 -10   8   2    4.80    2.10
 -10   8   2   -1.00    1.40
 -10   8   2    5.30    2.50
 -10   8   2    6.10    3.90
  10  -8  -2    2.20    2.20
 -10   7   2   45.00    4.20
 -10   7   2   45.40    4.30
 -10   7   2   51.59    4.70
 -10   7   2   48.70    3.30
  10  -7  -2   49.90    4.60
  10  -7  -2   56.29    4.10
 -10   6   2   24.10    3.30
 -10   6   2   27.70    2.40
 -10   6   2   26.50    3.50
 -10   6   2   25.60    3.30
  10  -6  -2   28.10    3.30
  10  -6  -2   24.20    3.30
 -10   5   2   13.80    2.60
 -10   5   2   17.30    1.70
 -10   5   2   12.80    2.70
 -10   5   2   14.20    2.60
  10  -5  -2   18.40    2.80
  10  -5  -2   11.10    2.40
 -10   4   2    2.10    2.10
 -10   4   2    2.80    0.90
 -10   4   2    1.60    1.70
 -10   4   2    3.90    2.00
  10  -4  -2    4.40    2.00
  10  -4  -2    2.40    1.90
 -10   3   2   23.60    2.90
 -10   3   2   19.50    2.80
 -10   3   2   17.30    2.90
  10  -3  -2   18.00    2.80
  10  -3  -2   19.20    2.60
  10  -3  -2   15.70    2.60
 -10   2   2   37.00    3.70
 -10   2   2   32.20    3.30
 -10   2   2   40.50    3.60
  10  -2  -2   34.10    3.30
  10  -2  -2   37.60    3.40
  10  -2  -2   42.00    3.70
 -10   1   2  132.89    6.00
 -10   1   2  134.29    5.80
 -10   1   2  121.59    5.70
  10  -1  -2  127.19    5.70
  10  -1  -2  141.59    6.00
  10  -1  -2  130.79    6.00
 -10   0   2   26.80    3.10
 -10   0   2   25.20    2.80
 -10   0   2   26.80    3.00
  10   0  -2   21.60    2.80
  10   0  -2   21.90    2.70
  10   0  -2   20.40    2.60
 -10  -1   2  136.99    5.90
 -10  -1   2   99.49    5.00
 -10  -1   2  134.29    5.60
  10   1  -2  137.49    5.80
  10   1  -2  129.69    3.60
  10   1  -2  125.09    5.40
  10   1  -2  135.09    5.60
 -10  -2   2   38.90    2.90
 -10  -2   2   39.00    3.40
 -10  -2   2   37.80    2.00
 -10  -2   2   40.20    3.00
  10   2  -2   41.10    3.10
  10   2  -2   42.50    3.60
  10   2  -2   37.40    3.10
  10   2  -2   36.80    2.00
 -10  -3   2   21.40    2.60
 -10  -3   2   19.10    1.60
 -10  -3   2   15.60    2.40
  10   3  -2   22.40    2.50
  10   3  -2   20.40    2.60
  10   3  -2   18.80    2.10
 -10  -4   2    4.90    1.40
 -10  -4   2    4.20    1.20
 -10  -4   2    2.90    1.60
  10   4  -2    3.20    1.40
  10   4  -2    3.30    1.50
  10   4  -2    1.70    1.20
 -10  -5   2   17.40    2.30
 -10  -5   2   13.30    1.90
 -10  -5   2   17.80    1.50
  10   5  -2   17.70    2.30
  10   5  -2   12.50    2.00
  10   5  -2   16.40    1.80
 -10  -6   2   26.10    2.70
 -10  -6   2   26.80    2.50
  10   6  -2   27.50    1.70
  10   6  -2   27.30    2.60
  10   6  -2   23.40    2.50
  10   6  -2   24.80    2.60
 -10  -7   2   47.60    3.30
  10   7  -2   49.80    3.70
  10   7  -2   49.90    3.30
  10   7  -2   51.99    3.20
 -10  -8   2    7.80    1.70
  10   8  -2    6.40    2.00
  10   8  -2    5.30    1.60
  10   8  -2    5.10    1.50
 -10  -9   2    5.90    1.50
  10   9  -2    5.20    2.30
  10   9  -2    6.60    1.60
 -10 -10   2    7.40    1.50
  10  10  -2    4.90    1.50
  10  10  -2    7.10    2.60
  10  10  -2    6.40    2.50
  10  11  -2    2.90    2.30
  10  11  -2    4.00    1.40
  10  12  -2    4.20    2.60
  10  12  -2    1.60    1.20
  11 -13  -2   15.60    3.70
  11 -12  -2   21.90    3.90
 -11  11   2   -1.80    2.20
  11 -11  -2   -2.10    2.20
 -11  10   2   25.40    4.00
  11 -10  -2   20.60    3.80
 -11   9   2    4.40    2.50
 -11   9   2    1.00    1.80
  11  -9  -2    1.80    2.20
 -11   8   2   15.90    3.10
 -11   8   2   22.40    3.70
 -11   8   2   20.30    2.60
  11  -8  -2   20.00    3.60
 -11   7   2   -1.00    1.90
 -11   7   2    1.20    1.30
 -11   7   2   -1.20    2.10
 -11   7   2    1.70    2.40
  11  -7  -2    2.70    2.30
  11  -7  -2    0.80    1.80
 -11   6   2   40.80    2.80
 -11   6   2   46.40    4.50
 -11   6   2   52.49    4.70
 -11   6   2   47.00    4.60
  11  -6  -2   35.30    3.80
  11  -6  -2   41.00    4.40
 -11   5   2   26.00    3.60
 -11   5   2   25.40    3.50
 -11   5   2   30.10    3.70
 -11   5   2   28.70    2.10
  11  -5  -2   27.90    3.30
  11  -5  -2   33.00    3.90
 -11   4   2   14.00    2.60
 -11   4   2   14.10    2.80
 -11   4   2   13.00    2.60
  11  -4  -2   17.70    2.90
  11  -4  -2   12.60    2.70
 -11   3   2    2.90    2.00
 -11   3   2    3.10    2.10
 -11   3   2    3.60    1.90
  11  -3  -2    6.70    2.10
  11  -3  -2    8.50    2.30
 -11   2   2   19.40    2.80
 -11   2   2   22.30    3.10
 -11   2   2   22.00    3.10
  11  -2  -2   22.00    2.90
  11  -2  -2   20.80    2.90
  11  -2  -2   19.50    2.80
 -11   1   2  143.59    6.30
 -11   1   2  136.29    6.20
 -11   1   2  143.09    6.50
  11  -1  -2  146.29    6.30
  11  -1  -2  145.79    6.30
  11  -1  -2  156.28    6.70
 -11   0   2    1.00    1.70
 -11   0   2   -2.90    1.50
  11   0  -2   -0.10    1.50
  11   0  -2   -0.30    1.60
  11   0  -2    0.40    1.70
 -11  -1   2  140.99    6.00
 -11  -1   2  154.28    6.50
  11   1  -2  141.99    6.10
  11   1  -2  140.19    3.90
  11   1  -2  145.79    6.30
  11   1  -2  142.79    6.10
 -11  -2   2   21.20    2.70
 -11  -2   2   21.80    2.50
 -11  -2   2   18.90    1.50
  11   2  -2   16.30    2.50
  11   2  -2   19.60    1.50
  11   2  -2   25.20    2.90
  11   2  -2   20.90    2.60
 -11  -3   2    5.40    1.90
 -11  -3   2    6.60    1.10
 -11  -3   2    4.80    1.40
  11   3  -2    6.10    1.70
  11   3  -2    5.60    1.80
  11   3  -2    3.50    1.60
 -11  -4   2   11.40    1.70
 -11  -4   2   13.60    2.40
  11   4  -2   18.10    2.40
  11   4  -2   18.50    2.60
  11   4  -2   13.30    1.90
 -11  -5   2   24.40    2.50
 -11  -5   2   25.40    2.00
 -11  -5   2   29.30    3.00
  11   5  -2   25.90    2.80
  11   5  -2   27.00    2.90
  11   5  -2   28.50    2.40
 -11  -6   2   43.20    3.50
  11   6  -2   39.80    3.40
  11   6  -2   38.90    2.40
  11   6  -2   43.80    3.20
 -11  -7   2   -0.20    1.60
  11   7  -2    1.20    1.60
  11   7  -2    2.00    1.60
  11   7  -2    1.20    1.40
 -11  -8   2   24.20    2.60
  11   8  -2   19.30    2.70
  11   8  -2   13.20    2.20
 -11  -9   2    0.50    1.50
  11   9  -2   -0.20    1.80
  11   9  -2    0.90    1.50
 -11 -10   2   26.90    2.50
  11  10  -2   26.80    2.70
  11  10  -2   29.00    3.70
  11  11  -2    0.20    1.30
  11  11  -2    1.40    2.20
  11  12  -2   26.70    2.40
  12 -12  -2    7.50    3.10
 -12  11   2    3.80    4.60
  12 -11  -2   -1.00    2.40
 -12  10   2    4.90    2.90
  12 -10  -2   12.90    3.40
 -12   9   2   20.70    3.80
  12  -9  -2   28.10    4.10
 -12   8   2   31.10    4.00
 -12   8   2   28.80    3.90
  12  -8  -2   26.10    4.00
 -12   7   2   27.60    3.90
 -12   7   2   26.60    4.00
 -12   7   2   28.90    2.70
 -12   7   2   28.90    3.90
  12  -7  -2   36.70    4.00
  12  -7  -2   25.30    3.70
 -12   6   2   -1.30    1.10
 -12   6   2    2.10    2.30
 -12   6   2   -0.50    2.10
 -12   6   2    1.00    2.00
  12  -6  -2   -2.60    1.50
  12  -6  -2   -1.30    2.10
 -12   5   2   -1.10    2.10
 -12   5   2    1.90    2.10
 -12   5   2    1.60    2.10
  12  -5  -2   -0.60    2.10
  12  -5  -2   -1.50    1.80
 -12   4   2    3.30    2.30
 -12   4   2    3.40    2.20
  12  -4  -2    7.80    2.60
  12  -4  -2    8.00    2.50
 -12   3   2  113.99    6.30
 -12   3   2  108.49    6.00
  12  -3  -2  118.89    6.30
  12  -3  -2  117.29    6.00
 -12   2   2    1.90    2.00
 -12   2   2    0.30    1.80
  12  -2  -2    2.50    1.90
  12  -2  -2   -2.20    1.70
 -12   1   2   19.00    3.10
 -12   1   2    5.30    2.30
  12  -1  -2   13.70    2.60
  12  -1  -2   16.10    2.80
  12  -1  -2    7.20    2.30
 -12   0   2    3.80    2.10
 -12   0   2    2.00    1.90
  12   0  -2    2.30    2.00
  12   0  -2    1.60    1.80
  12   0  -2    4.30    1.80
 -12  -1   2   12.60    2.40
 -12  -1   2    8.00    2.30
  12   1  -2   11.90    0.90
  12   1  -2   10.70    2.20
  12   1  -2   10.60    2.30
  12   1  -2   11.60    2.30
 -12  -2   2    0.10    0.70
 -12  -2   2   -1.10    1.40
 -12  -2   2   -1.20    1.60
  12   2  -2   -0.20    1.50
  12   2  -2    0.40    0.70
  12   2  -2   -0.50    1.30
  12   2  -2    0.50    1.70
 -12  -3   2  113.79    5.00
 -12  -3   2  113.89    5.60
 -12  -3   2  114.69    3.80
  12   3  -2  109.89    5.60
  12   3  -2  114.79    5.50
  12   3  -2  111.59    5.20
  12   3  -2  106.09    4.10
 -12  -4   2    6.10    2.00
  12   4  -2    7.30    2.10
  12   4  -2    8.80    1.80
  12   4  -2    2.00    1.60
 -12  -5   2    2.00    1.80
 -12  -5   2   -0.10    0.90
  12   5  -2    1.00    1.20
  12   5  -2    0.30    1.50
  12   5  -2    3.70    1.80
 -12  -6   2    0.20    0.60
 -12  -6   2    1.10    1.80
  12   6  -2    1.70    1.60
  12   6  -2   -1.70    1.50
 -12  -7   2   23.50    2.90
  12   7  -2   28.20    3.20
  12   7  -2   30.30    3.10
 -12  -8   2   31.10    3.10
  12   8  -2   31.90    3.30
  12   8  -2   23.40    2.90
 -12  -9   2   26.90    2.80
  12   9  -2   25.60    3.20
  12   9  -2   26.80    2.90
 -12 -10   2   10.60    2.00
  12  10  -2    9.60    2.70
  12  10  -2    7.50    1.90
  12  11  -2    3.80    1.80
  12  12  -2    3.70    1.60
  13 -12  -2    8.30    3.40
  13 -11  -2   26.50    4.60
 -13  10   2    0.20    2.60
  13 -10  -2    4.80    3.00
 -13   9   2   12.60    3.40
  13  -9  -2   15.00    3.70
 -13   8   2   15.50    3.20
 -13   8   2   15.40    3.60
  13  -8  -2    9.30    3.10
 -13   7   2   57.39    5.30
 -13   7   2   62.69    5.50
  13  -7  -2   42.80    4.40
  13  -7  -2   51.99    5.40
 -13   6   2   13.70    3.40
 -13   6   2   10.80    3.10
  13  -6  -2   15.00    3.00
  13  -6  -2   17.10    3.40
 -13   5   2  133.99    7.20
 -13   5   2  142.59    7.20
  13  -5  -2  128.69    6.80
  13  -5  -2  143.99    7.40
 -13   4   2    5.70    2.40
 -13   4   2    0.00    2.30
  13  -4  -2    0.30    2.30
  13  -4  -2    2.90    2.40
 -13   3   2   96.69    6.00
 -13   3   2   92.39    5.80
  13  -3  -2   87.29    5.70
  13  -3  -2   87.09    5.70
 -13   2   2    9.50    2.70
 -13   2   2    7.10    2.60
  13  -2  -2    9.20    2.60
  13  -2  -2    4.90    2.30
 -13   1   2    8.20    2.60
 -13   1   2    1.80    2.00
  13  -1  -2    2.40    2.20
  13  -1  -2    6.80    2.50
  13  -1  -2    6.80    2.50
 -13   0   2    0.70    1.90
 -13   0   2   -0.30    2.00
  13   0  -2    1.00    2.00
  13   0  -2   -2.50    1.50
  13   0  -2    0.60    1.90
 -13  -1   2    5.60    1.90
 -13  -1   2    3.70    2.10
  13   1  -2    6.30    2.10
  13   1  -2    7.10    2.30
  13   1  -2    4.60    2.30
  13   1  -2    4.30    0.50
 -13  -2   2    4.80    2.20
 -13  -2   2    4.40    1.80
 -13  -2   2    5.20    1.00
  13   2  -2    5.40    1.00
  13   2  -2    4.20    1.90
  13   2  -2    5.00    2.00
  13   2  -2    8.40    2.30
 -13  -3   2   83.09    3.10
 -13  -3   2   85.99    5.30
 -13  -3   2   90.59    4.60
  13   3  -2   85.49    4.80
  13   3  -2   89.69    5.20
  13   3  -2   84.79    3.50
  13   3  -2   84.69    5.00
 -13  -4   2    0.10    2.00
  13   4  -2    4.80    2.00
  13   4  -2    1.00    1.50
  13   4  -2    5.60    2.10
  13   4  -2    4.10    1.20
 -13  -5   2  139.69    5.20
 -13  -5   2  138.69    6.50
  13   5  -2  135.79    6.40
  13   5  -2  140.39    5.50
  13   5  -2  136.19    5.50
  13   5  -2  132.89    6.20
 -13  -6   2   11.70    2.60
  13   6  -2   16.80    2.30
  13   6  -2   14.50    2.70
 -13  -7   2   60.59    4.40
  13   7  -2   59.79    4.40
 -13  -8   2   21.70    3.00
  13   8  -2   17.90    2.80
 -13  -9   2   14.00    2.50
  13   9  -2   14.60    2.60
 -13 -10   2    4.40    1.80
  13  10  -2    2.30    1.80
  13  11  -2   34.50    3.30
  13  12  -2   11.50    2.20
  14 -11  -2   47.80    5.70
 -14  10   2    7.50    3.70
  14 -10  -2    3.10    2.90
 -14   9   2   21.10    4.00
  14  -9  -2   12.60    3.70
 -14   8   2    5.80    2.70
 -14   8   2    3.40    2.50
  14  -8  -2    5.80    2.70
 -14   7   2   16.60    3.60
 -14   7   2   11.60    3.20
  14  -7  -2   11.90    3.30
 -14   6   2   13.50    3.30
 -14   6   2   18.10    3.60
  14  -6  -2   20.20    3.50
  14  -6  -2   11.10    3.10
 -14   5   2   73.79    5.90
 -14   5   2   63.59    5.30
  14  -5  -2   68.49    5.70
  14  -5  -2   71.69    5.50
 -14   4   2   35.50    4.40
 -14   4   2   44.80    4.90
  14  -4  -2   33.00    4.40
  14  -4  -2   45.00    4.80
 -14   3   2   13.40    3.20
 -14   3   2   11.20    3.00
  14  -3  -2   15.20    3.20
  14  -3  -2    9.60    2.80
 -14   2   2   97.49    5.90
 -14   2   2   93.69    6.30
  14  -2  -2  100.79    6.30
  14  -2  -2   98.49    6.20
 -14   1   2   42.30    4.20
 -14   1   2   42.60    4.70
  14  -1  -2   40.40    4.40
  14  -1  -2   33.00    3.90
 -14   0   2   29.00    3.60
 -14   0   2   23.40    3.80
  14   0  -2   27.40    3.70
  14   0  -2   30.90    4.00
  14   0  -2   23.30    3.40
 -14  -1   2   42.30    2.20
 -14  -1   2   36.80    4.10
 -14  -1   2   39.80    3.90
  14   1  -2   38.20    4.00
  14   1  -2   43.30    4.20
  14   1  -2   45.20    4.50
 -14  -2   2   92.69    3.30
 -14  -2   2   99.89    6.00
 -14  -2   2   95.59    5.20
  14   2  -2   98.69    5.70
  14   2  -2   99.79    5.50
  14   2  -2   96.29    5.80
  14   2  -2   92.49    3.20
 -14  -3   2   15.10    2.40
 -14  -3   2   16.20    3.20
  14   3  -2   14.80    2.70
  14   3  -2   15.50    2.90
  14   3  -2   14.10    1.60
  14   3  -2   12.60    2.70
 -14  -4   2   37.30    4.10
  14   4  -2   41.30    3.60
  14   4  -2   45.40    4.30
  14   4  -2   39.80    4.00
  14   4  -2   35.60    2.70
 -14  -5   2   61.69    4.80
  14   5  -2   60.29    4.80
  14   5  -2   62.19    3.60
 -14  -6   2   15.00    2.90
  14   6  -2   18.10    3.00
  14   6  -2   10.80    2.00
 -14  -7   2   12.30    2.70
  14   7  -2   13.10    2.70
 -14  -8   2    5.70    2.20
  14   8  -2    5.50    2.10
 -14  -9   2   15.30    2.70
  14   9  -2   15.70    2.70
 -14 -10   2    2.70    1.90
  14  10  -2    2.90    2.00
 -14 -11   2   58.69    6.10
  14  11  -2   63.19    4.40
  15 -11  -2    8.80    3.40
  15 -10  -2   31.90    5.00
 -15   9   2    9.20    3.50
  15  -9  -2   13.00    3.70
 -15   8   2    1.90    2.50
 -15   8   2    7.40    3.30
  15  -8  -2    7.20    3.00
 -15   7   2    1.20    2.60
 -15   7   2    1.30    2.60
  15  -7  -2    2.90    2.90
 -15   6   2   26.00    4.20
 -15   6   2   33.60    4.50
  15  -6  -2   34.40    4.90
  15  -6  -2   20.80    3.60
 -15   5   2   97.79    6.70
 -15   5   2   93.29    6.80
  15  -5  -2   98.29    6.80
  15  -5  -2   90.69    6.40
 -15   4   2    7.90    3.10
 -15   4   2    8.80    3.20
  15  -4  -2    5.10    2.60
  15  -4  -2    3.80    2.90
 -15   3   2    6.10    2.90
 -15   3   2   11.20    3.10
  15  -3  -2    7.50    2.80
  15  -3  -2   11.50    3.30
 -15   2   2   50.69    4.90
 -15   2   2   48.10    5.30
  15  -2  -2   69.39    5.90
  15  -2  -2   62.99    5.10
 -15   1   2  123.69    6.80
 -15   1   2  128.49    7.20
  15  -1  -2  126.79    7.10
  15  -1  -2  140.39    7.50
 -15   0   2   -0.40    2.10
 -15   0   2    1.30    2.40
  15   0  -2   -3.30    1.90
  15   0  -2   -0.10    2.00
 -15  -1   2  126.09    7.10
 -15  -1   2  126.29    6.50
  15   1  -2  123.69    6.50
  15   1  -2  124.89    7.00
  15   1  -2  131.09    6.90
 -15  -2   2   49.90    4.90
 -15  -2   2   54.19    4.30
  15   2  -2   73.99    5.40
  15   2  -2   58.39    5.10
  15   2  -2   60.29    4.70
  15   2  -2   58.49    2.30
 -15  -3   2    7.30    2.90
 -15  -3   2   10.90    2.30
  15   3  -2   10.90    2.60
  15   3  -2   10.40    1.40
  15   3  -2    9.20    2.80
  15   3  -2   14.30    2.90
 -15  -4   2    0.10    2.20
  15   4  -2    7.40    1.60
  15   4  -2    6.10    2.40
  15   4  -2    5.20    2.10
 -15  -5   2   87.29    5.80
  15   5  -2   87.59    5.60
 -15  -6   2   38.50    4.30
  15   6  -2   28.80    3.70
 -15  -7   2    6.00    2.40
  15   7  -2    3.20    2.10
 -15  -8   2    8.30    2.60
  15   8  -2    6.20    2.30
 -15  -9   2   11.30    2.80
  15   9  -2   11.90    2.70
 -15 -10   2   40.10    4.00
  15  10  -2   37.20    3.90
 -15 -11   2    7.70    3.10
  16 -10  -2    1.90    3.00
  16  -9  -2    0.60    2.70
 -16   8   2   15.00    3.80
 -16   8   2   11.60    3.90
  16  -8  -2   11.40    3.60
 -16   7   2   17.80    4.10
 -16   7   2   18.50    3.90
  16  -7  -2   10.40    3.30
 -16   6   2   10.20    3.40
 -16   6   2   11.80    3.70
  16  -6  -2   10.60    3.30
  16  -6  -2   10.20    3.40
 -16   5   2   12.50    3.70
 -16   5   2    7.70    3.20
  16  -5  -2   16.50    3.80
  16  -5  -2   15.30    3.60
 -16   4   2   21.40    4.00
 -16   4   2   22.30    4.10
  16  -4  -2   19.40    3.70
  16  -4  -2   20.50    3.60
 -16   3   2   17.40    3.60
 -16   3   2   14.00    3.60
  16  -3  -2   16.70    3.60
  16  -3  -2   14.50    3.60
 -16   2   2   37.40    4.60
 -16   2   2   32.80    4.70
  16  -2  -2   40.20    4.70
  16  -2  -2   28.80    4.20
 -16   1   2   22.90    3.90
 -16   1   2   17.80    3.40
  16  -1  -2   22.00    4.00
  16  -1  -2   22.00    3.70
 -16   0   2  358.26   13.40
 -16   0   2  362.86   12.80
  16   0  -2  380.26   13.10
  16   0  -2  375.96   13.50
 -16  -1   2   18.90    3.20
 -16  -1   2   20.60    3.80
  16   1  -2   24.10    3.80
  16   1  -2   20.90    3.60
 -16  -2   2   40.90    4.20
 -16  -2   2   25.50    4.10
  16   2  -2   37.00    4.40
  16   2  -2   45.30    4.50
  16   2  -2   47.80    5.00
 -16  -3   2   17.60    3.50
  16   3  -2   19.80    3.50
  16   3  -2   14.40    2.90
 -16  -4   2   23.10    3.80
  16   4  -2   27.40    3.80
  16   4  -2   20.70    3.60
 -16  -5   2    9.30    2.80
  16   5  -2   13.80    3.00
 -16  -6   2   10.20    3.00
  16   6  -2   11.40    2.90
 -16  -7   2   17.80    3.30
  16   7  -2   18.80    3.30
 -16  -8   2   11.90    2.90
  16   8  -2   15.60    3.00
 -16  -9   2    3.90    2.20
  16   9  -2    0.40    2.20
 -16 -10   2   -1.20    1.90
  17 -10  -2   24.80    4.80
  17  -9  -2    6.70    3.60
 -17   8   2    0.60    2.80
 -17   8   2   -1.40    2.60
  17  -8  -2   -4.80    2.40
 -17   7   2    4.30    2.90
 -17   7   2   -2.40    2.70
  17  -7  -2   -3.30    2.60
 -17   6   2   44.10    5.70
 -17   6   2   39.80    5.30
  17  -6  -2   37.70    5.40
 -17   5   2    3.80    3.20
 -17   5   2    6.20    3.30
  17  -5  -2    2.40    3.00
  17  -5  -2    4.90    3.00
 -17   4   2    5.30    3.10
 -17   4   2    2.80    3.00
  17  -4  -2    1.70    2.80
  17  -4  -2    0.60    2.80
 -17   3   2   52.19    5.70
 -17   3   2   56.89    5.70
  17  -3  -2   62.79    5.90
  17  -3  -2   56.19    5.60
 -17   2   2   39.30    4.70
 -17   2   2   35.90    5.00
  17  -2  -2   38.00    4.80
  17  -2  -2   41.00    5.00
 -17   1   2    7.40    3.00
 -17   1   2    2.80    3.00
  17  -1  -2    4.90    2.90
  17  -1  -2    4.90    2.90
 -17   0   2    3.50    2.80
 -17   0   2    0.60    2.30
  17   0  -2   -1.30    2.20
  17   0  -2    7.80    2.80
 -17  -1   2    2.20    2.30
 -17  -1   2    8.10    3.00
  17   1  -2    5.00    2.90
  17   1  -2    6.50    2.70
 -17  -2   2   44.90    5.10
  17   2  -2   48.10    4.90
  17   2  -2   46.20    5.00
 -17  -3   2   60.99    5.70
  17   3  -2   65.69    5.90
  17   3  -2   58.29    4.90
 -17  -4   2    0.00    2.40
  17   4  -2    6.20    2.70
 -17  -5   2    8.20    2.90
  17   5  -2    5.30    2.50
 -17  -6   2   38.80    4.50
  17   6  -2   35.30    4.40
 -17  -7   2    2.10    2.40
  17   7  -2    2.90    2.30
 -17  -8   2    1.20    2.20
  17   8  -2    2.10    2.30
 -17  -9   2    7.80    2.80
 -17 -10   2   30.60    3.90
  18  -9  -2    2.10    3.20
  18  -8  -2   -2.30    2.70
 -18   7   2    0.60    2.60
 -18   7   2   -2.10    2.60
  18  -7  -2   -2.20    2.80
 -18   6   2   -2.10    2.50
 -18   6   2   -0.50    2.80
  18  -6  -2   -3.00    2.50
 -18   5   2   14.30    3.90
 -18   5   2    5.40    3.20
  18  -5  -2   15.50    4.00
  18  -5  -2   11.80    3.80
 -18   4   2   -1.00    2.80
 -18   4   2   -2.00    2.90
  18  -4  -2   -1.40    2.40
  18  -4  -2   -2.00    2.40
 -18   3   2    0.80    2.60
 -18   3   2    3.50    3.00
  18  -3  -2    0.20    2.70
  18  -3  -2   -1.90    2.50
 -18   2   2    0.60    2.90
 -18   2   2    8.70    3.70
  18  -2  -2    8.20    3.20
  18  -2  -2    7.90    3.10
 -18   1   2    6.80    3.50
 -18   1   2   11.80    3.40
  18  -1  -2    8.30    3.20
  18  -1  -2   11.70    3.20
 -18   0   2    8.40    3.20
 -18   0   2    2.70    2.60
  18   0  -2    5.80    3.00
  18   0  -2    2.00    2.70
 -18  -1   2    6.60    3.20
  18   1  -2    8.80    2.80
  18   1  -2    9.00    3.20
 -18  -2   2   13.40    3.50
  18   2  -2    8.70    2.90
  18   2  -2    7.30    2.90
 -18  -3   2    0.00    2.70
  18   3  -2    1.00    2.50
  18   3  -2   -0.30    3.20
 -18  -4   2    0.30    2.40
  18   4  -2    2.40    2.50
 -18  -5   2   13.50    3.40
  18   5  -2    7.60    2.90
 -18  -6   2    3.30    2.70
  18   6  -2    0.20    2.20
 -18  -7   2   -0.30    2.50
  18   7  -2    0.60    3.80
 -18  -8   2   -0.50    2.40
 -18  -9   2    8.60    3.00
  19  -8  -2   36.40    5.70
 -19   7   2   -1.00    3.30
 -19   7   2    2.90    3.30
  19  -7  -2   -1.60    2.80
 -19   6   2   -0.90    2.60
 -19   6   2    1.30    3.40
  19  -6  -2    0.10    3.00
 -19   5   2   17.70    4.20
 -19   5   2   19.10    4.40
  19  -5  -2   16.10    4.10
 -19   4   2   58.79    6.20
 -19   4   2   54.09    6.30
  19  -4  -2   68.49    6.90
  19  -4  -2   63.49    6.60
 -19   3   2    2.30    3.00
 -19   3   2    0.20    2.80
  19  -3  -2   -2.00    2.50
  19  -3  -2   -3.30    2.50
 -19   2   2    7.90    3.40
 -19   2   2   16.00    4.30
  19  -2  -2    8.50    3.30
  19  -2  -2   12.00    3.70
 -19   1   2    5.20    3.40
 -19   1   2    5.50    2.70
  19  -1  -2    2.20    2.70
  19  -1  -2   -2.00    2.60
 -19   0   2   -0.60    2.90
  19   0  -2    1.40    2.90
  19   0  -2   -2.00    2.30
 -19  -1   2   -2.30    2.80
  19   1  -2    0.70    2.60
  19   1  -2   -2.10    2.60
 -19  -2   2   14.50    3.90
  19   2  -2   11.20    3.50
  19   2  -2   20.70    3.60
 -19  -3   2    2.60    2.80
  19   3  -2   -0.60    2.20
 -19  -4   2   57.69    6.10
  19   4  -2   57.59    5.80
 -19  -5   2   21.40    4.10
  19   5  -2   17.30    3.70
 -19  -6   2   -0.70    2.50
 -19  -7   2    1.00    2.60
 -19  -8   2   40.30    5.00
 -20   7   2    2.70    3.50
  20  -7  -2   11.20    4.00
 -20   6   2   18.70    4.80
 -20   6   2   26.60    5.20
  20  -6  -2   24.50    5.00
 -20   5   2    1.50    3.30
 -20   5   2   -1.40    3.20
  20  -5  -2   11.70    4.00
 -20   4   2   20.40    4.90
 -20   4   2   14.70    3.90
  20  -4  -2   22.30    4.50
  20  -4  -2   25.10    4.60
 -20   3   2   23.90    4.50
 -20   3   2   23.20    4.90
  20  -3  -2   16.70    4.10
  20  -3  -2   27.10    4.60
 -20   2   2   27.70    6.30
 -20   2   2   22.80    4.60
  20  -2  -2   21.20    4.40
  20  -2  -2   27.00    4.80
 -20   1   2    3.00    3.20
  20  -1  -2   -0.80    2.50
  20  -1  -2   -4.60    2.20
 -20   0   2    0.10    3.10
  20   0  -2    9.50    3.40
  20   0  -2   11.80    3.40
 -20  -1   2   -1.30    2.90
  20   1  -2   -0.10    2.60
  20   1  -2    0.30    2.80
 -20  -2   2   24.00    4.70
  20   2  -2   18.60    4.00
 -20  -3   2   24.50    4.70
  20   3  -2   25.60    4.50
 -20  -4   2   18.10    4.20
 -20  -5   2    6.00    3.30
 -20  -6   2   17.20    4.10
 -20  -7   2    3.70    3.10
 -21   6   2   13.90    4.20
  21  -6  -2    5.80    3.90
 -21   5   2   13.10    4.40
 -21   5   2   13.30    4.10
  21  -5  -2   12.20    4.00
 -21   4   2    3.10    3.40
 -21   4   2    7.30    3.70
  21  -4  -2    3.70    4.80
  21  -4  -2    3.50    3.40
 -21   3   2   11.30    4.50
  21  -3  -2   11.30    3.90
  21  -3  -2   10.40    4.10
 -21   2   2   23.70    5.00
  21  -2  -2   35.20    5.40
  21  -2  -2   37.80    5.70
 -21   1   2   12.00    4.10
  21  -1  -2   11.10    3.60
  21  -1  -2   13.60    3.90
 -21   0   2    2.70    3.40
  21   0  -2   -0.20    2.80
  21   0  -2    1.90    2.90
 -21  -1   2   10.90    3.80
  21   1  -2    8.20    3.20
  21   1  -2   15.70    4.20
 -21  -2   2   30.20    5.20
  21   2  -2   48.50    8.60
 -21  -3   2    7.30    3.70
 -21  -4   2    0.20    3.20
 -21  -5   2   17.40    4.10
 -21  -6   2    6.80    3.50
 -22   4   2   15.80    4.70
  22  -4  -2   23.30    4.90
 -22   3   2   -1.50    3.20
  22  -3  -2   -0.60    3.10
  22  -3  -2   -2.10    3.10
 -22   2   2    5.90    3.80
  22  -2  -2   11.00    3.70
  22  -2  -2   13.70    4.30
 -22   1   2    1.10    3.50
  22  -1  -2    5.30    3.30
  22  -1  -2    3.30    3.40
 -22   0   2   20.40    5.00
  22   0  -2   23.90    4.50
 -22  -1   2    2.30    3.50
 -22  -2   2   10.00    4.30
 -22  -3   2   -4.30    2.90
 -22  -4   2   24.20    5.00
 -23   1   2    0.50    3.60
  23  -1  -2   -1.10    2.70
 -23   0   2   -0.30    3.30
 -23  -1   2    9.80    4.40
 -23   0  -3   -2.00    3.10
 -22  -4  -3   12.30    4.10
 -22  -3  -3   -0.90    3.00
 -22  -2  -3    5.50    3.70
 -22  -1  -3   17.00    4.20
  22   0   3   15.70    4.30
 -22   0  -3    9.90    4.00
  22  -1   3   13.30    4.10
  22  -1   3   23.20    4.60
 -22   1  -3   22.40    5.30
  22  -2   3    2.50    3.10
  22  -2   3    1.00    3.10
 -22   2  -3    0.30    3.30
  22  -3   3   -1.60    3.00
  22  -3   3    2.70    3.70
 -22   3  -3    7.30    3.90
  22  -4   3   24.50    5.10
 -22   4  -3   25.30    5.30
 -21  -6  -3   44.80    5.70
 -21  -5  -3    6.00    3.40
 -21  -4  -3   -2.00    2.80
 -21  -3  -3   -0.30    2.90
 -21  -2  -3   31.20    5.30
  21   1   3    3.10    2.90
  21   1   3   -0.50    3.00
 -21  -1  -3   -3.00    2.80
  21   0   3   -0.10    2.80
  21   0   3   -2.10    3.00
 -21   0  -3    1.70    3.10
  21  -1   3   -1.20    3.00
  21  -1   3   -2.10    2.70
 -21   1  -3   -0.30    3.00
  21  -2   3   34.50    5.50
  21  -2   3   33.20    5.40
 -21   2  -3   26.30    5.10
  21  -3   3   -1.30    2.80
  21  -3   3   -2.50    2.70
 -21   3  -3    2.00    3.40
  21  -4   3    1.10    3.20
 -21   4  -3    2.70    3.30
 -21   4  -3    2.20    3.40
  21  -5   3    9.50    4.00
 -21   5  -3   -0.30    3.30
 -21   5  -3   10.50    4.20
  21  -6   3   34.30    5.80
 -21   6  -3   52.19    6.70
 -20  -7  -3    8.40    3.40
 -20  -6  -3    4.90    3.30
 -20  -5  -3    9.70    3.50
 -20  -4  -3    1.60    2.90
  20   3   3   17.20    4.10
 -20  -3  -3   21.40    4.30
  20   2   3    3.50    3.20
 -20  -2  -3    7.60    3.20
  20   1   3    8.90    3.30
  20   1   3   10.20    3.80
 -20  -1  -3    7.70    3.60
  20   0   3    2.00    2.90
  20   0   3    5.60    3.20
 -20   0  -3    2.20    3.20
  20  -1   3    5.10    3.50
  20  -1   3    9.00    3.40
 -20   1  -3    8.30    3.40
  20  -2   3    5.00    3.30
  20  -2   3    6.30    3.20
 -20   2  -3    1.50    3.20
 -20   2  -3    5.90    3.60
  20  -3   3   16.60    4.10
  20  -3   3   15.10    4.20
 -20   3  -3   10.70    3.80
 -20   3  -3   15.10    4.10
  20  -4   3    4.20    3.30
  20  -4   3    1.10    2.90
 -20   4  -3    1.90    2.90
 -20   4  -3   -1.30    3.20
  20  -5   3    7.50    3.70
 -20   5  -3    9.70    3.70
 -20   5  -3   12.30    4.10
  20  -6   3   13.20    4.10
 -20   6  -3   11.90    4.10
 -20   6  -3    9.50    4.00
  20  -7   3    8.60    4.00
 -20   7  -3    3.90    3.70
 -19  -8  -3   16.40    3.90
 -19  -7  -3    3.90    2.90
 -19  -6  -3   -2.40    2.30
  19   5   3    8.90    3.40
 -19  -5  -3   23.50    4.30
  19   4   3    6.10    3.20
 -19  -4  -3    9.80    3.60
  19   3   3   -1.60    2.70
 -19  -3  -3    0.50    2.90
  19   2   3   25.60    4.50
  19   2   3   23.20    4.00
 -19  -2  -3   22.80    4.20
  19   1   3    6.70    2.90
  19   1   3   -1.50    2.40
 -19  -1  -3    3.40    3.00
  19   0   3   -2.10    2.40
  19   0   3    0.10    2.60
 -19   0  -3    0.80    2.90
  19  -1   3   -0.50    2.50
  19  -1   3   -2.90    2.40
 -19   1  -3    0.00    2.70
 -19   1  -3   -1.50    2.50
  19  -2   3   24.60    4.50
  19  -2   3   19.30    4.00
 -19   2  -3   21.10    4.20
 -19   2  -3   16.60    4.20
  19  -3   3   -1.60    2.50
  19  -3   3    4.10    3.10
 -19   3  -3   -3.50    2.30
 -19   3  -3    2.40    3.20
  19  -4   3    2.70    2.90
  19  -4   3    9.00    3.70
 -19   4  -3    9.70    3.60
 -19   4  -3   12.10    3.80
  19  -5   3   11.90    3.70
 -19   5  -3   18.50    4.50
 -19   5  -3   14.60    3.80
  19  -6   3   -3.30    2.70
 -19   6  -3    2.50    3.20
 -19   6  -3   -5.30    2.60
  19  -7   3    9.30    3.90
 -19   7  -3   13.40    5.00
 -19   7  -3    8.20    3.80
  19  -8   3   13.50    4.40
 -18  -9  -3   38.90    4.80
 -18  -8  -3    2.70    2.60
 -18  -7  -3    1.80    2.50
  18   6   3   -1.00    2.50
 -18  -6  -3    0.20    2.40
  18   5   3   13.10    3.60
 -18  -5  -3   14.30    3.50
  18   4   3   -0.70    2.50
 -18  -4  -3    0.30    2.40
  18   3   3   46.30    5.10
  18   3   3   33.30    4.70
 -18  -3  -3   35.80    4.70
  18   2   3  137.29    7.60
  18   2   3  132.79    8.10
 -18  -2  -3  139.99    8.20
  18   1   3   13.60    3.70
  18   1   3    8.30    3.10
 -18  -1  -3   17.00    3.80
  18   0   3   36.50    4.70
  18   0   3   27.40    4.70
 -18   0  -3   29.60    4.60
 -18   0  -3   33.20    4.30
  18  -1   3    8.40    3.40
  18  -1   3   12.80    3.70
 -18   1  -3   15.00    3.80
 -18   1  -3   12.60    3.50
  18  -2   3  144.89    8.30
  18  -2   3  134.29    8.20
 -18   2  -3  148.89    8.70
 -18   2  -3  127.99    8.00
  18  -3   3   39.00    5.00
  18  -3   3   32.50    4.80
 -18   3  -3   34.40    5.00
 -18   3  -3   28.10    4.40
  18  -4   3    2.30    2.80
  18  -4   3    2.70    3.00
 -18   4  -3    2.50    2.80
 -18   4  -3   -0.50    2.80
  18  -5   3   12.00    3.50
  18  -5   3    9.70    3.50
 -18   5  -3   11.50    3.60
 -18   5  -3   10.10    3.50
  18  -6   3    6.10    3.40
 -18   6  -3    1.60    2.80
 -18   6  -3    0.30    2.90
  18  -7   3    0.60    3.00
 -18   7  -3   -1.30    2.70
 -18   7  -3    6.80    3.40
  18  -8   3   -1.80    3.20
  18  -9   3   22.50    4.70
 -17 -10  -3   31.10    4.10
 -17  -9  -3    1.40    2.30
  17   8   3   13.10    3.70
 -17  -8  -3   11.10    3.10
  17   7   3   -2.60    2.10
 -17  -7  -3    1.50    2.30
  17   6   3    0.40    2.50
 -17  -6  -3    0.90    2.40
  17   5   3   -1.60    2.20
 -17  -5  -3    1.60    2.40
  17   4   3   31.50    4.40
 -17  -4  -3   36.70    4.60
  17   3   3   76.99    5.60
  17   3   3   78.99    6.30
 -17  -3  -3   76.79    6.70
  17   2   3  122.69    7.60
  17   2   3  137.09    7.30
 -17  -2  -3  121.29    7.50
  17   1   3   22.90    4.10
  17   1   3   37.60    4.70
 -17  -1  -3   33.70    4.80
 -17  -1  -3   28.10    3.90
  17   0   3    0.40    2.50
  17   0   3   -0.10    2.10
 -17   0  -3   -3.20    2.30
 -17   0  -3    1.50    2.30
  17  -1   3   26.90    4.20
  17  -1   3   24.30    4.10
 -17   1  -3   30.00    4.20
 -17   1  -3   29.90    4.60
  17  -2   3  128.59    7.80
  17  -2   3  126.29    7.90
 -17   2  -3  127.89    7.60
 -17   2  -3  116.59    7.40
  17  -3   3   65.69    6.20
  17  -3   3   65.39    6.20
 -17   3  -3   73.89    6.50
 -17   3  -3   72.89    6.10
  17  -4   3   28.90    4.50
  17  -4   3   36.80    4.80
 -17   4  -3   37.00    3.90
 -17   4  -3   35.90    4.80
 -17   4  -3   39.60    5.20
  17  -5   3    2.20    2.90
  17  -5   3   -0.60    2.50
 -17   5  -3    1.70    2.70
 -17   5  -3    1.60    2.60
 -17   5  -3    1.70    2.00
  17  -6   3    2.70    3.10
 -17   6  -3    4.00    3.10
 -17   6  -3    2.60    2.70
 -17   6  -3    1.80    2.10
  17  -7   3   -2.50    2.40
 -17   7  -3    1.20    2.70
 -17   7  -3    0.70    2.30
 -17   7  -3   -1.40    2.60
  17  -8   3   10.10    3.60
 -17   8  -3    5.60    2.90
 -17   8  -3   11.30    3.70
  17  -9   3   -1.80    2.80
 -17   9  -3    4.70    3.10
  17 -10   3   22.20    4.50
 -17  10  -3   34.90    5.40
 -16 -10  -3    8.90    2.60
  16   9   3    4.20    2.50
 -16  -9  -3    7.40    2.60
  16   8   3    3.20    2.40
 -16  -8  -3    9.20    2.90
  16   7   3   16.80    3.30
 -16  -7  -3   21.40    3.50
  16   6   3   39.30    4.50
 -16  -6  -3   34.70    4.30
  16   5   3   14.90    3.40
 -16  -5  -3   10.20    3.00
  16   4   3    2.40    2.10
  16   4   3    7.00    2.80
 -16  -4  -3    0.60    2.30
  16   3   3   27.70    3.70
  16   3   3   24.10    3.80
 -16  -3  -3   25.70    4.00
  16   2   3   12.00    2.90
  16   2   3   13.50    3.30
  16   2   3   12.80    2.80
 -16  -2  -3   13.70    2.90
 -16  -2  -3   12.10    3.20
  16   1   3   50.79    5.00
  16   1   3   55.79    5.40
 -16  -1  -3   49.60    4.60
 -16  -1  -3   45.20    5.00
  16   0   3  135.19    7.30
  16   0   3  123.59    7.30
 -16   0  -3  133.49    7.00
 -16   0  -3  136.49    7.70
  16  -1   3   40.40    4.80
  16  -1   3   53.49    2.60
  16  -1   3   50.09    5.20
 -16   1  -3   59.79    5.00
 -16   1  -3   61.19    5.80
  16  -2   3    9.10    3.20
  16  -2   3   10.20    3.20
  16  -2   3   15.10    1.50
 -16   2  -3   13.90    3.40
 -16   2  -3   15.40    1.80
 -16   2  -3   13.20    3.40
  16  -3   3   19.80    3.80
  16  -3   3   22.80    3.90
 -16   3  -3   26.00    4.20
 -16   3  -3   29.40    4.40
 -16   3  -3   30.50    2.80
  16  -4   3    2.60    2.70
  16  -4   3    0.00    2.40
 -16   4  -3    1.80    1.70
 -16   4  -3    1.50    2.70
 -16   4  -3   -1.10    2.40
  16  -5   3   17.40    3.80
  16  -5   3   11.50    3.40
 -16   5  -3    9.30    3.70
 -16   5  -3   11.90    2.60
 -16   5  -3   13.70    3.70
  16  -6   3   26.20    4.50
 -16   6  -3   28.60    4.60
 -16   6  -3   30.80    4.80
 -16   6  -3   39.30    4.30
  16  -7   3   15.80    3.80
 -16   7  -3   25.70    4.40
 -16   7  -3   26.60    4.50
 -16   7  -3   24.50    3.80
  16  -8   3    5.60    3.00
 -16   8  -3    6.90    3.20
 -16   8  -3   13.50    3.40
 -16   8  -3   -3.70    2.50
  16  -9   3    6.40    3.30
 -16   9  -3    2.30    2.90
  16 -10   3    4.70    3.40
 -16  10  -3    9.70    3.60
 -15 -11  -3    5.10    2.20
  15  10   3    2.70    2.20
 -15 -10  -3    5.20    2.20
  15   9   3    7.20    2.50
 -15  -9  -3    8.70    2.50
  15   8   3    6.30    2.50
 -15  -8  -3   -0.40    2.00
  15   7   3   30.00    3.90
 -15  -7  -3   32.40    3.90
  15   6   3   12.10    3.00
 -15  -6  -3   18.30    3.20
  15   5   3   15.50    3.20
 -15  -5  -3   18.20    3.30
  15   4   3  116.89    6.60
  15   4   3  103.39    5.80
 -15  -4  -3  113.19    6.50
  15   3   3    7.70    2.50
  15   3   3    5.20    2.30
  15   3   3    8.30    2.70
 -15  -3  -3   10.40    2.90
 -15  -3  -3    4.10    2.00
  15   2   3   -3.40    2.00
  15   2   3    1.40    2.20
  15   2   3   -3.20    2.00
 -15  -2  -3    2.40    2.40
 -15  -2  -3    0.00    1.80
  15   1   3   13.70    3.00
  15   1   3   16.20    3.50
  15   1   3   21.80    3.50
 -15  -1  -3   10.80    3.00
 -15  -1  -3   12.80    2.70
  15   0   3    1.70    2.40
  15   0   3    3.10    2.50
 -15   0  -3    2.00    2.30
 -15   0  -3   -0.30    2.40
  15  -1   3   21.30    1.80
  15  -1   3   14.60    3.30
  15  -1   3   16.20    3.40
 -15   1  -3   19.00    1.50
 -15   1  -3   16.10    3.30
 -15   1  -3   19.60    3.70
  15  -2   3    1.80    2.30
  15  -2   3    2.40    2.40
  15  -2   3   -0.90    0.80
 -15   2  -3    0.70    1.10
 -15   2  -3    1.40    2.40
 -15   2  -3   -0.10    2.30
  15  -3   3    8.30    3.10
  15  -3   3    7.20    3.00
  15  -3   3    9.00    1.40
 -15   3  -3   10.90    3.20
 -15   3  -3    7.00    1.80
 -15   3  -3    8.70    3.20
  15  -4   3  122.59    7.40
  15  -4   3  106.79    6.90
 -15   4  -3  116.79    7.20
 -15   4  -3   99.69    6.90
 -15   4  -3  118.49    5.50
  15  -5   3   14.50    3.50
  15  -5   3   14.70    3.40
 -15   5  -3   19.40    3.70
 -15   5  -3   10.70    3.40
 -15   5  -3   21.50    3.20
  15  -6   3   12.80    3.40
  15  -6   3   16.30    3.60
 -15   6  -3   16.30    3.70
 -15   6  -3   20.60    3.80
 -15   6  -3   22.70    3.50
  15  -7   3   23.90    4.20
 -15   7  -3   19.70    3.60
 -15   7  -3   23.00    4.30
 -15   7  -3   26.80    4.40
  15  -8   3    1.40    2.80
 -15   8  -3    2.40    2.50
 -15   8  -3    1.10    2.70
 -15   8  -3    1.70    2.60
  15  -9   3    6.00    3.10
 -15   9  -3    4.80    3.10
 -15   9  -3   10.50    3.60
  15 -10   3    0.80    3.00
 -15  10  -3    0.20    3.00
  15 -11   3    3.90    3.10
 -15  11  -3    2.20    3.30
  14  11   3   12.70    2.60
 -14 -11  -3   11.60    2.40
  14  10   3   25.90    3.30
 -14 -10  -3   22.50    3.10
  14   9   3    1.90    2.10
 -14  -9  -3    5.30    2.20
  14   8   3    9.10    2.50
 -14  -8  -3    5.70    2.40
  14   7   3   -3.60    1.80
 -14  -7  -3    3.10    2.00
  14   6   3   47.50    4.40
 -14  -6  -3   38.40    4.10
  14   5   3    1.40    2.00
  14   5   3    0.60    2.00
 -14  -5  -3   -0.70    1.80
  14   4   3   32.70    3.50
  14   4   3   33.20    3.80
  14   4   3   30.80    3.80
 -14  -4  -3   29.90    3.70
  14   3   3  135.89    6.30
  14   3   3  122.19    6.60
  14   3   3  139.69    6.70
 -14  -3  -3  126.39    5.90
 -14  -3  -3  120.79    6.60
  14   2   3  147.79    7.00
  14   2   3  143.09    7.20
  14   2   3  140.99    6.80
 -14  -2  -3  146.59    6.60
 -14  -2  -3  141.39    7.10
  14   1   3   41.00    4.30
  14   1   3   53.79    4.80
  14   1   3   48.60    4.60
 -14  -1  -3   44.80    4.20
 -14  -1  -3   47.00    4.60
  14   0   3  405.06   13.20
  14   0   3  379.76   13.10
 -14   0  -3  399.16   13.00
 -14   0  -3  380.56   13.20
  14  -1   3   44.90    4.60
  14  -1   3   39.10    4.40
  14  -1   3   43.00    2.40
 -14   1  -3   42.30    2.10
 -14   1  -3   48.40    4.90
 -14   1  -3   40.80    4.20
  14  -2   3  153.18    7.70
  14  -2   3  145.99    7.50
  14  -2   3  145.19    4.80
 -14   2  -3  142.39    5.10
 -14   2  -3  145.79    7.60
 -14   2  -3  133.59    7.20
  14  -3   3  142.19    7.20
  14  -3   3  122.79    4.50
  14  -3   3  125.89    7.10
 -14   3  -3  117.99    5.20
 -14   3  -3  131.49    7.10
 -14   3  -3  132.99    7.20
  14  -4   3   27.20    4.00
  14  -4   3   30.90    4.30
 -14   4  -3   29.00    4.10
 -14   4  -3   32.60    4.30
 -14   4  -3   31.10    3.20
  14  -5   3   -0.40    2.60
  14  -5   3    2.70    2.30
 -14   5  -3    4.40    2.70
 -14   5  -3    1.50    2.00
 -14   5  -3    0.80    2.30
  14  -6   3   42.70    4.70
  14  -6   3   35.00    4.80
 -14   6  -3   41.00    4.30
 -14   6  -3   34.80    4.50
 -14   6  -3   43.70    5.00
  14  -7   3   -0.20    2.50
 -14   7  -3    0.00    2.20
 -14   7  -3   -0.90    2.20
 -14   7  -3    0.60    2.70
  14  -8   3   11.00    3.40
 -14   8  -3    8.50    3.00
 -14   8  -3    6.10    2.90
 -14   8  -3    5.20    3.10
  14  -9   3    5.30    3.00
 -14   9  -3    1.30    2.90
 -14   9  -3    8.90    3.10
  14 -10   3   20.60    4.00
 -14  10  -3   25.30    4.80
  14 -11   3    5.20    3.20
 -14  11  -3   13.20    4.00
  13  12   3   31.10    3.30
  13  11   3   16.60    2.80
 -13 -11  -3   22.70    2.80
  13  10   3   18.30    2.90
 -13 -10  -3   18.40    2.70
  13   9   3    0.50    1.80
 -13  -9  -3    6.10    2.10
  13   8   3   66.39    4.60
 -13  -8  -3   59.59    4.40
  13   7   3   55.99    4.50
 -13  -7  -3   62.19    4.40
  13   6   3   94.19    5.60
 -13  -6  -3   97.29    5.50
  13   5   3    2.10    2.00
  13   5   3    5.50    2.10
  13   5   3    3.80    1.70
 -13  -5  -3    3.50    1.50
 -13  -5  -3    2.10    2.00
  13   4   3    1.30    1.80
  13   4   3   -0.40    1.50
  13   4   3    2.40    2.00
 -13  -4  -3    0.10    1.90
  13   3   3   17.70    2.70
  13   3   3   18.10    3.10
  13   3   3   11.50    2.40
 -13  -3  -3   18.60    2.50
 -13  -3  -3   21.80    3.10
  13   2   3    3.10    2.20
  13   2   3    2.50    1.80
  13   2   3    5.20    2.30
 -13  -2  -3    3.00    2.20
 -13  -2  -3    1.10    1.70
  13   1   3   27.00    3.60
  13   1   3   27.80    3.40
  13   1   3   28.70    3.40
 -13  -1  -3   28.70    3.30
 -13  -1  -3   30.10    3.70
  13   0   3    0.20    1.70
  13   0   3    1.00    1.90
  13   0   3   -1.70    1.70
 -13   0  -3   -2.20    1.80
 -13   0  -3    2.30    2.00
  13  -1   3   16.70    3.00
  13  -1   3   26.60    3.50
 -13   1  -3   28.70    3.60
 -13   1  -3   20.70    3.30
 -13   1  -3   23.80    1.70
  13  -2   3   -1.20    2.10
  13  -2   3    0.60    2.00
  13  -2   3    3.70    1.10
 -13   2  -3    4.00    2.20
 -13   2  -3    3.90    1.30
 -13   2  -3    4.90    2.40
  13  -3   3   19.20    1.80
  13  -3   3   19.80    3.40
  13  -3   3   20.10    3.30
 -13   3  -3   22.80    3.60
 -13   3  -3   16.10    2.20
 -13   3  -3   18.70    3.20
  13  -4   3    0.50    2.20
  13  -4   3    2.30    1.00
  13  -4   3   -4.30    1.60
 -13   4  -3   -0.80    2.30
 -13   4  -3   -0.30    1.50
 -13   4  -3    2.70    2.30
  13  -5   3    4.00    2.60
  13  -5   3    7.20    2.80
 -13   5  -3    5.90    2.80
 -13   5  -3    9.70    2.30
 -13   5  -3    4.90    2.60
  13  -6   3   95.99    6.50
  13  -6   3  105.39    6.30
 -13   6  -3   98.29    5.80
 -13   6  -3   91.89    6.10
 -13   6  -3  102.09    6.20
  13  -7   3   68.29    8.50
  13  -7   3   56.39    5.60
 -13   7  -3   61.69    5.60
 -13   7  -3   61.89    5.50
 -13   7  -3   62.39    5.90
  13  -8   3   59.59    6.00
 -13   8  -3   60.09    5.80
 -13   8  -3   58.69    5.70
 -13   8  -3   67.79    5.80
  13  -9   3    9.70    3.20
 -13   9  -3   -0.20    2.60
 -13   9  -3    8.30    3.20
  13 -10   3   18.60    4.00
 -13  10  -3   24.20    4.20
 -13  10  -3   17.70    4.10
  13 -11   3   15.30    3.80
 -13  11  -3    8.80    3.70
  13 -12   3   23.80    4.40
 -13  12  -3   21.80    4.60
  12  12   3   10.00    2.20
  12  11   3   42.90    3.60
 -12 -11  -3   40.00    3.20
  12  10   3   19.10    2.70
 -12 -10  -3   12.70    2.20
  12   9   3    2.00    1.90
 -12  -9  -3    7.50    2.00
  12   8   3   66.49    4.40
  12   8   3   65.79    4.10
 -12  -8  -3   75.09    4.50
  12   7   3    9.60    1.70
  12   7   3    8.60    2.40
 -12  -7  -3    7.90    2.20
  12   6   3   40.20    3.60
  12   6   3   38.70    3.70
  12   6   3   38.30    2.20
 -12  -6  -3   35.90    2.10
 -12  -6  -3   34.20    3.40
  12   5   3   96.99    5.10
  12   5   3   99.59    4.60
  12   5   3   99.49    5.30
 -12  -5  -3  102.69    4.20
 -12  -5  -3  101.09    5.40
  12   4   3    3.30    1.90
  12   4   3    0.40    1.60
  12   4   3    0.50    1.40
 -12  -4  -3    1.70    1.90
  12   3   3   43.20    3.90
  12   3   3   44.70    3.60
  12   3   3   44.60    3.80
 -12  -3  -3   41.80    3.30
 -12  -3  -3   48.90    4.00
  12   2   3  103.89    5.40
  12   2   3  104.79    5.30
  12   2   3  105.99    5.30
 -12  -2  -3  111.29    5.60
 -12  -2  -3  103.39    5.10
  12   1   3    1.80    1.70
  12   1   3    0.90    1.70
  12   1   3    0.80    1.70
 -12  -1  -3    1.20    1.70
 -12  -1  -3    1.80    1.90
  12   0   3   10.80    2.40
  12   0   3    7.00    2.20
  12   0   3   15.20    2.60
 -12   0  -3   12.50    2.40
 -12   0  -3   12.50    2.70
  12  -1   3    2.40    2.00
  12  -1   3    4.50    2.00
  12  -1   3   -0.60    1.90
 -12   1  -3    1.60    0.90
 -12   1  -3    1.30    1.90
 -12   1  -3    1.30    1.90
  12  -2   3  104.89    5.90
  12  -2   3  109.69    3.90
 -12   2  -3  102.59    4.10
 -12   2  -3  103.29    5.80
 -12   2  -3  108.09    5.80
  12  -3   3   41.00    4.30
  12  -3   3   43.40    4.20
  12  -3   3   42.70    2.50
 -12   3  -3   45.60    4.40
 -12   3  -3   46.30    3.10
 -12   3  -3   42.00    4.10
  12  -4   3    3.40    2.20
  12  -4   3    0.10    1.00
  12  -4   3    2.00    2.10
 -12   4  -3   -0.70    2.00
 -12   4  -3    0.80    1.90
 -12   4  -3   -0.70    1.50
  12  -5   3  116.49    6.20
  12  -5   3  102.29    6.20
 -12   5  -3  101.19    5.40
 -12   5  -3  104.19    6.10
 -12   5  -3   94.59    5.90
 -12   5  -3  104.39    6.30
  12  -6   3   39.80    4.10
  12  -6   3   36.20    4.40
 -12   6  -3   34.70    4.10
 -12   6  -3   48.70    4.70
 -12   6  -3   40.30    4.30
 -12   6  -3   37.80    4.20
  12  -7   3    8.90    2.60
  12  -7   3    5.80    2.60
 -12   7  -3    9.80    2.90
 -12   7  -3    8.40    2.90
 -12   7  -3    8.40    2.80
 -12   7  -3    6.00    2.60
  12  -8   3   72.09    5.80
 -12   8  -3   68.49    5.30
 -12   8  -3   63.79    5.00
 -12   8  -3   67.29    5.70
  12  -9   3    5.40    2.80
 -12   9  -3    6.40    2.60
 -12   9  -3    9.60    3.30
  12 -10   3   17.00    3.50
 -12  10  -3   24.70    4.10
 -12  10  -3   20.60    4.20
  12 -11   3   33.70    4.70
 -12  11  -3   40.20    5.70
  12 -12   3    6.00    3.00
 -12  12  -3   15.90    4.20
  11  12   3    0.10    1.70
  11  11   3    8.10    2.00
 -11 -11  -3    7.30    1.70
  11  10   3   12.00    3.60
  11  10   3   10.30    2.20
 -11 -10  -3   12.70    2.10
  11   9   3   69.59    4.50
  11   9   3   75.99    4.30
 -11  -9  -3   65.99    4.00
  11   8   3    3.50    1.70
  11   8   3    1.10    1.70
 -11  -8  -3    1.20    1.60
  11   7   3   28.00    2.60
  11   7   3   28.50    3.10
  11   7   3   34.20    3.70
 -11  -7  -3   31.40    3.20
  11   6   3   15.20    2.50
  11   6   3   17.30    1.80
  11   6   3   14.20    2.30
  11   6   3   16.30    1.90
 -11  -6  -3   15.80    1.30
 -11  -6  -3   20.40    2.70
  11   5   3   16.80    1.50
  11   5   3   21.30    2.70
  11   5   3   26.30    2.50
  11   5   3   19.00    2.50
 -11  -5  -3   20.20    2.00
 -11  -5  -3   21.00    2.70
  11   4   3   15.70    2.40
  11   4   3    5.80    1.90
  11   4   3   11.40    2.00
 -11  -4  -3   12.90    2.40
  11   3   3   45.90    3.30
  11   3   3   34.30    3.40
  11   3   3   44.10    3.50
 -11  -3  -3   45.70    3.10
 -11  -3  -3   45.40    3.70
  11   2   3    6.70    1.90
  11   2   3    9.50    2.30
  11   2   3    8.90    2.00
 -11  -2  -3    7.50    2.10
 -11  -2  -3    9.80    2.00
  11   1   3   25.40    3.10
  11   1   3   32.10    3.30
  11   1   3   26.10    3.00
 -11  -1  -3   25.30    3.10
 -11  -1  -3   27.30    3.00
  11   0   3    0.60    1.70
  11   0   3    0.10    1.50
  11   0   3   -1.00    1.50
 -11   0  -3   -1.40    1.70
 -11   0  -3    1.40    1.80
  11  -1   3   21.90    2.80
  11  -1   3   24.70    3.10
  11  -1   3   26.90    3.10
 -11   1  -3   28.80    1.80
 -11   1  -3   31.80    3.30
 -11   1  -3   25.60    3.10
 -11   1  -3   28.70    3.20
  11  -2   3    7.20    2.10
  11  -2   3    7.20    2.30
  11  -2   3    7.60    1.20
  11  -2   3    5.30    2.10
 -11   2  -3    3.90    1.90
 -11   2  -3    7.50    2.30
 -11   2  -3    7.50    2.30
 -11   2  -3    5.40    1.40
  11  -3   3   42.50    4.00
  11  -3   3   48.50    4.20
  11  -3   3   44.20    2.50
 -11   3  -3   45.30    4.10
 -11   3  -3   38.40    3.70
 -11   3  -3   48.20    4.30
 -11   3  -3   40.80    3.00
  11  -4   3    6.40    1.50
  11  -4   3    9.70    2.30
  11  -4   3   13.00    2.70
 -11   4  -3    6.40    2.20
 -11   4  -3   15.50    2.80
 -11   4  -3   12.40    2.20
 -11   4  -3   12.30    2.50
  11  -5   3   21.30    3.40
  11  -5   3   21.40    3.10
 -11   5  -3   23.30    3.40
 -11   5  -3   21.10    3.10
 -11   5  -3   21.40    3.00
 -11   5  -3   24.50    3.50
  11  -6   3   12.50    2.60
  11  -6   3   11.70    2.90
 -11   6  -3   12.60    2.70
 -11   6  -3   13.30    2.80
 -11   6  -3   17.90    3.00
 -11   6  -3   15.20    3.20
  11  -7   3   27.50    3.80
  11  -7   3   24.50    3.20
 -11   7  -3   31.40    3.90
 -11   7  -3   32.30    3.80
 -11   7  -3   25.70    3.90
 -11   7  -3   28.10    3.80
  11  -8   3   -2.60    2.00
 -11   8  -3    5.00    2.50
 -11   8  -3    3.00    2.30
 -11   8  -3   -1.10    1.90
 -11   8  -3    0.60    1.60
  11  -9   3   54.39    5.40
 -11   9  -3   61.09    5.50
 -11   9  -3   72.79    6.10
  11 -10   3   12.60    3.40
 -11  10  -3   10.90    3.10
 -11  10  -3    9.90    3.30
  11 -11   3    4.50    3.00
 -11  11  -3    8.20    3.00
 -11  11  -3    2.70    3.40
  11 -12   3    1.60    2.60
 -11  12  -3    5.20    3.20
  11 -13   3    4.70    3.00
 -11  13  -3    2.10    3.00
  10  12   3    0.20    1.40
  10  11   3    2.20    1.50
  10  11   3    2.10    2.10
 -10 -11  -3    3.00    1.20
  10  10   3    8.00    2.50
  10  10   3    5.70    1.80
  10  10   3   11.00    3.60
 -10 -10  -3    9.00    1.80
  10   9   3    3.10    2.00
  10   9   3    8.40    1.90
 -10  -9  -3    7.30    1.70
  10   8   3   44.30    3.40
  10   8   3   41.10    3.50
 -10  -8  -3   42.20    3.30
  10   7   3  272.47    8.70
  10   7   3  297.77    9.20
  10   7   3  282.67    8.90
 -10  -7  -3  280.97    9.00
  10   6   3   19.50    1.90
  10   6   3   19.50    2.40
  10   6   3   16.60    2.40
  10   6   3   23.20    2.10
 -10  -6  -3   23.00    2.40
 -10  -6  -3   25.70    2.70
  10   5   3    6.50    1.50
  10   5   3    3.90    1.70
  10   5   3    4.50    1.10
  10   5   3    6.10    1.70
 -10  -5  -3    6.10    1.10
 -10  -5  -3    7.40    2.00
 -10  -5  -3    4.60    1.70
  10   4   3    2.10    0.60
  10   4   3   -1.20    1.30
  10   4   3    0.70    1.50
  10   4   3    0.50    1.30
 -10  -4  -3    3.00    1.60
  10   3   3   14.60    2.30
  10   3   3   22.80    2.50
  10   3   3   13.70    2.20
 -10  -3  -3   19.20    2.20
 -10  -3  -3   20.50    2.60
  10   2   3   16.30    2.40
  10   2   3   11.90    2.10
  10   2   3   10.50    2.10
 -10  -2  -3   17.80    2.60
 -10  -2  -3   12.50    2.00
 -10  -2  -3   15.50    2.40
  10   1   3   15.70    2.50
  10   1   3   16.20    2.50
  10   1   3    7.70    2.00
 -10  -1  -3   13.10    2.20
 -10  -1  -3   14.30    2.30
 -10  -1  -3   13.90    2.30
  10   0   3    9.50    2.30
  10   0   3    5.20    1.90
  10   0   3    9.70    2.20
 -10   0  -3    8.60    2.20
 -10   0  -3    7.60    2.00
 -10   0  -3    4.80    1.80
 -10   0  -3    6.40    0.70
  10  -1   3   12.60    2.60
  10  -1   3   11.70    2.30
  10  -1   3   14.80    2.50
 -10   1  -3   17.40    2.70
 -10   1  -3   14.70    2.50
 -10   1  -3   13.70    1.40
 -10   1  -3   12.30    2.50
  10  -2   3   12.90    2.40
  10  -2   3   12.70    2.40
  10  -2   3   14.10    1.50
  10  -2   3   14.30    2.40
 -10   2  -3   17.20    1.90
 -10   2  -3   16.30    2.60
 -10   2  -3   21.10    2.80
 -10   2  -3   15.00    2.60
  10  -3   3   20.90    2.90
  10  -3   3   16.90    2.60
  10  -3   3   21.70    1.90
 -10   3  -3   19.70    2.80
 -10   3  -3   16.50    2.80
 -10   3  -3   17.00    2.10
 -10   3  -3   23.40    3.10
  10  -4   3    2.30    1.10
  10  -4   3    0.70    1.70
  10  -4   3   -4.80    1.40
 -10   4  -3   -0.40    1.80
 -10   4  -3    3.10    1.80
 -10   4  -3    3.40    1.70
 -10   4  -3    4.10    2.00
  10  -5   3    8.00    2.20
  10  -5   3    3.60    2.10
 -10   5  -3    8.20    2.40
 -10   5  -3    5.90    2.20
 -10   5  -3    2.80    1.90
 -10   5  -3    6.50    2.10
  10  -6   3   23.80    3.10
  10  -6   3   20.00    3.10
 -10   6  -3   22.60    3.20
 -10   6  -3   25.30    3.20
 -10   6  -3   24.10    3.30
 -10   6  -3   26.40    3.30
  10  -7   3  271.67   10.30
  10  -7   3  275.57    9.60
 -10   7  -3  285.07   10.30
 -10   7  -3  280.97   10.40
 -10   7  -3  285.27   10.00
 -10   7  -3  273.17    9.20
 -10   7  -3  280.97   10.60
  10  -8   3   38.90    4.40
 -10   8  -3   48.70    5.10
 -10   8  -3   52.19    4.10
 -10   8  -3   37.40    3.60
 -10   8  -3   41.30    4.40
  10  -9   3    5.40    2.70
 -10   9  -3    7.90    2.60
 -10   9  -3    5.10    2.80
  10 -10   3    5.70    2.60
 -10  10  -3   12.30    3.60
 -10  10  -3    5.00    2.60
  10 -11   3    0.80    2.40
 -10  11  -3    0.00    2.30
 -10  11  -3    0.40    2.90
  10 -12   3    5.50    2.80
 -10  12  -3    2.30    3.30
  10 -13   3   26.80    4.20
 -10  13  -3   34.50    5.80
   9  12   3    2.50    2.30
   9  12   3    3.30    1.40
   9  11   3    7.90    1.70
   9  11   3    5.80    2.80
  -9 -11  -3    6.20    1.30
   9  10   3    0.60    2.00
   9  10   3    1.60    2.70
   9  10   3   -1.00    1.30
  -9 -10  -3   -0.60    1.00
   9   9   3   20.40    2.30
   9   9   3   23.40    3.20
  -9  -9  -3   27.70    2.50
   9   8   3   49.00    3.30
   9   8   3   40.00    3.60
   9   8   3   40.30    3.00
  -9  -8  -3   48.20    3.10
   9   7   3  131.99    5.40
   9   7   3  131.39    5.30
   9   7   3  133.09    5.20
  -9  -7  -3  125.89    5.20
  -9  -7  -3  139.49    5.70
   9   6   3   42.00    3.10
   9   6   3   41.60    2.10
   9   6   3   42.50    3.00
   9   6   3   42.90    2.80
  -9  -6  -3   41.20    3.00
  -9  -6  -3   39.30    2.70
   9   5   3   21.50    2.00
   9   5   3   19.50    1.80
   9   5   3   21.30    2.40
   9   5   3   16.90    2.10
  -9  -5  -3   22.30    2.30
  -9  -5  -3   22.80    2.50
  -9  -5  -3   17.80    1.60
  -9  -5  -3   21.00    1.60
   9   4   3   55.99    3.50
   9   4   3   53.69    2.20
   9   4   3   55.79    3.50
   9   4   3   56.69    3.10
  -9  -4  -3   52.89    3.10
  -9  -4  -3   53.49    2.80
  -9  -4  -3   53.89    2.90
  -9  -4  -3   45.20    3.20
   9   3   3   42.30    3.10
   9   3   3   40.30    3.00
   9   3   3   29.00    2.80
  -9  -3  -3   38.90    2.70
  -9  -3  -3   38.60    3.10
   9   2   3  169.38    6.30
   9   2   3  167.08    6.40
   9   2   3  174.98    6.50
  -9  -2  -3  171.48    6.20
  -9  -2  -3  176.58    6.20
  -9  -2  -3  172.58    6.50
   9   1   3  224.18    7.60
   9   1   3  214.98    7.50
   9   1   3  216.68    7.60
  -9  -1  -3  218.88    7.40
  -9  -1  -3  213.88    7.40
  -9  -1  -3  218.28    7.60
   9   0   3   -0.30    1.60
   9   0   3    3.50    1.90
   9   0   3    1.10    1.70
  -9   0  -3    0.50    1.70
  -9   0  -3   -0.50    0.60
  -9   0  -3   -0.70    1.60
  -9   0  -3   -1.90    1.60
   9  -1   3  223.18    7.70
   9  -1   3  220.68    7.80
   9  -1   3  213.98    7.80
  -9   1  -3  231.08    7.80
  -9   1  -3  218.68    7.90
  -9   1  -3  227.28    6.20
  -9   1  -3  198.38    7.60
   9  -2   3  169.58    6.90
   9  -2   3  160.48    6.70
   9  -2   3  166.38    6.50
   9  -2   3  179.78    5.40
  -9   2  -3  167.78    6.80
  -9   2  -3  162.28    6.60
  -9   2  -3  168.88    5.60
  -9   2  -3  171.38    6.70
   9  -3   3   43.00    2.50
   9  -3   3   31.50    3.10
   9  -3   3   40.50    3.40
   9  -3   3   37.90    3.50
  -9   3  -3   47.00    4.00
  -9   3  -3   36.40    3.40
  -9   3  -3   32.50    3.20
  -9   3  -3   38.00    2.90
   9  -4   3   54.39    4.10
   9  -4   3   52.79    3.00
   9  -4   3   53.89    4.00
  -9   4  -3   59.49    3.90
  -9   4  -3   50.39    3.50
  -9   4  -3   49.30    3.90
  -9   4  -3   60.69    4.20
   9  -5   3   22.30    2.90
   9  -5   3   18.70    2.90
  -9   5  -3   19.00    2.90
  -9   5  -3   19.30    2.70
  -9   5  -3   15.90    2.60
   9  -6   3   39.00    3.90
   9  -6   3   43.20    3.70
  -9   6  -3   42.50    3.10
  -9   6  -3   38.20    3.70
  -9   6  -3   41.40    3.70
  -9   6  -3   40.40    3.80
   9  -7   3  128.29    5.90
   9  -7   3  125.39    6.40
  -9   7  -3  137.19    5.90
  -9   7  -3  132.29    6.90
  -9   7  -3  134.09    6.10
  -9   7  -3  131.69    6.40
  -9   7  -3  120.69    6.30
   9  -8   3   43.90    4.30
  -9   8  -3   58.09    4.10
  -9   8  -3   46.80    3.90
  -9   8  -3   42.40    4.20
  -9   8  -3   50.99    5.20
  -9   8  -3   44.50    4.30
   9  -9   3   18.80    3.30
  -9   9  -3   25.00    4.30
  -9   9  -3   24.30    3.50
   9 -10   3   -1.10    2.00
  -9  10  -3    1.70    2.50
  -9  10  -3    0.30    2.10
   9 -11   3    5.10    2.50
  -9  11  -3    4.50    3.20
  -9  11  -3    5.80    2.70
   9 -12   3    0.10    2.30
  -9  12  -3    2.70    3.10
  -9  12  -3    3.40    2.30
   9 -13   3    0.70    2.50
  -9  13  -3   -1.60    3.00
   8  13   3    5.60    3.00
   8  12   3   11.10    1.60
   8  12   3   10.60    3.00
   8  11   3   21.60    2.10
   8  11   3   21.80    3.50
  -8 -11  -3   22.40    1.80
   8  10   3   28.80    4.30
   8  10   3   32.30    2.60
   8  10   3   43.20    4.40
  -8 -10  -3   28.50    2.20
   8   9   3   96.89    4.10
   8   9   3   93.99    5.40
   8   9   3   89.09    4.00
   8   9   3   91.99    6.40
  -8  -9  -3   94.79    3.90
   8   8   3   18.00    2.70
   8   8   3   19.30    2.00
   8   8   3   18.20    2.10
  -8  -8  -3   20.20    2.10
   8   7   3   25.20    2.40
   8   7   3   33.00    2.60
  -8  -7  -3   31.60    2.50
  -8  -7  -3   32.20    2.30
   8   6   3   84.89    4.00
   8   6   3   84.09    2.90
   8   6   3   88.99    3.90
  -8  -6  -3   86.59    3.90
  -8  -6  -3   88.79    3.80
   8   5   3   22.00    2.30
   8   5   3   22.20    2.30
   8   5   3   23.90    1.90
  -8  -5  -3   26.20    1.50
  -8  -5  -3   26.60    2.40
  -8  -5  -3   22.80    1.50
  -8  -5  -3   28.90    2.20
   8   4   3  340.17    9.40
   8   4   3  335.17    9.80
   8   4   3  331.37    9.70
  -8  -4  -3  341.07    9.90
  -8  -4  -3  338.47    9.20
  -8  -4  -3  342.37    9.70
  -8  -4  -3  336.17    9.10
   8   3   3  144.59    5.40
   8   3   3  138.29    5.20
   8   3   3  150.08    5.60
   8   3   3  139.29    3.80
  -8  -3  -3  136.79    5.20
  -8  -3  -3  132.59    4.90
  -8  -3  -3  153.28    5.60
   8   2   3  164.48    6.10
   8   2   3  163.58    5.90
   8   2   3  157.68    5.90
  -8  -2  -3  170.78    6.20
  -8  -2  -3  166.38    5.80
  -8  -2  -3  153.68    5.70
   8   1   3   35.30    3.00
   8   1   3   42.20    3.30
   8   1   3   37.70    3.20
  -8  -1  -3   38.90    3.30
  -8  -1  -3   50.69    3.30
  -8  -1  -3   42.30    3.00
   8   0   3  123.39    5.50
   8   0   3  126.19    5.20
   8   0   3  119.29    5.10
  -8   0  -3  121.69    5.20
  -8   0  -3  115.79    5.00
  -8   0  -3  114.19    3.40
  -8   0  -3  123.69    5.40
   8  -1   3   43.50    3.30
   8  -1   3   42.40    3.30
   8  -1   3   40.60    3.50
  -8   1  -3   33.40    3.10
  -8   1  -3   36.90    3.10
  -8   1  -3   38.70    2.20
  -8   1  -3   35.70    3.30
   8  -2   3  156.68    6.20
   8  -2   3  162.58    5.10
   8  -2   3  164.78    6.50
   8  -2   3  153.48    6.10
  -8   2  -3  151.18    6.20
  -8   2  -3  163.78    6.40
  -8   2  -3  151.68    5.30
  -8   2  -3  164.88    6.40
   8  -3   3  140.09    5.70
   8  -3   3  139.89    4.90
   8  -3   3  145.09    5.90
   8  -3   3  146.89    6.10
  -8   3  -3  134.89    5.30
  -8   3  -3  142.19    5.90
  -8   3  -3  135.79    5.90
  -8   3  -3  141.69    5.90
   8  -4   3  334.37   10.50
   8  -4   3  343.27    9.50
   8  -4   3  341.47   10.30
   8  -4   3  326.27   10.30
  -8   4  -3  322.37   10.30
  -8   4  -3  331.57   10.20
  -8   4  -3  336.27   10.60
  -8   4  -3  322.07   10.40
   8  -5   3   27.50    3.10
   8  -5   3   27.40    2.90
  -8   5  -3   22.40    2.80
  -8   5  -3   22.90    2.70
  -8   5  -3   27.10    3.10
  -8   5  -3   23.50    2.30
   8  -6   3   85.99    4.90
   8  -6   3   92.59    4.60
  -8   6  -3   84.39    4.80
  -8   6  -3   83.59    4.60
  -8   6  -3   91.49    4.40
  -8   6  -3   89.59    4.80
   8  -7   3   25.10    3.20
   8  -7   3   36.00    3.20
  -8   7  -3   28.70    3.60
  -8   7  -3   33.10    3.30
  -8   7  -3   35.20    3.50
  -8   7  -3   31.90    3.40
  -8   7  -3   22.40    2.70
   8  -8   3   12.80    2.70
  -8   8  -3   15.30    2.80
  -8   8  -3   17.70    2.60
  -8   8  -3   18.80    3.00
  -8   8  -3   20.40    2.80
  -8   8  -3   22.20    3.80
   8  -9   3   80.99    5.30
  -8   9  -3   88.99    6.50
  -8   9  -3   86.89    5.40
   8 -10   3   28.50    3.70
  -8  10  -3   34.80    4.90
  -8  10  -3   23.50    3.40
   8 -11   3   19.10    3.30
  -8  11  -3   24.50    4.60
  -8  11  -3   18.40    3.20
   8 -12   3    4.80    2.50
  -8  12  -3   15.60    4.00
  -8  12  -3   14.20    3.10
   8 -13   3    3.80    2.40
  -8  13  -3    4.50    3.20
   7  14   3   11.20    3.70
   7  13   3    3.20    2.60
   7  12   3   33.30    2.30
   7  12   3   25.50    4.20
   7  11   3   34.40    4.90
   7  11   3   44.50    4.80
   7  11   3   37.40    2.50
  -7 -11  -3   37.50    2.10
   7  10   3   77.29    5.50
   7  10   3   78.59    3.50
   7  10   3   73.99    6.00
  -7 -10  -3   75.09    3.10
   7   9   3   42.90    4.70
   7   9   3   36.00    2.60
   7   9   3   41.00    2.60
  -7  -9  -3   40.70    2.40
   7   8   3  143.79    7.30
   7   8   3  137.59    4.90
   7   8   3  140.39    4.90
  -7  -8  -3  140.19    4.90
   7   7   3   31.80    2.40
   7   7   3   36.70    2.60
  -7  -7  -3   43.00    2.40
  -7  -7  -3   34.60    2.40
   7   6   3    7.40    1.40
   7   6   3    7.50    0.70
   7   6   3   11.30    1.60
  -7  -6  -3    6.50    1.40
  -7  -6  -3    6.70    1.30
   7   5   3   28.30    2.40
   7   5   3   25.60    2.30
   7   5   3   28.20    1.80
  -7  -5  -3   27.90    2.30
  -7  -5  -3   31.20    2.20
  -7  -5  -3   28.70    1.40
   7   4   3    1.10    1.00
   7   4   3   -0.40    1.30
   7   4   3    3.40    1.30
  -7  -4  -3    0.80    1.00
  -7  -4  -3    0.70    0.80
  -7  -4  -3    0.20    0.90
  -7  -4  -3   -0.20    1.10
   7   3   3   33.20    2.70
   7   3   3   35.90    3.00
   7   3   3   32.20    2.50
  -7  -3  -3   34.50    2.70
  -7  -3  -3   35.80    2.40
  -7  -3  -3   33.50    2.60
   7   2   3   51.69    3.10
   7   2   3   47.60    3.20
   7   2   3   53.19    3.40
  -7  -2  -3   46.40    3.00
  -7  -2  -3   45.30    3.00
  -7  -2  -3   51.09    3.10
  -7  -2  -3   46.00    3.10
   7   1   3  104.39    4.60
   7   1   3  114.99    4.80
   7   1   3  108.99    4.60
  -7  -1  -3  109.59    4.80
  -7  -1  -3  111.49    4.50
  -7  -1  -3  116.89    4.60
   7   0   3    1.30    1.50
   7   0   3    0.00    1.30
   7   0   3   -0.30    1.50
  -7   0  -3   -0.10    1.50
  -7   0  -3   -0.60    1.40
  -7   0  -3   -0.30    0.70
  -7   0  -3    1.30    1.60
   7  -1   3  107.19    4.70
   7  -1   3  101.59    4.80
   7  -1   3  123.09    5.10
  -7   1  -3  115.89    4.90
  -7   1  -3  110.89    3.80
  -7   1  -3  116.69    4.90
  -7   1  -3  107.19    4.90
   7  -2   3   47.70    2.50
   7  -2   3   46.40    3.40
   7  -2   3   47.20    3.40
   7  -2   3   50.29    3.50
  -7   2  -3   43.60    3.30
  -7   2  -3   40.60    3.20
  -7   2  -3   47.30    2.80
  -7   2  -3   49.70    3.70
   7  -3   3   30.10    2.30
   7  -3   3   33.30    3.20
   7  -3   3   29.00    3.00
   7  -3   3   31.30    2.90
  -7   3  -3   33.90    3.20
  -7   3  -3   35.30    3.20
  -7   3  -3   31.30    2.90
  -7   3  -3   35.90    2.80
   7  -4   3    0.70    1.40
   7  -4   3    1.60    1.20
   7  -4   3    1.50    1.60
   7  -4   3    1.20    1.60
  -7   4  -3    1.20    1.70
  -7   4  -3    1.30    1.60
  -7   4  -3    2.40    1.60
  -7   4  -3    2.00    1.70
   7  -5   3   29.00    3.20
   7  -5   3   30.60    2.80
   7  -5   3   33.40    3.30
  -7   5  -3   29.70    2.80
  -7   5  -3   31.00    3.10
  -7   5  -3   26.20    2.80
  -7   5  -3   29.80    2.60
   7  -6   3    8.00    1.70
   7  -6   3    8.50    2.00
  -7   6  -3    5.40    1.60
  -7   6  -3    5.10    1.60
  -7   6  -3    8.40    2.00
  -7   6  -3    6.00    1.90
   7  -7   3   45.00    3.70
   7  -7   3   44.10    4.10
  -7   7  -3   36.90    3.40
  -7   7  -3   39.50    3.60
  -7   7  -3   47.90    4.50
  -7   7  -3   38.60    3.10
  -7   7  -3   41.10    3.50
   7  -8   3  141.79    5.40
   7  -8   3  147.89    6.50
  -7   8  -3  140.19    6.30
  -7   8  -3  148.99    6.50
  -7   8  -3  133.79    7.30
  -7   8  -3  135.69    6.30
  -7   8  -3  140.49    5.70
   7  -9   3   41.80    4.00
  -7   9  -3   47.20    5.30
  -7   9  -3   48.20    4.20
   7 -10   3   76.49    5.10
  -7  10  -3   92.39    6.50
  -7  10  -3   74.09    4.80
   7 -11   3   33.10    3.80
  -7  11  -3   33.10    5.20
  -7  11  -3   35.40    3.90
   7 -12   3   26.20    3.70
  -7  12  -3   33.00    5.20
  -7  12  -3   29.90    3.70
   7 -13   3   -0.80    2.00
  -7  13  -3    0.60    2.40
  -7  13  -3   -0.90    3.00
   7 -14   3   10.70    3.00
  -7  14  -3    9.70    6.80
   6  14   3   20.80    4.50
   6  13   3    6.70    3.10
   6  12   3    6.70    1.30
   6  12   3    3.70    2.70
   6  11   3   11.20    1.50
   6  11   3    7.60    3.00
  -6 -11  -3    9.20    1.10
   6  10   3    5.00    1.30
   6  10   3    4.50    2.70
   6  10   3    5.70    1.30
  -6 -10  -3    7.20    1.20
   6   9   3    5.70    1.30
   6   9   3    6.30    2.60
   6   9   3    2.80    1.10
  -6  -9  -3    3.10    1.00
   6   8   3   50.39    2.70
   6   8   3   50.99    2.70
   6   8   3   48.20    4.70
  -6  -8  -3   49.10    2.50
   6   7   3   44.70    2.50
   6   7   3   45.90    2.60
  -6  -7  -3   47.90    2.50
   6   6   3   44.40    2.50
   6   6   3   40.50    2.50
  -6  -6  -3   44.10    2.50
  -6  -6  -3   44.50    2.30
   6   5   3   43.10    2.50
   6   5   3   40.60    2.60
   6   5   3   39.30    1.90
  -6  -5  -3   38.40    2.30
  -6  -5  -3   39.90    2.50
   6   4   3   13.20    1.50
   6   4   3   11.20    1.70
   6   4   3   10.00    1.60
  -6  -4  -3   14.90    1.70
  -6  -4  -3   13.20    1.30
  -6  -4  -3   13.90    1.70
  -6  -4  -3   13.50    1.30
   6   3   3   34.10    2.40
   6   3   3   35.20    2.70
   6   3   3   37.70    2.80
  -6  -3  -3   36.00    2.60
  -6  -3  -3   35.50    2.30
  -6  -3  -3   30.50    2.30
   6   2   3    0.00    1.10
   6   2   3    0.30    1.30
   6   2   3    1.00    1.20
  -6  -2  -3   -1.50    1.20
  -6  -2  -3   -0.30    1.00
  -6  -2  -3    2.30    1.20
  -6  -2  -3    1.30    1.10
   6   1   3   72.29    3.60
   6   1   3   62.79    1.80
   6   1   3   60.59    3.10
   6   1   3   61.09    3.10
  -6  -1  -3   65.49    3.40
  -6  -1  -3   60.79    3.20
  -6  -1  -3   65.79    3.10
  -6  -1  -3   61.19    3.10
   6   0   3  216.98    6.90
   6   0   3  206.38    6.70
   6   0   3  204.38    6.70
  -6   0  -3  199.28    5.30
  -6   0  -3  209.38    6.70
  -6   0  -3  206.68    6.60
  -6   0  -3  213.18    6.80
   6  -1   3   66.89    3.50
   6  -1   3   66.89    3.40
   6  -1   3   68.19    3.60
  -6   1  -3   61.09    3.40
  -6   1  -3   61.29    3.50
  -6   1  -3   67.49    3.40
  -6   1  -3   63.39    2.60
   6  -2   3    1.10    1.40
   6  -2   3   -1.80    1.50
   6  -2   3   -0.90    1.30
   6  -2   3    0.50    0.90
  -6   2  -3    0.50    1.60
  -6   2  -3    1.20    1.50
  -6   2  -3    0.30    1.30
  -6   2  -3   -0.70    1.10
   6  -3   3   34.00    2.40
   6  -3   3   36.80    3.10
   6  -3   3   36.40    3.00
   6  -3   3   36.90    3.20
  -6   3  -3   35.70    2.90
  -6   3  -3   40.20    3.10
  -6   3  -3   35.10    2.90
  -6   3  -3   41.00    3.10
   6  -4   3   13.30    2.10
   6  -4   3   12.50    2.10
   6  -4   3   10.30    1.70
   6  -4   3   13.40    2.00
  -6   4  -3   15.60    2.20
  -6   4  -3   18.40    2.20
  -6   4  -3   14.50    1.90
  -6   4  -3   17.80    2.50
  -6   4  -3   11.40    2.10
   6  -5   3   41.30    2.80
   6  -5   3   34.90    3.00
   6  -5   3   36.60    2.90
  -6   5  -3   32.90    3.40
  -6   5  -3   39.30    2.90
  -6   5  -3   43.40    2.90
  -6   5  -3   34.30    2.90
  -6   5  -3   37.40    3.10
   6  -6   3   39.50    3.30
   6  -6   3   43.80    3.40
  -6   6  -3   42.10    3.00
  -6   6  -3   44.10    3.30
  -6   6  -3   38.10    3.70
  -6   6  -3   43.70    3.30
  -6   6  -3   41.80    3.10
   6  -7   3   47.20    3.60
   6  -7   3   47.20    2.90
   6  -7   3   51.59    4.00
  -6   7  -3   47.60    4.10
  -6   7  -3   48.50    3.50
  -6   7  -3   45.80    3.50
  -6   7  -3   44.70    3.50
  -6   7  -3   42.60    3.00
   6  -8   3   45.20    2.80
   6  -8   3   51.29    3.90
  -6   8  -3   50.19    4.80
  -6   8  -3   48.60    3.80
  -6   8  -3   48.90    3.10
  -6   8  -3   51.19    3.70
  -6   8  -3   45.90    3.80
   6  -9   3    2.10    1.90
   6  -9   3    3.30    1.10
  -6   9  -3    3.30    1.80
  -6   9  -3    4.80    2.60
  -6   9  -3    5.70    2.00
   6 -10   3    6.60    2.30
  -6  10  -3    4.80    2.10
  -6  10  -3    8.00    3.30
   6 -11   3   10.30    2.50
  -6  11  -3   10.10    3.40
  -6  11  -3    7.90    2.30
   6 -12   3    4.70    2.20
  -6  12  -3    7.60    3.50
  -6  12  -3    5.70    2.20
   6 -13   3    3.40    2.10
  -6  13  -3    0.30    1.90
  -6  13  -3   -0.50    3.00
   6 -14   3   19.80    3.30
  -6  14  -3   12.40    4.20
   5  14   3   16.00    4.10
   5  13   3    0.50    2.40
   5  13   3    4.80    1.10
   5  12   3    6.70    1.20
   5  12   3    9.70    3.20
   5  11   3   52.89    5.80
   5  11   3   50.89    2.70
  -5 -11  -3   57.39    2.30
   5  10   3  177.08    5.30
   5  10   3  172.08    5.30
   5  10   3  171.58    8.70
  -5 -10  -3  175.58    5.10
   5   9   3    3.30    2.40
   5   9   3    1.20    1.10
   5   9   3    0.20    0.90
  -5  -9  -3    0.90    0.80
  -5  -9  -3    0.60    0.80
   5   8   3  130.79    4.40
   5   8   3  131.29    7.00
   5   8   3  137.79    4.40
   5   7   3   11.70    1.40
   5   7   3   16.40    1.50
   5   7   3   10.00    2.50
  -5  -7  -3   13.30    1.40
   5   6   3  112.99    3.90
   5   6   3  115.49    3.90
  -5  -6  -3  115.09    3.90
  -5  -6  -3  109.89    3.90
   5   5   3   -0.10    0.90
   5   5   3   -0.40    0.60
   5   5   3    1.10    1.10
  -5  -5  -3   -0.40    0.70
  -5  -5  -3    1.20    0.90
   5   4   3  145.99    4.80
   5   4   3  141.19    4.30
   5   4   3  138.29    4.70
  -5  -4  -3  144.49    4.60
  -5  -4  -3  140.19    4.70
  -5  -4  -3  141.89    4.00
   5   3   3   27.50    2.20
   5   3   3   24.80    2.00
   5   3   3   26.30    2.00
  -5  -3  -3   26.70    1.90
  -5  -3  -3   27.80    1.90
  -5  -3  -3   27.70    2.20
  -5  -3  -3   26.90    2.00
   5   2   3  139.89    4.70
   5   2   3  150.58    4.90
   5   2   3  144.19    4.90
  -5  -2  -3  141.69    4.80
  -5  -2  -3  147.79    4.80
  -5  -2  -3  144.09    4.70
   5   1   3   10.50    1.50
   5   1   3   15.20    1.80
   5   1   3   12.40    1.60
  -5  -1  -3   13.30    1.70
  -5  -1  -3   12.50    1.50
  -5  -1  -3   11.60    1.50
  -5  -1  -3   14.00    1.70
   5   0   3   -0.60    1.00
   5   0   3   -1.80    1.20
   5   0   3    0.40    1.10
   5   0   3   -0.60    0.60
  -5   0  -3   -1.20    1.00
  -5   0  -3    0.00    1.20
  -5   0  -3   -0.70    0.90
  -5   0  -3    0.70    1.00
   5  -1   3   11.50    1.70
   5  -1   3    9.30    1.60
   5  -1   3   11.20    1.70
  -5   1  -3   14.40    1.80
  -5   1  -3   13.70    1.80
  -5   1  -3   12.90    1.80
  -5   1  -3   12.60    1.30
   5  -2   3  140.09    5.10
   5  -2   3  143.29    4.50
   5  -2   3  148.89    5.00
   5  -2   3  145.99    5.10
   5  -2   3  143.69    5.20
  -5   2  -3  142.49    5.10
  -5   2  -3  139.39    4.70
  -5   2  -3  139.19    5.10
  -5   2  -3  131.79    5.00
   5  -3   3   22.40    2.30
   5  -3   3   34.10    2.70
   5  -3   3   28.30    2.20
   5  -3   3   23.70    2.30
   5  -3   3   25.00    2.30
  -5   3  -3   24.60    2.40
  -5   3  -3   22.40    2.30
  -5   3  -3   30.80    2.60
  -5   3  -3   23.60    2.40
   5  -4   3  139.79    5.30
   5  -4   3  147.39    5.20
   5  -4   3  139.09    5.20
   5  -4   3  147.29    5.30
   5  -4   3  131.09    5.30
  -5   4  -3  140.39    5.80
  -5   4  -3  141.39    5.40
  -5   4  -3  141.19    5.30
  -5   4  -3  138.49    5.20
  -5   4  -3  140.09    5.10
   5  -5   3    0.60    1.30
   5  -5   3   -0.90    1.00
   5  -5   3    1.10    1.40
  -5   5  -3    1.90    1.90
  -5   5  -3   -0.20    1.30
  -5   5  -3   -0.40    1.40
  -5   5  -3    0.50    1.30
  -5   5  -3    1.00    1.20
   5  -6   3  105.19    4.80
   5  -6   3  111.79    4.70
   5  -6   3  105.29    5.30
   5  -6   3  106.99    4.20
  -5   6  -3  115.59    4.80
  -5   6  -3  109.69    4.80
  -5   6  -3  115.19    4.90
  -5   6  -3  107.79    4.40
  -5   6  -3  115.29    5.60
   5  -7   3   14.60    1.60
   5  -7   3   14.00    2.40
   5  -7   3   15.40    2.00
   5  -7   3   17.30    2.20
  -5   7  -3   13.00    1.80
  -5   7  -3   14.30    2.10
  -5   7  -3   12.40    2.80
  -5   7  -3    9.70    1.90
  -5   7  -3   16.70    2.30
   5  -8   3  140.89    5.70
   5  -8   3  143.49    6.80
   5  -8   3  137.49    5.80
   5  -8   3  133.29    4.40
  -5   8  -3  134.09    5.70
  -5   8  -3  140.69    7.10
  -5   8  -3  121.59    5.90
  -5   8  -3  137.69    4.90
  -5   8  -3  135.49    5.70
   5  -9   3   -0.60    1.60
   5  -9   3    0.80    0.50
   5  -9   3    0.30    0.50
  -5   9  -3   -0.50    1.50
  -5   9  -3   -2.10    2.10
  -5   9  -3   -0.10    1.60
   5 -10   3  178.38    7.10
  -5  10  -3  191.18    9.10
  -5  10  -3  178.48    7.20
   5 -11   3   56.59    4.30
  -5  11  -3   64.99    4.40
  -5  11  -3   55.79    6.10
   5 -12   3    5.90    2.20
  -5  12  -3   10.20    3.80
  -5  12  -3    4.90    2.20
   5 -13   3    3.40    2.10
  -5  13  -3    0.90    1.90
  -5  13  -3    4.80    3.40
   5 -14   3    5.60    2.20
  -5  14  -3    5.70    3.90
   4  14   3   22.40    4.40
   4  13   3    4.00    1.20
   4  13   3    2.70    2.60
   4  12   3    9.40    1.40
   4  11   3   16.10    3.60
   4  11   3   12.60    1.50
  -4 -11  -3   11.90    1.20
   4  10   3   24.40    2.00
   4  10   3   23.90    2.00
   4  10   3   27.90    4.00
  -4 -10  -3   22.80    1.70
   4   9   3  114.19    6.60
   4   9   3  114.89    3.90
   4   9   3  113.79    3.90
  -4  -9  -3  113.69    3.70
  -4  -9  -3  110.99    3.70
   4   8   3   34.20    2.10
   4   8   3   35.90    4.00
   4   8   3   31.00    2.00
  -4  -8  -3   33.90    1.90
   4   7   3   72.69    2.90
   4   7   3   73.69    4.70
   4   7   3   78.59    3.00
   4   6   3  130.79    4.10
   4   6   3  126.39    4.10
   4   6   3  130.39    5.90
  -4  -6  -3  123.09    4.10
   4   5   3   64.69    2.70
   4   5   3   62.19    1.80
   4   5   3   61.39    2.70
   4   5   3   59.09    1.80
  -4  -5  -3   58.49    2.70
  -4  -5  -3   61.79    2.60
   4   4   3   69.59    2.70
   4   4   3   64.19    2.80
   4   4   3   65.59    2.90
   4   4   3   62.59    2.40
  -4  -4  -3   61.59    2.80
  -4  -4  -3   63.29    2.10
  -4  -4  -3   63.89    2.70
   4   3   3  106.59    3.70
   4   3   3  104.79    3.50
   4   3   3  103.99    3.70
   4   3   3  111.39    4.60
  -4  -3  -3   99.39    3.30
  -4  -3  -3  104.29    3.70
  -4  -3  -3  103.29    3.40
  -4  -3  -3  106.69    3.60
   4   2   3  367.96    9.70
   4   2   3  378.36    9.70
   4   2   3  383.26    9.80
   4   2   3  387.06    9.90
  -4  -2  -3  368.76    9.80
  -4  -2  -3  374.96    9.70
  -4  -2  -3  385.36    9.80
   4   1   3  143.99    4.50
   4   1   3  128.09    4.40
   4   1   3  135.79    4.40
   4   1   3  138.19    4.50
  -4  -1  -3  124.29    4.30
  -4  -1  -3  129.89    4.30
  -4  -1  -3  132.49    4.50
[truncated: 1,498,995 more chars]
