# Supplementary material for: Structure of a push–pull olefin prepared by ynamine hydro­boration with a borandiol ester
Source: Acta Crystallogr E Crystallogr Commun. 2020 Apr 21;76(Pt 5):710–4. doi: 10.1107/S2056989020005289 (PMC7199258; doi:10.1107/S2056989020005289)
Supplement: Supplementary file 2 [file e-76-00710-Isup2.hkl]

data_I                                                                          
_shelx_title ' c310815_1_1_0m_a.res in Pca2(1)'                                 
_shelx_refln_list_code          4                                               
_shelx_F_calc_maximum      378.08                                               
_exptl_crystal_F_000      1504.00                                               
_reflns_d_resolution_high  0.7666                                               
                                                                                
loop_                                                                           
 _space_group_symop_operation_xyz                                               
 'x, y, z'                                                                      
 '-x, -y, z+1/2'                                                                
 'x+1/2, -y, z'                                                                 
 '-x+1/2, y, z+1/2'                                                             
                                                                                
_cell_length_a    17.8540                                                       
_cell_length_b    11.5361                                                       
_cell_length_c    18.5366                                                       
_cell_angle_alpha  90.000                                                       
_cell_angle_beta   90.000                                                       
_cell_angle_gamma  90.000                                                       
                                                                                
_shelx_F_squared_multiplier     1.000                                           
                                                                                
loop_                                                                           
 _refln_index_h                                                                 
 _refln_index_k                                                                 
 _refln_index_l                                                                 
 _refln_F_squared_calc                                                          
 _refln_F_squared_meas                                                          
 _refln_F_squared_sigma                                                         
 _refln_observed_status                                                         
   0   0 -24        128.25        127.30        49.28 o                         
   2   0 -24        549.00        657.70        95.06 o                         
   0   1 -24        133.29        192.21        39.65 o                         
   1   1 -24          3.18         12.39        26.65 o                         
   2   1 -24         68.51         45.69        22.30 o                         
   2   0 -23        302.68        347.65        46.94 o                         
   4   0 -23        115.35        127.19        35.66 o                         
   6   0 -23        145.19        145.17        31.24 o                         
   1   1 -23         84.96         99.90        23.62 o                         
   2   1 -23          4.75         21.21        18.68 o                         
   3   1 -23         38.99         35.24        19.83 o                         
   4   1 -23        143.18         89.49        23.21 o                         
   5   1 -23         42.03         14.37        17.41 o                         
   6   1 -23         22.73         -5.73        17.59 o                         
   7   1 -23         59.38         64.97        22.25 o                         
   1   2 -23         12.61          4.20        18.35 o                         
   2   2 -23         18.18         26.96        19.46 o                         
   3   2 -23         83.48        106.99        22.54 o                         
   4   2 -23         43.69         62.35        21.65 o                         
   5   2 -23         15.09         30.09        20.42 o                         
   6   2 -23         26.01         21.41        18.94 o                         
   1   3 -23         35.40          3.67        18.72 o                         
   2   3 -23         33.76          6.55        19.94 o                         
   3   3 -23        256.63        284.12        36.84 o                         
   4   3 -23        107.29         69.20        25.66 o                         
   5   3 -23         12.95        -13.47        21.46 o                         
   1   4 -23        461.61        581.52        58.50 o                         
   2   4 -23         13.69         12.18        28.02 o                         
   3   4 -23        306.13        254.52        44.94 o                         
   0   0 -22         64.68         -6.84        35.59 o                         
   2   0 -22         90.71        104.29        30.79 o                         
   4   0 -22          8.56         -9.28        25.65 o                         
   6   0 -22         50.18         23.21        22.54 o                         
   8   0 -22        142.81        144.99        31.13 o                         
   0   1 -22        235.77        312.18        43.97 o                         
   1   1 -22          2.92        -15.34        15.34 o                         
   2   1 -22         19.07         48.30        19.50 o                         
   3   1 -22        116.27        150.61        23.72 o                         
   4   1 -22         38.84          4.88        18.28 o                         
   5   1 -22         12.72         12.95        17.06 o                         
   6   1 -22         34.74         24.35        16.16 o                         
   7   1 -22         49.91         42.23        18.19 o                         
   8   1 -22          3.70         45.30        18.67 o                         
   9   1 -22         10.52        -16.05        17.28 o                         
   0   2 -22         44.92         20.83        35.59 o                         
   1   2 -22        194.00        221.76        26.89 o                         
   2   2 -22        145.51        140.92        23.85 o                         
   3   2 -22         30.23         45.71        19.67 o                         
   4   2 -22        175.89        191.28        29.53 o                         
   5   2 -22        175.64        167.90        22.71 o                         
   6   2 -22        107.08        102.57        21.14 o                         
   7   2 -22         51.43         38.04        19.74 o                         
   8   2 -22         11.55         -1.56        18.68 o                         
   9   2 -22         54.37         57.27        25.21 o                         
   0   3 -22        322.84        379.24        45.49 o                         
   1   3 -22         56.26         38.56        19.97 o                         
   2   3 -22         57.29         55.53        20.11 o                         
   3   3 -22        295.67        317.34        31.31 o                         
   4   3 -22         37.90         24.73        17.58 o                         
   5   3 -22        858.53        820.89        45.68 o                         
   6   3 -22        301.34        315.16        31.84 o                         
   7   3 -22        791.19        840.70        74.94 o                         
   8   3 -22         85.48         88.95        26.99 o                         
   0   4 -22        162.11        184.79        52.01 o                         
   1   4 -22        139.65         42.88        29.51 o                         
   2   4 -22        187.71        230.09        32.85 o                         
   3   4 -22         77.41        107.16        26.80 o                         
   4   4 -22        349.33        311.72        36.13 o                         
   5   4 -22        149.02        225.62        32.27 o                         
   6   4 -22        979.70       1026.25        59.97 o                         
   7   4 -22         18.55          1.69        22.60 o                         
   0   5 -22         65.32        158.78        52.01 o                         
   1   5 -22         68.02        -22.52        47.22 o                         
   2   5 -22        130.07        149.20        35.81 o                         
   3   5 -22        161.52        230.93        43.27 o                         
   4   5 -22        101.42         71.26        43.80 o                         
   5   5 -22        126.65         60.63        72.55 o                         
   0   6 -22        184.67        183.42        60.23 o                         
   1   6 -22        520.38        587.33        58.07 o                         
   2   6 -22        177.15        224.00        40.34 o                         
   2   0 -21        160.18        113.61        31.94 o                         
   4   0 -21        105.32        180.67        34.27 o                         
   6   0 -21        173.27        161.71        23.72 o                         
   8   0 -21        345.10        301.17        34.68 o                         
  10   0 -21        339.46        342.56        37.54 o                         
   1   1 -21         18.25         -2.08        16.26 o                         
   2   1 -21        155.43        133.13        22.43 o                         
   3   1 -21        576.00        638.42        69.90 o                         
   4   1 -21        141.16        134.76        23.53 o                         
   5   1 -21        419.52        446.04        28.42 o                         
   6   1 -21         80.61        112.66        22.34 o                         
   7   1 -21         12.50         17.80        14.72 o                         
   8   1 -21         51.26         46.76        15.32 o                         
   9   1 -21        172.35        174.00        20.35 o                         
  10   1 -21         53.39         83.79        20.95 o                         
  11   1 -21        173.03        186.21        25.10 o                         
   1   2 -21          6.19          2.88        16.57 o                         
   2   2 -21        264.31        301.15        28.71 o                         
   3   2 -21        479.19        465.88        34.51 o                         
   4   2 -21        418.77        487.02        28.84 o                         
   5   2 -21        324.32        293.09        24.37 o                         
   6   2 -21        689.01        783.35        35.43 o                         
   7   2 -21        137.86        112.73        18.99 o                         
   8   2 -21         14.57         29.01        16.41 o                         
   9   2 -21        180.06        216.82        24.81 o                         
  10   2 -21         84.47          9.36        25.29 o                         
  11   2 -21         86.41         52.03        27.71 o                         
   1   3 -21         45.74         50.53        19.91 o                         
   2   3 -21         78.64        132.96        22.90 o                         
   3   3 -21       1014.88        927.77        44.75 o                         
   4   3 -21        236.26        295.98        26.38 o                         
   5   3 -21        957.06        918.02        61.35 o                         
   6   3 -21         87.79         72.14        26.32 o                         
   7   3 -21         54.96         31.53        20.70 o                         
   8   3 -21        129.53        172.48        26.08 o                         
   9   3 -21        121.91        134.84        25.09 o                         
  10   3 -21         84.54         98.41        24.63 o                         
   1   4 -21         14.40         -7.77        16.70 o                         
   2   4 -21        353.89        321.68        30.11 o                         
   3   4 -21        263.20        254.30        27.88 o                         
   4   4 -21        451.58        502.97        36.70 o                         
   5   4 -21         54.21         33.33        19.63 o                         
   6   4 -21          4.90        -16.98        16.98 o                         
   7   4 -21         35.16         45.34        27.71 o                         
   8   4 -21         29.56         38.96        23.94 o                         
   9   4 -21         19.68         35.78        24.89 o                         
   1   5 -21         49.12         45.80        28.54 o                         
   2   5 -21        377.71        471.63        51.19 o                         
   3   5 -21          0.65          8.34        78.71 o                         
   4   5 -21         39.92         53.96        30.93 o                         
   5   5 -21         21.41         94.25        32.87 o                         
   6   5 -21         64.74         57.09        67.76 o                         
   7   5 -21         57.04          9.02        30.80 o                         
   8   5 -21        114.31        190.76        44.49 o                         
   1   6 -21        191.72        184.54        37.18 o                         
   2   6 -21         34.93         55.57        45.17 o                         
   3   6 -21        235.26        203.51        38.98 o                         
   4   6 -21         70.64         81.75        31.90 o                         
   5   6 -21       1214.99       1180.68        74.36 o                         
   6   6 -21        133.41         94.84        83.50 o                         
   1   7 -21         48.53         43.55        29.22 o                         
   2   7 -21        251.47        264.20        42.09 o                         
   3   7 -21        138.17        162.19        51.33 o                         
   0   0 -20        333.48        420.22        64.33 o                         
   2   0 -20        646.73        633.76        58.79 o                         
   4   0 -20        881.04        854.52        61.92 o                         
   6   0 -20        714.78        620.24        37.78 o                         
   8   0 -20        187.89        126.27        22.73 o                         
  10   0 -20        637.77        707.62        49.97 o                         
  12   0 -20        636.25        756.90        66.76 o                         
   0   1 -20        101.22         31.03        26.08 o                         
   1   1 -20        346.02        307.34        28.19 o                         
   2   1 -20        214.75        235.82        29.24 o                         
   3   1 -20        103.47        176.88        26.37 o                         
   4   1 -20        111.30         92.20        19.56 o                         
   5   1 -20        104.74        100.93        17.65 o                         
   6   1 -20        233.99        213.28        21.01 o                         
   7   1 -20         23.20         -5.01        19.29 o                         
   8   1 -20         60.91         70.46        15.53 o                         
   9   1 -20          4.31        -12.98        12.98 o                         
  10   1 -20         72.21         56.61        16.05 o                         
  11   1 -20        200.18        260.09        39.15 o                         
  12   1 -20        205.34        206.77        27.93 o                         
  13   1 -20        133.58        124.25        38.57 o                         
   0   2 -20        131.06        143.14        34.90 o                         
   1   2 -20         79.88         61.74        18.42 o                         
   2   2 -20         36.76         41.26        17.70 o                         
   3   2 -20       1206.81       1056.78        48.85 o                         
   4   2 -20        533.37        551.13        29.46 o                         
   5   2 -20        602.75        602.43        36.31 o                         
   6   2 -20        118.29        117.65        17.99 o                         
   7   2 -20         51.39         47.81        15.91 o                         
   8   2 -20        129.81        181.70        19.09 o                         
   9   2 -20        169.60        217.10        20.30 o                         
  10   2 -20        197.83        231.75        23.87 o                         
  11   2 -20        211.50        209.32        31.63 o                         
  12   2 -20         25.19         44.96        21.94 o                         
   0   3 -20         81.43        107.16        49.96 o                         
   1   3 -20        711.47        699.69        39.86 o                         
   2   3 -20        354.77        370.84        27.32 o                         
   3   3 -20        378.43        363.14        24.49 o                         
   4   3 -20        484.99        513.71        28.50 o                         
   5   3 -20         46.24         49.94        16.45 o                         
   6   3 -20         10.66          7.96        14.70 o                         
   7   3 -20        119.22        119.30        26.03 o                         
   8   3 -20         46.46         40.21        17.96 o                         
   9   3 -20         35.38          8.73        18.47 o                         
  10   3 -20         79.69         53.48        22.52 o                         
  11   3 -20        337.34        302.86        32.28 o                         
  12   3 -20         42.68         50.06        22.24 o                         
   0   4 -20         34.02         39.70        26.89 o                         
   1   4 -20         45.83         21.27        17.04 o                         
   2   4 -20        192.26        210.69        22.62 o                         
   3   4 -20        302.78        317.16        26.16 o                         
   4   4 -20        149.81        198.98        39.46 o                         
   5   4 -20         52.06         25.13        18.73 o                         
   6   4 -20         66.69         25.39        19.76 o                         
   7   4 -20          9.64         28.60        23.55 o                         
   8   4 -20         51.52         51.68        20.58 o                         
   9   4 -20        122.28        166.74        28.38 o                         
  10   4 -20        127.86        165.65        29.68 o                         
  11   4 -20         15.21        -26.55        37.88 o                         
   0   5 -20         61.53         32.85        39.70 o                         
   1   5 -20        133.46        125.99        26.42 o                         
   2   5 -20         35.64         28.74        21.53 o                         
   3   5 -20        211.36        183.61        27.20 o                         
   4   5 -20        762.52        917.90        47.67 o                         
   5   5 -20        167.74        206.01        25.77 o                         
   6   5 -20         77.76         88.13        23.16 o                         
   7   5 -20        224.59        197.71        29.80 o                         
   8   5 -20         68.93         84.40        25.26 o                         
   9   5 -20        167.45        158.56        28.99 o                         
  10   5 -20         18.39         10.21        23.38 o                         
   0   6 -20        601.25        522.88        75.28 o                         
   1   6 -20        483.42        570.13        70.49 o                         
   2   6 -20          3.68        -40.12        41.75 o                         
   3   6 -20          1.82         11.29        25.64 o                         
   4   6 -20         55.31         43.99        27.62 o                         
   5   6 -20         23.10        -26.53        51.33 o                         
   6   6 -20         37.73         27.45        27.47 o                         
   7   6 -20        167.74        204.07        42.43 o                         
   8   6 -20         97.71        141.75        36.21 o                         
   9   6 -20        210.49        250.12        42.55 o                         
   0   7 -20        133.46         90.34        46.54 o                         
   1   7 -20        363.19        334.19        44.52 o                         
   2   7 -20        319.49        353.28        45.37 o                         
   3   7 -20        418.84        569.01        65.02 o                         
   4   7 -20        222.17        168.82        52.70 o                         
   5   7 -20         61.53         70.40        31.45 o                         
   6   7 -20         54.64         78.88        30.93 o                         
   7   7 -20         57.57         -1.42        26.60 o                         
   0   8 -20        266.70        277.87        60.23 o                         
   1   8 -20        129.45        126.84        35.66 o                         
   2   8 -20        272.78        346.29        48.59 o                         
   3   8 -20         26.23         30.09        74.60 o                         
   4   8 -20        191.41        234.06        40.16 o                         
   2   0 -19        747.27        769.76        67.76 o                         
   4   0 -19         73.91         95.44        23.21 o                         
   6   0 -19        175.51        157.48        22.76 o                         
   8   0 -19         60.01         62.86        20.03 o                         
  10   0 -19        185.24        221.54        29.74 o                         
  12   0 -19        436.18        493.43        42.11 o                         
  14   0 -19        254.83        308.38        53.38 o                         
   1   1 -19          0.50          4.98        15.37 o                         
   2   1 -19        495.57        592.19        35.52 o                         
   3   1 -19        203.00        207.14        21.14 o                         
   4   1 -19        641.49        612.31        32.84 o                         
   5   1 -19        324.35        317.19        25.42 o                         
   6   1 -19        255.98        277.16        20.12 o                         
   7   1 -19         97.87         79.66        14.38 o                         
   8   1 -19        253.08        260.43        29.55 o                         
   9   1 -19         22.02         53.07        15.31 o                         
  10   1 -19         25.76         27.82        14.42 o                         
  11   1 -19        425.24        464.40        27.48 o                         
  12   1 -19        508.11        598.03        38.47 o                         
  13   1 -19        161.76        138.58        29.74 o                         
  14   1 -19         59.57         28.18        23.51 o                         
   1   2 -19        144.28        147.11        21.55 o                         
   2   2 -19         84.41         69.26        17.00 o                         
   3   2 -19        521.75        551.43        34.65 o                         
   4   2 -19         40.20         43.17        14.66 o                         
   5   2 -19        140.44        156.84        18.80 o                         
   6   2 -19         16.22          1.77        12.99 o                         
   7   2 -19          4.04          9.00        14.27 o                         
   8   2 -19         85.24         80.21        15.74 o                         
   9   2 -19        136.58        158.12        18.76 o                         
  10   2 -19        195.24        233.68        20.82 o                         
  11   2 -19         77.26         66.85        16.31 o                         
  12   2 -19        685.83        794.75        74.00 o                         
  13   2 -19        124.17        161.86        25.47 o                         
  14   2 -19         82.63        200.56        72.55 o                         
   1   3 -19         71.90         87.10        19.13 o                         
   2   3 -19        459.05        423.89        27.51 o                         
   3   3 -19        179.96        196.96        19.61 o                         
   4   3 -19        907.95        938.78        36.61 o                         
   5   3 -19         66.31         39.99        14.61 o                         
   6   3 -19         40.70         50.68        16.52 o                         
   7   3 -19         77.12        109.04        17.28 o                         
   8   3 -19         38.43         18.57        13.48 o                         
   9   3 -19         13.58         11.61        14.92 o                         
  10   3 -19        144.67        134.51        20.91 o                         
  11   3 -19        508.17        494.47        37.37 o                         
  12   3 -19        244.18        273.69        30.38 o                         
  13   3 -19          1.26         22.09        19.25 o                         
   1   4 -19        158.62        152.26        19.47 o                         
   2   4 -19        556.80        529.84        44.06 o                         
   3   4 -19        304.52        318.54        35.90 o                         
   4   4 -19          3.76        -13.76        13.76 o                         
   5   4 -19        403.08        411.08        27.85 o                         
   6   4 -19         47.65         41.28        18.36 o                         
   7   4 -19        162.56        172.78        24.75 o                         
   8   4 -19        139.15        207.24        27.50 o                         
   9   4 -19         61.08         45.20        20.36 o                         
  10   4 -19        200.96        233.01        28.49 o                         
  11   4 -19        435.06        521.48        38.61 o                         
  12   4 -19        133.39        117.31        25.62 o                         
  13   4 -19        308.05        432.38        53.00 o                         
   1   5 -19         45.83         20.88        17.55 o                         
   2   5 -19         76.35         77.16        20.55 o                         
   3   5 -19         18.82         29.28        17.20 o                         
   4   5 -19        206.11        200.10        24.91 o                         
   5   5 -19        121.26        115.42        21.85 o                         
   6   5 -19        251.60        228.04        26.90 o                         
   7   5 -19         33.11         24.45        18.71 o                         
   8   5 -19         83.41         85.40        25.29 o                         
   9   5 -19        401.20        425.26        35.19 o                         
  10   5 -19        170.05        188.79        33.53 o                         
  11   5 -19         18.85         10.49        21.94 o                         
  12   5 -19         12.02         -7.23        22.12 o                         
   1   6 -19         19.49         29.60        20.16 o                         
   2   6 -19        348.97        420.30        37.81 o                         
   3   6 -19        423.62        435.57        38.16 o                         
   4   6 -19        136.39        159.99        46.10 o                         
   5   6 -19          4.86          8.03        20.01 o                         
   6   6 -19         29.97         34.48        29.10 o                         
   7   6 -19          8.53        -14.08        31.48 o                         
   8   6 -19         67.47         47.33        29.96 o                         
   9   6 -19        200.85        174.05        38.00 o                         
  10   6 -19        101.91         76.81        68.44 o                         
  11   6 -19        594.18        685.99        64.65 o                         
   1   7 -19         87.04         73.36        40.38 o                         
   2   7 -19         46.63         59.13        28.84 o                         
   3   7 -19        679.80        646.23        90.27 o                         
   4   7 -19         72.56        132.42        36.27 o                         
   5   7 -19        189.77        235.81        71.18 o                         
   6   7 -19         58.15         63.03        30.80 o                         
   7   7 -19         27.77        -39.31        57.49 o                         
   8   7 -19        834.28        951.31        69.51 o                         
   9   7 -19        185.78        197.21        40.16 o                         
   1   8 -19        121.44        114.24        32.41 o                         
   2   8 -19         30.77         -1.49        26.29 o                         
   3   8 -19          1.68          7.25        28.06 o                         
   4   8 -19        102.47        111.07        33.83 o                         
   5   8 -19        262.30        284.55        43.06 o                         
   6   8 -19         33.83        -15.19        25.53 o                         
   7   8 -19        120.75        266.11        93.76 o                         
   1   9 -19        438.84        520.11        90.34 o                         
   2   9 -19        222.73        257.01        40.62 o                         
   3   9 -19        134.41        154.67        35.77 o                         
   0   0 -18        944.46        942.97        79.39 o                         
   2   0 -18        281.99        293.77        37.25 o                         
   4   0 -18        475.69        579.22        51.32 o                         
   6   0 -18        192.73        162.05        26.33 o                         
   8   0 -18        144.32        135.38        24.10 o                         
  10   0 -18        316.84        325.09        29.53 o                         
  12   0 -18        519.80        423.98        39.71 o                         
  14   0 -18        230.56        177.67        32.16 o                         
   0   1 -18        376.92        319.47        37.71 o                         
   1   1 -18         31.67         15.82        15.72 o                         
   2   1 -18        464.01        479.36        31.09 o                         
   3   1 -18        579.13        567.89        30.22 o                         
   4   1 -18        459.95        502.09        29.00 o                         
   5   1 -18        442.96        459.21        32.34 o                         
   6   1 -18        373.83        417.35        23.54 o                         
   7   1 -18         25.96          9.92        12.06 o                         
   8   1 -18        148.40        155.87        18.67 o                         
   9   1 -18        300.22        284.01        25.48 o                         
  10   1 -18         69.97         50.03        15.52 o                         
  11   1 -18         60.32         63.81        19.53 o                         
  12   1 -18         34.91         58.35        15.43 o                         
  13   1 -18        197.34        294.84        26.86 o                         
  14   1 -18         12.21          7.42        17.53 o                         
  15   1 -18        156.67        210.53        33.75 o                         
   0   2 -18        864.18        934.05        56.04 o                         
   1   2 -18        157.98        128.02        20.44 o                         
   2   2 -18        297.37        285.10        29.61 o                         
   3   2 -18        372.42        332.53        24.81 o                         
   4   2 -18        851.80        865.46        37.09 o                         
   5   2 -18        315.96        304.23        22.22 o                         
   6   2 -18        100.88         83.60        15.47 o                         
   7   2 -18        750.91        735.90        29.65 o                         
   8   2 -18         78.98         68.51        14.97 o                         
   9   2 -18         12.52          1.21        12.18 o                         
  10   2 -18        366.33        427.03        24.82 o                         
  11   2 -18         54.41         64.67        15.72 o                         
  12   2 -18        588.34        590.71        29.64 o                         
  13   2 -18         44.19         60.66        19.50 o                         
  14   2 -18        161.37        182.49        27.26 o                         
  15   2 -18         42.86         53.13        22.51 o                         
   0   3 -18        469.65        449.78        43.52 o                         
   1   3 -18        336.46        343.98        25.10 o                         
   2   3 -18          4.56        -13.38        13.38 o                         
   3   3 -18       1569.06       1442.30        38.58 o                         
   4   3 -18        114.94        131.22        17.47 o                         
   5   3 -18        436.31        451.36        34.64 o                         
   6   3 -18        311.67        294.37        21.91 o                         
   7   3 -18          4.41          8.08        12.93 o                         
   8   3 -18         42.18         32.06        15.29 o                         
   9   3 -18         30.53         17.65        13.76 o                         
  10   3 -18        225.12        247.10        21.47 o                         
  11   3 -18         20.39          9.37        14.36 o                         
  12   3 -18        267.88        345.47        27.87 o                         
  13   3 -18         49.74         12.29        21.14 o                         
  14   3 -18         34.20         47.56        43.47 o                         
   0   4 -18        119.84        123.89        23.42 o                         
   1   4 -18        251.00        235.21        21.54 o                         
   2   4 -18        115.98        121.80        16.57 o                         
   3   4 -18        855.30        859.25        32.49 o                         
   4   4 -18        578.11        595.75        28.80 o                         
   5   4 -18         27.95         33.28        13.79 o                         
   6   4 -18        720.92        765.26        50.89 o                         
   7   4 -18        161.30        156.33        20.42 o                         
   8   4 -18         70.58         62.88        20.13 o                         
   9   4 -18          1.54          5.93        15.37 o                         
  10   4 -18        412.17        408.22        29.50 o                         
  11   4 -18        178.36        169.38        35.76 o                         
  12   4 -18        193.77        183.60        39.96 o                         
  13   4 -18         90.49        103.24        23.83 o                         
  14   4 -18         96.77         93.04        28.36 o                         
   0   5 -18         73.13         78.46        21.25 o                         
   1   5 -18        123.61        160.03        19.48 o                         
   2   5 -18        329.56        330.91        24.43 o                         
   3   5 -18         31.39         18.12        16.23 o                         
   4   5 -18         43.12         25.29        17.54 o                         
   5   5 -18        188.53        231.45        25.25 o                         
   6   5 -18         14.71         30.69        17.95 o                         
   7   5 -18        132.44        128.60        22.41 o                         
   8   5 -18         23.54         22.04        19.11 o                         
   9   5 -18        215.26        174.40        23.98 o                         
  10   5 -18        250.77        233.66        28.84 o                         
  11   5 -18         32.63         42.05        29.44 o                         
  12   5 -18        151.92        150.61        29.08 o                         
  13   5 -18         37.76         30.33        23.38 o                         
   0   6 -18        167.92        210.46        35.77 o                         
   1   6 -18        299.57        313.21        32.60 o                         
   2   6 -18        255.82        238.87        29.50 o                         
   3   6 -18         90.15        103.26        23.60 o                         
   4   6 -18         49.45         53.80        21.49 o                         
   5   6 -18        168.72        200.99        35.22 o                         
   6   6 -18         41.10         30.94        22.10 o                         
   7   6 -18         80.62        131.88        27.10 o                         
   8   6 -18         80.79        101.26        25.19 o                         
   9   6 -18        116.52         49.87        28.99 o                         
  10   6 -18         48.69         45.51        28.60 o                         
  11   6 -18        268.37        250.03        42.46 o                         
  12   6 -18        164.12         92.45        33.83 o                         
   0   7 -18        138.04        146.33        32.15 o                         
   1   7 -18         69.35        161.42        25.06 o                         
   2   7 -18        193.34        218.68        29.97 o                         
   3   7 -18          7.32         -0.56        19.55 o                         
   4   7 -18        122.50         93.53        24.52 o                         
   5   7 -18        167.02        222.75        31.76 o                         
   6   7 -18        125.78        131.61        32.15 o                         
   7   7 -18         76.56         83.11        30.48 o                         
   8   7 -18        130.83        152.61        38.33 o                         
   9   7 -18         33.01         29.68        27.47 o                         
  10   7 -18         71.37         30.89        28.99 o                         
  11   7 -18         67.38         84.11        32.41 o                         
   0   8 -18        330.12        298.40        60.23 o                         
   1   8 -18        512.55        553.12        52.27 o                         
   2   8 -18        687.30        854.03        80.76 o                         
   3   8 -18         72.53        146.78        32.87 o                         
   4   8 -18        239.28        173.93        52.70 o                         
   5   8 -18         10.11        -18.40        46.54 o                         
   6   8 -18        104.55         61.96        29.41 o                         
   7   8 -18         18.06         39.60        41.06 o                         
   8   8 -18        135.40        141.90        36.05 o                         
   9   8 -18        168.37        208.11        38.68 o                         
   0   9 -18         31.88         58.86        39.70 o                         
   1   9 -18         77.80         69.12        29.04 o                         
   2   9 -18         21.21         16.26        32.17 o                         
   3   9 -18         74.46         76.26        29.96 o                         
   4   9 -18         30.25         41.36        26.60 o                         
   5   9 -18        122.86         70.80        37.64 o                         
   6   9 -18        128.24         96.13        31.45 o                         
   0  10 -18         18.78         42.43        41.06 o                         
   1  10 -18        326.36        408.55        46.88 o                         
   2   0 -17        224.41        220.45        31.94 o                         
   4   0 -17        513.57        631.54        44.04 o                         
   6   0 -17        764.59        697.89        42.38 o                         
   8   0 -17        140.37        123.63        20.85 o                         
  10   0 -17        228.42        257.82        27.19 o                         
  12   0 -17        103.04        187.58        25.44 o                         
  14   0 -17        122.52         94.56        25.68 o                         
  16   0 -17         28.64         35.17        37.64 o                         
   1   1 -17         15.79         -7.55        14.35 o                         
   2   1 -17       1021.13       1024.21        34.96 o                         
   3   1 -17        551.13        604.10        30.14 o                         
   4   1 -17        646.58        644.09        28.44 o                         
   5   1 -17        392.43        441.20        29.32 o                         
   6   1 -17        570.59        567.57        25.48 o                         
   7   1 -17        157.71        146.64        15.07 o                         
   8   1 -17         20.24          8.33        11.29 o                         
   9   1 -17        726.87        748.44        32.40 o                         
  10   1 -17        116.56        122.30        16.57 o                         
  11   1 -17        474.28        453.39        26.87 o                         
  12   1 -17         26.10         24.03        14.62 o                         
  13   1 -17        307.15        350.07        23.96 o                         
  14   1 -17         37.13         41.15        16.70 o                         
  15   1 -17        240.66        267.30        27.38 o                         
  16   1 -17         82.24        117.58        32.58 o                         
   1   2 -17         40.87         50.14        14.99 o                         
   2   2 -17         77.50         84.10        16.25 o                         
   3   2 -17        220.14        223.09        23.13 o                         
   4   2 -17       1839.71       1809.48        46.35 o                         
   5   2 -17       1361.99       1325.83        41.73 o                         
   6   2 -17         51.55         52.06        14.85 o                         
   7   2 -17        248.67        277.46        22.22 o                         
   8   2 -17         22.85         37.86        12.20 o                         
   9   2 -17        485.35        426.36        23.87 o                         
  10   2 -17        145.28        134.33        16.96 o                         
  11   2 -17         40.52         50.69        13.97 o                         
  12   2 -17        134.55        168.54        18.71 o                         
  13   2 -17         11.55        -12.94        12.94 o                         
  14   2 -17         48.77         52.15        18.63 o                         
  15   2 -17         82.00         83.06        23.71 o                         
  16   2 -17          3.06          7.65        20.99 o                         
   1   3 -17         72.93         37.50        19.79 o                         
   2   3 -17         75.70        101.53        19.55 o                         
   3   3 -17       1632.64       1604.77        39.00 o                         
   4   3 -17        428.88        418.69        23.64 o                         
   5   3 -17         21.18         20.58        12.79 o                         
   6   3 -17         95.22         86.50        17.24 o                         
   7   3 -17        121.44        150.28        22.50 o                         
   8   3 -17         18.87         22.84        17.04 o                         
   9   3 -17        102.72        151.70        16.75 o                         
  10   3 -17         33.08         23.34        13.42 o                         
  11   3 -17         47.55         60.57        16.16 o                         
  12   3 -17         15.57          9.18        14.84 o                         
  13   3 -17        169.35        163.62        31.14 o                         
  14   3 -17        128.19         87.56        22.18 o                         
  15   3 -17        114.25        131.74        26.12 o                         
   1   4 -17         61.81         58.46        22.00 o                         
   2   4 -17         19.16          7.04        12.14 o                         
   3   4 -17         94.36        103.49        15.54 o                         
   4   4 -17        483.84        515.13        25.92 o                         
   5   4 -17        368.28        353.41        22.88 o                         
   6   4 -17         60.48         63.92        14.85 o                         
   7   4 -17         23.62         19.27        13.58 o                         
   8   4 -17         46.58         59.40        15.09 o                         
   9   4 -17        100.80        147.39        18.49 o                         
  10   4 -17        887.96        925.46        43.61 o                         
  11   4 -17        106.62        125.72        20.79 o                         
  12   4 -17          3.46         36.50        23.71 o                         
  13   4 -17         95.37        114.86        30.43 o                         
  14   4 -17         58.21         73.62        21.96 o                         
  15   4 -17         16.51         11.50        29.83 o                         
   1   5 -17          7.94         15.59        11.88 o                         
   2   5 -17        273.20        247.96        21.07 o                         
   3   5 -17         76.96         77.21        16.07 o                         
   4   5 -17        198.82        235.94        21.80 o                         
   5   5 -17         54.79         62.66        24.89 o                         
   6   5 -17         98.66        103.45        20.97 o                         
   7   5 -17         27.68         13.63        16.46 o                         
   8   5 -17         46.68         27.98        27.26 o                         
   9   5 -17        443.66        457.09        29.51 o                         
  10   5 -17        895.00        927.03        46.22 o                         
  11   5 -17         50.97         53.10        22.33 o                         
  12   5 -17        163.84        209.08        27.58 o                         
  13   5 -17        181.96        187.32        26.83 o                         
  14   5 -17        454.54        531.21        45.39 o                         
   1   6 -17         54.58         46.88        17.88 o                         
   2   6 -17         56.12         49.27        19.64 o                         
   3   6 -17         97.38         95.36        20.23 o                         
   4   6 -17        376.48        411.84        29.71 o                         
   5   6 -17        828.04        815.59        47.42 o                         
   6   6 -17        519.66        550.47        33.72 o                         
   7   6 -17         37.95         -1.01        16.59 o                         
   8   6 -17        357.87        355.91        32.99 o                         
   9   6 -17         50.84         28.73        16.62 o                         
  10   6 -17        135.50        139.84        23.69 o                         
  11   6 -17        522.55        669.64        57.47 o                         
  12   6 -17          5.26         22.51        27.05 o                         
  13   6 -17        224.20        230.02        40.51 o                         
   1   7 -17         61.72         73.86        19.29 o                         
   2   7 -17        195.12        224.87        41.71 o                         
   3   7 -17        284.68        312.66        33.14 o                         
   4   7 -17       1111.70       1092.73        82.08 o                         
   5   7 -17         99.09        119.43        25.78 o                         
   6   7 -17         68.84         72.96        24.13 o                         
   7   7 -17        106.30        117.90        26.55 o                         
   8   7 -17         31.28         30.42        36.71 o                         
   9   7 -17        134.77        164.70        39.70 o                         
  10   7 -17        272.91        234.89        40.62 o                         
  11   7 -17         33.92        -22.84        25.92 o                         
  12   7 -17         67.03         53.94        34.22 o                         
   1   8 -17        248.89        241.92        25.43 o                         
   2   8 -17        770.23        804.70        47.12 o                         
   3   8 -17        130.91        139.59        33.88 o                         
   4   8 -17        169.37        124.69        30.36 o                         
   5   8 -17        422.47        482.37        47.84 o                         
   6   8 -17         19.78         -2.43        25.64 o                         
   7   8 -17         69.96         62.33        27.87 o                         
   8   8 -17        106.47        161.53        33.13 o                         
   9   8 -17         52.58         66.33        29.51 o                         
  10   8 -17         47.56         57.34        47.91 o                         
  11   8 -17         18.38         10.95        35.59 o                         
   1   9 -17         60.46         50.29        27.47 o                         
   2   9 -17        146.87        148.02        31.90 o                         
   3   9 -17        114.52         85.92        34.22 o                         
   4   9 -17         59.26         64.83        29.41 o                         
   5   9 -17        351.61        332.48        42.55 o                         
   6   9 -17         81.28         85.66        29.96 o                         
   7   9 -17         65.17         73.92        32.85 o                         
   8   9 -17         23.29         17.40        25.98 o                         
   1  10 -17         57.15         51.01        71.86 o                         
   2  10 -17        165.77        160.31        67.07 o                         
   3  10 -17          4.28          5.39        24.64 o                         
   4  10 -17        466.62        550.95        54.07 o                         
   5  10 -17         40.51         63.79        28.84 o                         
   0   0 -16        881.07        893.69        72.55 o                         
   2   0 -16       2491.18       2536.50       238.17 o                         
   4   0 -16         15.51         -5.06        15.77 o                         
   6   0 -16         39.60         14.52        18.08 o                         
   8   0 -16        434.24        412.84        29.49 o                         
  10   0 -16         62.10         60.42        29.64 o                         
  12   0 -16          8.49         -7.31        19.56 o                         
  14   0 -16         19.79        -20.67        20.67 o                         
  16   0 -16         11.49         -8.44        23.53 o                         
   0   1 -16        315.17        308.06        69.81 o                         
   1   1 -16       1498.02       1477.18        39.40 o                         
   2   1 -16        338.02        339.93        23.21 o                         
   3   1 -16       1151.05       1124.17        53.06 o                         
   4   1 -16       1054.75       1091.06        32.30 o                         
   5   1 -16        233.19        272.08        20.09 o                         
   6   1 -16         62.41         76.92        13.83 o                         
   7   1 -16        354.69        374.17        19.70 o                         
   8   1 -16        134.45        159.32        16.86 o                         
   9   1 -16         27.65         43.24        12.54 o                         
  10   1 -16        118.47        106.11        15.30 o                         
  11   1 -16        191.83        215.23        17.62 o                         
  12   1 -16        618.25        676.74        29.32 o                         
  13   1 -16        694.74        700.52        30.51 o                         
  14   1 -16        478.88        448.19        26.60 o                         
  15   1 -16         67.26         52.68        21.22 o                         
  16   1 -16         86.08         38.13        19.86 o                         
  17   1 -16        127.28        140.06        33.13 o                         
   0   2 -16        435.02        494.72        42.55 o                         
   1   2 -16        362.45        359.91        23.52 o                         
   2   2 -16       1178.40       1106.78        35.11 o                         
   3   2 -16        811.41        849.06        49.89 o                         
   4   2 -16        711.94        722.46        32.01 o                         
   5   2 -16        414.80        387.22        20.76 o                         
   6   2 -16        218.11        208.19        16.75 o                         
   7   2 -16        328.71        318.86        20.52 o                         
   8   2 -16          6.18         14.86        13.15 o                         
   9   2 -16        225.82        241.58        17.22 o                         
  10   2 -16          7.17         -8.43        12.01 o                         
  11   2 -16         27.60         29.51        13.63 o                         
  12   2 -16        545.83        583.31        35.37 o                         
  13   2 -16         67.49         61.57        15.36 o                         
  14   2 -16        101.23        110.95        17.93 o                         
  15   2 -16        490.42        542.46        35.43 o                         
  16   2 -16         64.03        112.65        25.30 o                         
  17   2 -16         52.10         20.11        47.22 o                         
   0   3 -16        940.11        844.39        40.77 o                         
   1   3 -16       1355.70       1310.44        41.13 o                         
   2   3 -16        893.40        927.06        32.83 o                         
   3   3 -16        126.27        154.33        16.40 o                         
   4   3 -16        426.16        420.31        23.15 o                         
   5   3 -16        301.33        304.90        20.65 o                         
   6   3 -16         55.12         54.19        13.99 o                         
   7   3 -16        501.21        483.94        23.49 o                         
   8   3 -16        155.38        171.17        18.11 o                         
   9   3 -16        553.72        527.32        24.72 o                         
  10   3 -16        344.82        321.78        23.98 o                         
  11   3 -16         98.84        117.61        18.36 o                         
  12   3 -16        698.91        784.41        34.95 o                         
  13   3 -16        120.09        130.94        23.47 o                         
  14   3 -16          9.43         20.86        17.98 o                         
  15   3 -16        146.47        207.50        40.85 o                         
  16   3 -16         45.41         21.96        25.68 o                         
   0   4 -16          6.17          0.08        19.02 o                         
   1   4 -16        262.61        263.63        18.99 o                         
   2   4 -16        565.33        626.97        25.33 o                         
   3   4 -16        301.37        326.65        22.96 o                         
   4   4 -16        276.61        268.02        22.14 o                         
   5   4 -16          4.08         -7.28        11.25 o                         
   6   4 -16        769.53        720.57        48.74 o                         
   7   4 -16         13.43         -3.89        12.30 o                         
   8   4 -16         42.82         57.38        14.28 o                         
   9   4 -16        430.41        468.49        24.65 o                         
  10   4 -16       1025.41       1069.84        36.52 o                         
  11   4 -16        116.31        119.73        17.98 o                         
  12   4 -16        464.34        477.41        28.04 o                         
  13   4 -16        131.43        184.01        26.24 o                         
  14   4 -16         43.26         58.15        31.81 o                         
  15   4 -16         68.30         40.21        21.84 o                         
  16   4 -16         18.62          1.32        20.51 o                         
   0   5 -16         23.84         38.58        15.70 o                         
   1   5 -16         48.31         43.55        11.96 o                         
   2   5 -16        379.41        367.73        21.50 o                         
   3   5 -16        111.33        126.16        15.01 o                         
   4   5 -16          8.55          9.19        11.82 o                         
   5   5 -16         65.89         48.01        15.71 o                         
   6   5 -16         67.25         81.78        16.37 o                         
   7   5 -16         99.74        112.67        18.57 o                         
   8   5 -16        133.13        132.20        21.48 o                         
   9   5 -16        206.71        204.54        21.83 o                         
  10   5 -16        223.82        256.65        23.50 o                         
  11   5 -16        194.30        240.22        26.40 o                         
  12   5 -16        332.77        306.89        29.85 o                         
  13   5 -16        201.64        225.70        36.16 o                         
  14   5 -16       1136.56       1172.21        54.92 o                         
  15   5 -16         93.22        107.09        28.43 o                         
   0   6 -16         56.79         49.87        18.62 o                         
   1   6 -16         53.64         29.45        14.17 o                         
   2   6 -16        228.93        223.32        35.36 o                         
   3   6 -16        492.39        496.83        30.94 o                         
   4   6 -16        110.12         92.73        18.44 o                         
   5   6 -16        118.84        139.68        19.81 o                         
   6   6 -16         44.34         65.54        18.77 o                         
   7   6 -16        139.21        119.08        21.33 o                         
   8   6 -16         68.38        112.05        21.38 o                         
   9   6 -16        134.22        143.04        19.75 o                         
  10   6 -16         95.97        114.44        21.85 o                         
  11   6 -16        117.55        155.35        22.94 o                         
  12   6 -16        163.74        197.47        29.89 o                         
  13   6 -16          6.73          3.73        21.47 o                         
  14   6 -16        270.80        258.71        44.52 o                         
   0   7 -16        468.39        376.01        38.57 o                         
   1   7 -16        246.95        236.97        24.03 o                         
   2   7 -16        459.96        479.00        31.07 o                         
   3   7 -16        718.43        774.67        44.95 o                         
   4   7 -16        393.66        436.36        34.39 o                         
   5   7 -16        172.60        251.62        29.74 o                         
   6   7 -16         39.25         14.93        20.01 o                         
   7   7 -16        806.48        781.44        46.99 o                         
   8   7 -16        119.85        171.88        28.09 o                         
   9   7 -16        219.84        169.39        28.18 o                         
  10   7 -16        413.15        380.31        41.60 o                         
  11   7 -16       1323.25       1399.65        73.54 o                         
  12   7 -16         45.09         49.80        28.02 o                         
  13   7 -16        362.06        391.53        74.60 o                         
   0   8 -16        682.90        695.01        51.61 o                         
   1   8 -16         22.97         29.17        16.72 o                         
   2   8 -16        217.46        261.73        25.18 o                         
   3   8 -16         36.28         54.50        26.84 o                         
   4   8 -16        301.03        388.43        34.22 o                         
   5   8 -16        879.21        877.75        54.96 o                         
   6   8 -16        309.94        250.54        30.19 o                         
   7   8 -16        324.22        304.30        34.70 o                         
   8   8 -16         44.23         50.74        32.17 o                         
   9   8 -16        105.97        144.99        33.30 o                         
  10   8 -16          6.03         13.04        60.23 o                         
  11   8 -16         19.45         31.00        28.60 o                         
  12   8 -16        175.78        206.82        39.12 o                         
   0   9 -16        140.55        146.38        30.93 o                         
   1   9 -16        221.08        278.25        35.08 o                         
   2   9 -16        368.30        371.43        30.13 o                         
   3   9 -16        149.23        172.60        39.01 o                         
   4   9 -16         14.28          2.36        22.61 o                         
   5   9 -16         12.75        -16.21        21.76 o                         
   6   9 -16        123.17        118.73        30.00 o                         
   7   9 -16         19.42         24.10        25.31 o                         
   8   9 -16        100.11         26.49        27.27 o                         
   9   9 -16        208.95        248.25        38.39 o                         
  10   9 -16          8.95        -22.99        22.99 o                         
   0  10 -16         39.54         19.16        35.59 o                         
   1  10 -16          6.79         14.97        23.70 o                         
   2  10 -16         53.68         68.02        32.17 o                         
   3  10 -16         93.74         63.91        27.87 o                         
   4  10 -16         46.38         46.54        26.89 o                         
   5  10 -16         76.09        149.24        33.83 o                         
   6  10 -16        324.08        386.26        44.03 o                         
   7  10 -16        201.97        177.47        30.09 o                         
   8  10 -16        737.19        839.72        61.74 o                         
   0  11 -16        154.88        149.20        43.80 o                         
   1  11 -16        318.16        314.64        43.12 o                         
   2  11 -16        488.73        539.36        79.39 o                         
   3  11 -16        311.83        305.87        40.65 o                         
   2   0 -15        712.78        622.18        35.93 o                         
   4   0 -15        523.25        490.91        18.14 o                         
   6   0 -15       2800.44       2836.27        72.43 o                         
   8   0 -15        124.13         68.93        17.70 o                         
  10   0 -15       1702.50       1636.49        50.29 o                         
  12   0 -15        125.33         92.28        20.30 o                         
  14   0 -15        227.72        223.45        30.09 o                         
  16   0 -15        643.50        672.23        47.46 o                         
  18   0 -15        733.06        862.92        69.20 o                         
   1   1 -15        275.86        266.00        25.92 o                         
   2   1 -15        681.71        670.76        32.40 o                         
   3   1 -15        572.82        550.22        31.32 o                         
   4   1 -15        896.20        899.16        23.01 o                         
   5   1 -15         77.43        109.09        11.87 o                         
   6   1 -15         41.90         36.49         9.63 o                         
   7   1 -15         50.70         45.19        11.36 o                         
   8   1 -15         41.91         55.35        11.85 o                         
   9   1 -15        559.42        516.14        22.44 o                         
  10   1 -15         57.36         67.54        13.10 o                         
  11   1 -15       1319.09       1343.59        33.00 o                         
  12   1 -15        281.17        294.14        21.74 o                         
  13   1 -15        111.62        115.52        17.10 o                         
  14   1 -15        502.81        447.26        25.15 o                         
  15   1 -15        126.25        156.30        20.68 o                         
  16   1 -15         84.25         97.01        19.97 o                         
  17   1 -15         16.58         29.91        20.23 o                         
  18   1 -15        209.91        254.51        36.86 o                         
   1   2 -15       1040.52       1094.19        33.88 o                         
   2   2 -15        238.66        252.45        19.77 o                         
   3   2 -15       3620.70       3550.96        63.02 o                         
   4   2 -15        435.63        470.46        21.73 o                         
   5   2 -15         94.42         96.92        11.32 o                         
   6   2 -15        687.78        701.86        22.31 o                         
   7   2 -15         75.93         88.72        11.88 o                         
   8   2 -15         34.21         17.94        11.34 o                         
   9   2 -15        109.56        104.00        13.45 o                         
  10   2 -15        138.42        128.05        14.49 o                         
  11   2 -15        155.65        155.43        16.91 o                         
  12   2 -15         84.53         52.27        14.06 o                         
  13   2 -15        306.25        310.07        26.38 o                         
  14   2 -15        139.41        186.77        18.84 o                         
  15   2 -15        100.81         70.20        18.14 o                         
  16   2 -15        192.87        241.65        27.44 o                         
  17   2 -15        125.24        173.13        31.42 o                         
   1   3 -15       2651.99       2687.01        45.92 o                         
   2   3 -15       1375.42       1330.66        33.49 o                         
   3   3 -15        266.57        260.66        17.21 o                         
   4   3 -15       1172.14       1195.67        26.44 o                         
   5   3 -15          1.82          8.48         6.56 o                         
   6   3 -15       1695.88       1771.30        32.95 o                         
   7   3 -15          1.24         -5.38         9.46 o                         
   8   3 -15        128.97        135.26        13.51 o                         
   9   3 -15        889.09        885.16        30.56 o                         
  10   3 -15        189.93        205.18        17.67 o                         
  11   3 -15        177.13        146.80        16.72 o                         
  12   3 -15          9.12          9.31        12.95 o                         
  13   3 -15         29.42         22.66        15.07 o                         
  14   3 -15        108.55        129.75        19.75 o                         
  15   3 -15         45.77         56.74        19.11 o                         
  16   3 -15         42.92         24.13        30.16 o                         
  17   3 -15        130.76        154.07        29.66 o                         
   1   4 -15         75.00         89.94        11.72 o                         
   2   4 -15        238.25        271.98        16.08 o                         
   3   4 -15        793.86        711.84        43.79 o                         
   4   4 -15        652.99        655.26        18.38 o                         
   5   4 -15        293.96        328.35        19.45 o                         
   6   4 -15         43.06         51.89        10.55 o                         
   7   4 -15         53.95         48.42        11.81 o                         
   8   4 -15        196.14        195.03        16.09 o                         
   9   4 -15         59.83         50.42        13.34 o                         
  10   4 -15        866.84        923.52        32.12 o                         
  11   4 -15         51.09         65.62        15.60 o                         
  12   4 -15        127.55        112.49        17.37 o                         
  13   4 -15        128.35        151.16        19.33 o                         
  14   4 -15         40.01         54.82        17.62 o                         
  15   4 -15         82.73        112.93        24.55 o                         
  16   4 -15         40.31          6.24        20.48 o                         
  17   4 -15         45.14         70.62        24.79 o                         
   1   5 -15        284.81        279.27        16.81 o                         
   2   5 -15       1120.77       1083.00        26.83 o                         
   3   5 -15        118.87        133.30        14.43 o                         
   4   5 -15        439.77        452.65        20.44 o                         
   5   5 -15        409.30        405.65        19.80 o                         
   6   5 -15        278.52        304.01        21.63 o                         
   7   5 -15        145.00        157.82        16.69 o                         
   8   5 -15        116.54         93.58        17.23 o                         
   9   5 -15        202.65        194.16        28.64 o                         
  10   5 -15        398.39        406.97        26.00 o                         
  11   5 -15        641.10        705.35        34.99 o                         
  12   5 -15        728.06        755.11        38.14 o                         
  13   5 -15         95.15         84.49        24.81 o                         
  14   5 -15        309.13        347.18        31.99 o                         
  15   5 -15         69.68        103.52        24.78 o                         
  16   5 -15        157.01        165.77        33.52 o                         
   1   6 -15        129.96        116.00        14.51 o                         
   2   6 -15        171.93        189.81        16.73 o                         
   3   6 -15        338.97        310.58        24.80 o                         
   4   6 -15          5.48         -3.55        11.80 o                         
   5   6 -15        123.02        128.67        21.93 o                         
   6   6 -15        319.43        321.43        27.79 o                         
   7   6 -15        498.35        504.04        31.93 o                         
   8   6 -15        145.67        113.09        20.35 o                         
   9   6 -15        225.05        207.54        21.44 o                         
  10   6 -15        266.33        286.70        24.35 o                         
  11   6 -15        294.31        356.23        39.52 o                         
  12   6 -15          1.20         14.98        22.44 o                         
  13   6 -15         73.46        100.13        22.51 o                         
  14   6 -15          7.28         -4.24        22.01 o                         
  15   6 -15        173.08        140.40        29.67 o                         
   1   7 -15         25.30         13.52        14.96 o                         
   2   7 -15        125.00         93.09        18.71 o                         
   3   7 -15        348.52        369.15        38.94 o                         
   4   7 -15        311.22        299.50        30.26 o                         
   5   7 -15       2107.75       2050.17        82.24 o                         
   6   7 -15         53.72         16.87        18.36 o                         
   7   7 -15         98.51        108.78        22.92 o                         
   8   7 -15        685.42        670.10        43.99 o                         
   9   7 -15         85.80         95.68        33.58 o                         
  10   7 -15         23.56         48.74        17.77 o                         
  11   7 -15        498.98        415.77        38.80 o                         
  12   7 -15         37.07         47.55        27.47 o                         
  13   7 -15         84.25         71.31        29.51 o                         
  14   7 -15         17.61         32.85        41.06 o                         
   1   8 -15         10.03          5.31        15.17 o                         
   2   8 -15        283.33        337.39        26.77 o                         
   3   8 -15         35.49         19.12        18.39 o                         
   4   8 -15         56.85         66.26        19.88 o                         
   5   8 -15          7.45         36.86        18.93 o                         
   6   8 -15        269.07        257.39        28.84 o                         
   7   8 -15        109.54        109.03        23.72 o                         
   8   8 -15          7.76         12.97        25.00 o                         
   9   8 -15         23.35          9.78        22.41 o                         
  10   8 -15         10.43         -1.53        30.11 o                         
  11   8 -15        129.63        143.91        32.74 o                         
  12   8 -15         40.63         63.17        28.60 o                         
  13   8 -15        328.11        457.53        51.33 o                         
   1   9 -15        281.73        286.07        24.95 o                         
   2   9 -15        520.33        557.08        32.59 o                         
   3   9 -15        279.12        308.61        32.73 o                         
   4   9 -15        103.35        106.45        21.03 o                         
   5   9 -15         95.61        108.01        21.05 o                         
   6   9 -15        219.83        194.54        29.61 o                         
   7   9 -15         61.88         49.53        28.77 o                         
   8   9 -15         60.90         71.69        23.26 o                         
   9   9 -15        174.15        200.89        30.17 o                         
  10   9 -15        135.49        184.32        34.95 o                         
  11   9 -15         20.16         -8.69        20.99 o                         
   1  10 -15         94.81        105.67        26.31 o                         
   2  10 -15         69.91         39.65        21.25 o                         
   3  10 -15        121.93        129.11        29.79 o                         
   4  10 -15        123.95         92.86        35.44 o                         
   5  10 -15         35.52          5.38        20.99 o                         
   6  10 -15        321.90        335.04        34.98 o                         
   7  10 -15        137.43        135.76        27.24 o                         
   8  10 -15         85.38         80.65        31.97 o                         
   9  10 -15         20.56         23.61        23.96 o                         
   1  11 -15         47.18         65.59        29.06 o                         
   2  11 -15         98.49        104.32        24.55 o                         
   3  11 -15        112.90        112.74        27.06 o                         
   4  11 -15        303.97        294.52        33.48 o                         
   5  11 -15         30.74         -4.50        21.16 o                         
   6  11 -15         26.52         -8.93        21.12 o                         
   0   0 -14        274.44        286.08        42.43 o                         
   2   0 -14       1578.21       1557.54        48.70 o                         
   4   0 -14        483.95        524.14        27.10 o                         
   6   0 -14         30.35         34.40        16.48 o                         
   8   0 -14        893.97        829.26        45.84 o                         
  10   0 -14       1321.92       1304.67        43.57 o                         
  12   0 -14        193.84        185.62        22.64 o                         
  14   0 -14        679.85        608.21        36.32 o                         
  16   0 -14        678.57        920.47        68.86 o                         
  18   0 -14       1124.28       1251.97       146.46 o                         
   0   1 -14       1926.60       1987.08        66.76 o                         
   1   1 -14         10.33         24.41        11.88 o                         
   2   1 -14        121.37        118.83        14.98 o                         
   3   1 -14         30.17         24.62         8.23 o                         
   4   1 -14       1449.98       1387.22        35.05 o                         
   5   1 -14        599.44        560.45        19.96 o                         
   6   1 -14         87.78        106.86        13.50 o                         
   7   1 -14         45.55         34.51        10.73 o                         
   8   1 -14        315.69        297.25        17.30 o                         
   9   1 -14        863.68        815.59        27.81 o                         
  10   1 -14         68.59         63.60        12.65 o                         
  11   1 -14         65.66         69.50        16.78 o                         
  12   1 -14       1156.85       1133.33        30.66 o                         
  13   1 -14        893.72        958.51        30.96 o                         
  14   1 -14        233.56        260.64        20.11 o                         
  15   1 -14        116.31        109.46        17.20 o                         
  16   1 -14        142.47        147.27        19.98 o                         
  17   1 -14        459.23        504.50        39.08 o                         
  18   1 -14        952.44       1128.58        85.11 o                         
   0   2 -14        916.84        925.17        38.71 o                         
   1   2 -14       3116.08       3105.64        48.54 o                         
   2   2 -14        102.28        123.22        13.86 o                         
   3   2 -14       1692.52       1685.01        31.14 o                         
   4   2 -14       2638.69       2609.61        33.18 o                         
   5   2 -14        734.63        785.36        20.76 o                         
   6   2 -14         11.57          5.51         8.26 o                         
   7   2 -14         87.51         85.04        12.23 o                         
   8   2 -14         62.17         57.69        12.73 o                         
   9   2 -14        182.85        209.47        15.99 o                         
  10   2 -14         51.46         63.29        12.40 o                         
  11   2 -14        313.68        309.75        19.85 o                         
  12   2 -14        409.96        397.59        22.45 o                         
  13   2 -14        186.27        164.96        17.39 o                         
  14   2 -14        636.71        627.49        28.70 o                         
  15   2 -14         28.32         29.89        14.34 o                         
  16   2 -14         58.77         58.46        17.71 o                         
  17   2 -14        144.14        166.36        34.00 o                         
  18   2 -14         12.46         25.19        21.46 o                         
   0   3 -14        593.08        577.48        28.71 o                         
   1   3 -14         79.98         91.21        11.28 o                         
   2   3 -14        866.82        842.67        25.12 o                         
   3   3 -14        171.98        193.71        12.21 o                         
   4   3 -14        425.39        475.12        18.55 o                         
   5   3 -14        481.76        432.94        17.86 o                         
   6   3 -14          9.99          9.67         8.65 o                         
   7   3 -14         76.02         80.89        10.68 o                         
   8   3 -14         28.57         11.90         9.41 o                         
   9   3 -14        225.88        237.96        16.23 o                         
  10   3 -14        287.82        285.25        18.09 o                         
  11   3 -14        596.07        530.30        24.64 o                         
  12   3 -14         15.58         19.96        12.73 o                         
  13   3 -14         46.33         46.12        13.72 o                         
  14   3 -14        258.29        315.65        24.10 o                         
  15   3 -14        130.97        143.88        19.93 o                         
  16   3 -14          0.76          0.02        16.27 o                         
  17   3 -14        229.47        258.46        27.16 o                         
  18   3 -14        254.31        263.69        33.84 o                         
   0   4 -14         15.61          5.70        12.40 o                         
   1   4 -14        812.40        819.38        22.61 o                         
   2   4 -14         35.66         27.12         9.07 o                         
   3   4 -14       2387.56       2309.48        34.27 o                         
   4   4 -14         61.93         60.19         8.26 o                         
   5   4 -14         58.95         56.67         8.81 o                         
   6   4 -14         17.10         14.41         9.43 o                         
   7   4 -14         13.93         27.28        10.33 o                         
   8   4 -14         35.98         44.78        11.74 o                         
   9   4 -14        320.16        309.57        17.88 o                         
  10   4 -14         94.80         74.78        13.78 o                         
  11   4 -14        395.18        418.70        24.95 o                         
  12   4 -14        293.32        313.36        22.80 o                         
  13   4 -14        207.87        192.17        20.52 o                         
  14   4 -14        106.28        111.64        18.43 o                         
  15   4 -14         90.87         78.78        19.28 o                         
  16   4 -14         13.98        -11.36        19.40 o                         
  17   4 -14        225.55        234.23        29.86 o                         
   0   5 -14        918.62        980.81        30.16 o                         
   1   5 -14         12.83         19.96         8.65 o                         
   2   5 -14        813.47        760.00        21.05 o                         
   3   5 -14        635.91        655.63        19.65 o                         
   4   5 -14        907.43        881.11        20.46 o                         
   5   5 -14        143.51        142.30        12.58 o                         
   6   5 -14        444.92        446.79        21.08 o                         
   7   5 -14        345.36        383.00        23.53 o                         
   8   5 -14          3.22          0.85        13.44 o                         
   9   5 -14       1061.37       1088.05        34.08 o                         
  10   5 -14        505.92        512.11        29.17 o                         
  11   5 -14        395.99        443.04        25.73 o                         
  12   5 -14          0.59         -3.57        15.07 o                         
  13   5 -14        147.33        159.26        20.92 o                         
  14   5 -14         14.15         -4.36        16.10 o                         
  15   5 -14         81.82        123.66        25.06 o                         
  16   5 -14        265.55        228.24        36.06 o                         
  17   5 -14        182.27        265.97        36.28 o                         
   0   6 -14         48.54         32.44        14.05 o                         
   1   6 -14         34.34         27.95        10.16 o                         
   2   6 -14        327.09        344.02        17.82 o                         
   3   6 -14        165.20        144.21        11.76 o                         
   4   6 -14        174.36        195.83        15.65 o                         
   5   6 -14        288.76        288.23        16.69 o                         
   6   6 -14        185.19        213.95        21.53 o                         
   7   6 -14       1879.13       1813.41        44.36 o                         
   8   6 -14          5.09         -0.57        14.13 o                         
   9   6 -14         81.32         69.67        16.58 o                         
  10   6 -14        111.67        113.71        20.82 o                         
  11   6 -14         93.09         98.69        20.93 o                         
  12   6 -14         45.26         34.12        27.64 o                         
  13   6 -14        183.95        193.07        24.41 o                         
  14   6 -14        187.01        199.91        27.39 o                         
  15   6 -14        107.81         98.58        27.92 o                         
  16   6 -14        441.06        448.88        42.38 o                         
   0   7 -14        722.49        762.52        87.53 o                         
   1   7 -14         60.03         72.74        16.82 o                         
   2   7 -14        102.75        113.48        17.96 o                         
   3   7 -14        690.19        704.58        40.49 o                         
   4   7 -14        522.23        470.77        31.10 o                         
   5   7 -14         78.34         41.19        15.03 o                         
   6   7 -14         25.57         16.66        14.11 o                         
   7   7 -14        191.81        184.17        19.51 o                         
   8   7 -14         33.96          9.46        22.05 o                         
   9   7 -14          8.15          7.00        14.84 o                         
  10   7 -14        173.33        159.17        19.88 o                         
  11   7 -14        423.68        477.00        38.67 o                         
  12   7 -14        172.37        171.42        57.83 o                         
  13   7 -14         84.81        148.53        34.35 o                         
  14   7 -14         75.34         68.75        29.96 o                         
  15   7 -14        104.91        120.30        34.68 o                         
   0   8 -14        737.15        761.33       126.55 o                         
   1   8 -14         44.70         32.78        15.65 o                         
   2   8 -14        367.52        403.49        25.02 o                         
   3   8 -14        561.91        551.17        28.15 o                         
   4   8 -14       2170.31       2109.07        57.47 o                         
   5   8 -14        912.20        949.41        45.64 o                         
   6   8 -14       1673.12       1690.71        51.10 o                         
   7   8 -14        151.32        184.67        26.67 o                         
   8   8 -14         43.65         38.12        36.75 o                         
   9   8 -14         41.92         58.48        19.73 o                         
  10   8 -14         62.33         88.15        19.63 o                         
  11   8 -14        255.23        245.96        31.69 o                         
  12   8 -14        582.85        675.22        45.89 o                         
  13   8 -14        453.22        439.82        39.50 o                         
  14   8 -14        217.50        302.60        45.91 o                         
   0   9 -14        494.72        493.50        36.10 o                         
   1   9 -14        132.45        116.46        17.57 o                         
   2   9 -14        199.57        184.55        20.78 o                         
   3   9 -14        498.49        515.62        28.20 o                         
   4   9 -14         78.48        127.18        20.95 o                         
   5   9 -14         90.54         66.06        19.14 o                         
   6   9 -14         93.14        112.68        21.27 o                         
   7   9 -14         70.27         47.90        18.87 o                         
   8   9 -14         73.59         82.23        24.54 o                         
   9   9 -14         49.82         54.35        24.43 o                         
  10   9 -14         86.24         87.54        37.76 o                         
  11   9 -14         11.78        -17.02        22.44 o                         
  12   9 -14         34.94         71.70        24.37 o                         
   0  10 -14        399.36        438.55        34.95 o                         
   1  10 -14          7.05         -8.92        12.19 o                         
   2  10 -14          7.53          3.06        13.75 o                         
   3  10 -14         37.35         35.53        14.79 o                         
   4  10 -14        157.64        154.73        22.85 o                         
   5  10 -14         30.75         25.27        23.08 o                         
   6  10 -14        231.28        237.09        39.43 o                         
   7  10 -14          8.82         -1.93        19.67 o                         
   8  10 -14        365.74        420.25        37.12 o                         
   9  10 -14        131.50         75.10        24.54 o                         
  10  10 -14         78.60         46.01        23.15 o                         
  11  10 -14         49.65         68.44        35.59 o                         
   0  11 -14         42.71         14.93        43.12 o                         
   1  11 -14        122.75        119.82        22.58 o                         
   2  11 -14         63.84         37.08        19.45 o                         
   3  11 -14        138.38        162.51        26.57 o                         
   4  11 -14         73.37         75.62        22.87 o                         
   5  11 -14        341.90        339.73        34.45 o                         
   6  11 -14        200.27        182.17        29.30 o                         
   7  11 -14         54.97         75.90        23.81 o                         
   8  11 -14         36.76         51.60        42.36 o                         
   0  12 -14       1082.79       1225.45        79.05 o                         
   1  12 -14         44.92         61.84        22.09 o                         
   2  12 -14        530.88        599.26        68.14 o                         
   3  12 -14         18.22         18.48        22.99 o                         
   2   0 -13          3.55          6.71        11.96 o                         
   4   0 -13       1572.72       1488.05        34.06 o                         
   6   0 -13        370.73        419.96        25.73 o                         
   8   0 -13       1532.80       1487.32        43.79 o                         
  10   0 -13       1829.20       1889.11        50.29 o                         
  12   0 -13        220.31        212.18        23.62 o                         
  14   0 -13        226.65        208.73        24.65 o                         
  16   0 -13         65.75        121.60        25.60 o                         
  18   0 -13        292.84        276.71        40.38 o                         
   1   1 -13        380.24        387.84        17.37 o                         
   2   1 -13        438.20        512.26        21.25 o                         
   3   1 -13        751.71        713.17        18.23 o                         
   4   1 -13       1507.07       1506.78        26.84 o                         
   5   1 -13        110.73        117.53        12.45 o                         
   6   1 -13        505.93        531.09        19.88 o                         
   7   1 -13        143.70        147.98        12.57 o                         
   8   1 -13       1627.83       1686.83        38.80 o                         
   9   1 -13        566.02        562.83        26.83 o                         
  10   1 -13        191.49        184.32        15.01 o                         
  11   1 -13         72.90         76.94        13.03 o                         
  12   1 -13        548.57        613.01        27.82 o                         
  13   1 -13        283.84        299.09        19.21 o                         
  14   1 -13         23.60         29.65        13.24 o                         
  15   1 -13       1163.65       1187.61        35.28 o                         
  16   1 -13        128.63        143.78        18.29 o                         
  17   1 -13        581.34        666.41        33.59 o                         
  18   1 -13          7.57        -18.70        18.70 o                         
  19   1 -13        415.25        519.35        50.14 o                         
   1   2 -13        242.77        254.09        14.16 o                         
   2   2 -13         75.75         86.86        11.25 o                         
   3   2 -13        233.19        256.61        13.26 o                         
   4   2 -13        779.49        759.71        18.06 o                         
   5   2 -13        820.78        855.91        20.36 o                         
   6   2 -13         50.78         44.43        10.46 o                         
   7   2 -13         75.19         72.56        12.37 o                         
   8   2 -13        257.85        252.95        14.98 o                         
   9   2 -13        683.57        695.18        23.96 o                         
  10   2 -13        364.76        343.32        18.22 o                         
  11   2 -13        783.38        847.13        26.62 o                         
  12   2 -13         58.15         43.94        11.91 o                         
  13   2 -13        845.29        856.81        31.44 o                         
  14   2 -13        248.19        256.66        19.96 o                         
  15   2 -13        156.19        208.26        19.39 o                         
  16   2 -13        151.66        151.97        18.95 o                         
  17   2 -13        127.22        144.31        21.15 o                         
  18   2 -13         24.81         -3.11        20.23 o                         
  19   2 -13        690.39        757.71        56.68 o                         
   1   3 -13        178.31        177.47        12.34 o                         
   2   3 -13        327.33        328.96        16.60 o                         
   3   3 -13        286.43        282.18        14.07 o                         
   4   3 -13        760.36        773.83        17.05 o                         
   5   3 -13        579.24        567.90        17.58 o                         
   6   3 -13         17.57         11.72         8.29 o                         
   7   3 -13         46.52         44.24        10.39 o                         
   8   3 -13        320.83        375.16        17.16 o                         
   9   3 -13        446.40        427.89        18.21 o                         
  10   3 -13        194.79        169.43        14.67 o                         
  11   3 -13         49.03         46.50        12.80 o                         
  12   3 -13         13.71         15.57        11.90 o                         
  13   3 -13         33.40         16.03        12.69 o                         
  14   3 -13         81.26         80.85        16.01 o                         
  15   3 -13        178.13        212.12        21.56 o                         
  16   3 -13        100.14        104.10        17.93 o                         
  17   3 -13          4.99         32.16        18.65 o                         
  18   3 -13         64.32         50.63        22.65 o                         
  19   3 -13         82.73        129.95        39.19 o                         
   1   4 -13        463.87        467.49        17.90 o                         
   2   4 -13       2082.78       2036.06        31.35 o                         
   3   4 -13        899.93        846.95        17.83 o                         
   4   4 -13         71.43         57.17         8.20 o                         
   5   4 -13        141.63        140.62        10.05 o                         
   6   4 -13        280.60        290.80        15.51 o                         
   7   4 -13        595.81        636.02        20.98 o                         
   8   4 -13         24.77         30.13        10.74 o                         
   9   4 -13        193.14        227.61        15.87 o                         
  10   4 -13        427.14        427.35        22.17 o                         
  11   4 -13        658.60        712.05        26.74 o                         
  12   4 -13         70.02         82.98        15.85 o                         
  13   4 -13         61.62         74.73        16.20 o                         
  14   4 -13        204.16        229.56        21.66 o                         
  15   4 -13         67.83         38.78        20.00 o                         
  16   4 -13        306.43        319.68        28.40 o                         
  17   4 -13         98.15        128.47        25.32 o                         
  18   4 -13        189.21        165.08        28.70 o                         
   1   5 -13        230.49        215.13        12.69 o                         
   2   5 -13        773.35        758.88        20.10 o                         
   3   5 -13        963.23        982.55        20.26 o                         
   4   5 -13        254.73        258.79        12.39 o                         
   5   5 -13         12.98         16.92         7.67 o                         
   6   5 -13        429.15        474.97        18.48 o                         
   7   5 -13        737.54        649.79        23.36 o                         
   8   5 -13        214.36        211.67        17.09 o                         
   9   5 -13        482.73        459.41        24.21 o                         
  10   5 -13       1325.95       1296.54        35.89 o                         
  11   5 -13       1367.74       1400.99        39.08 o                         
  12   5 -13        224.40        192.66        20.61 o                         
  13   5 -13        327.52        276.85        27.09 o                         
  14   5 -13        200.88        207.96        23.39 o                         
  15   5 -13         39.69         32.76        19.73 o                         
  16   5 -13         26.93         58.90        24.69 o                         
  17   5 -13         92.26         51.20        22.64 o                         
   1   6 -13        287.84        322.60        13.63 o                         
   2   6 -13         61.99         49.25         8.62 o                         
   3   6 -13        236.63        243.12        12.24 o                         
   4   6 -13         31.18         25.35         8.28 o                         
   5   6 -13        118.47        123.51        10.76 o                         
   6   6 -13        208.73        183.69        14.74 o                         
   7   6 -13        214.66        229.97        15.90 o                         
   8   6 -13         91.24         63.51        14.15 o                         
   9   6 -13        113.42        119.79        19.18 o                         
  10   6 -13        259.15        280.34        22.85 o                         
  11   6 -13         56.99         67.03        15.65 o                         
  12   6 -13        111.47        122.83        19.22 o                         
  13   6 -13          6.94          1.19        15.59 o                         
  14   6 -13        293.95        266.40        26.92 o                         
  15   6 -13         72.47         39.09        20.92 o                         
  16   6 -13        197.47        213.13        32.09 o                         
  17   6 -13         31.61         22.28        24.33 o                         
   1   7 -13         79.38        110.00        14.25 o                         
   2   7 -13        299.59        317.17        18.93 o                         
   3   7 -13       1907.18       1882.86        35.18 o                         
   4   7 -13       1633.70       1570.96        41.12 o                         
   5   7 -13       1167.07       1247.02        34.89 o                         
   6   7 -13         81.77         80.28        14.31 o                         
   7   7 -13        104.83         98.15        14.66 o                         
   8   7 -13        709.78        684.53        27.84 o                         
   9   7 -13        143.95        121.24        17.94 o                         
  10   7 -13        685.85        626.32        28.62 o                         
  11   7 -13        306.47        340.42        25.66 o                         
  12   7 -13        138.70        163.14        18.62 o                         
  13   7 -13         66.22         51.99        21.94 o                         
  14   7 -13        145.34        172.25        36.19 o                         
  15   7 -13         63.86         51.66        26.34 o                         
  16   7 -13        399.90        393.43        50.62 o                         
   1   8 -13         18.18         24.44        12.51 o                         
   2   8 -13        159.02        141.98        17.35 o                         
   3   8 -13       1048.86       1057.84        29.88 o                         
   4   8 -13        562.42        562.32        27.51 o                         
   5   8 -13       1569.27       1536.34        40.22 o                         
   6   8 -13        643.11        712.79        30.58 o                         
   7   8 -13        249.41        241.78        20.76 o                         
   8   8 -13        540.01        492.55        27.52 o                         
   9   8 -13         61.38         68.78        14.79 o                         
  10   8 -13         71.86         65.40        16.83 o                         
  11   8 -13        118.26        156.60        19.87 o                         
  12   8 -13         86.32        117.67        25.07 o                         
  13   8 -13         33.03         43.59        23.28 o                         
  14   8 -13        352.53        369.81        37.56 o                         
  15   8 -13        126.99        125.17        28.39 o                         
   1   9 -13         19.27         24.13        12.86 o                         
   2   9 -13        201.97        187.45        17.73 o                         
   3   9 -13        525.20        482.65        24.49 o                         
   4   9 -13         57.62         34.31        19.56 o                         
   5   9 -13        110.39         96.27        19.46 o                         
   6   9 -13        513.83        514.27        32.50 o                         
   7   9 -13        138.10        127.70        21.00 o                         
   8   9 -13         32.15         27.41        26.67 o                         
   9   9 -13        231.70        271.07        25.46 o                         
  10   9 -13         58.32        111.00        20.56 o                         
  11   9 -13        139.47        197.86        28.78 o                         
  12   9 -13        433.10        515.06        41.29 o                         
  13   9 -13          9.27          1.66        20.25 o                         
   1  10 -13         57.10         83.33        15.06 o                         
   2  10 -13        238.58        268.85        19.88 o                         
   3  10 -13        155.82        134.14        21.22 o                         
   4  10 -13        206.14        260.24        35.32 o                         
   5  10 -13         16.26          9.77        15.81 o                         
   6  10 -13        262.56        287.54        26.47 o                         
   7  10 -13         79.79         92.61        22.86 o                         
   8  10 -13        176.03        162.61        26.63 o                         
   9  10 -13         89.27        130.95        25.63 o                         
  10  10 -13         25.03         11.45        39.48 o                         
  11  10 -13        113.19         96.13        25.55 o                         
  12  10 -13         54.80          1.37        31.48 o                         
   1  11 -13         32.81         33.97        13.60 o                         
   2  11 -13         87.58        128.28        17.00 o                         
   3  11 -13         42.20         41.87        15.58 o                         
   4  11 -13         46.00         51.11        19.67 o                         
   5  11 -13          0.90         23.56        19.89 o                         
   6  11 -13        136.67        165.31        29.61 o                         
   7  11 -13          6.72          2.62        38.74 o                         
   8  11 -13         27.94          2.51        20.18 o                         
   9  11 -13         44.11         23.74        31.08 o                         
   1  12 -13         52.40         20.06        18.05 o                         
   2  12 -13        120.84        131.66        22.50 o                         
   3  12 -13         28.95         60.90        20.55 o                         
   4  12 -13        523.29        561.12        59.84 o                         
   5  12 -13        271.70        267.62        32.18 o                         
   6  12 -13         56.75         61.99        30.80 o                         
   0   0 -12          7.23         -2.69        14.01 o                         
   2   0 -12       1290.07       1335.08        32.30 o                         
   4   0 -12        537.02        550.95        26.84 o                         
   6   0 -12       2984.96       2993.94        52.63 o                         
   8   0 -12        805.15        817.07        32.92 o                         
  10   0 -12       1328.63       1276.57        41.69 o                         
  12   0 -12        767.98        809.45        38.21 o                         
  14   0 -12        559.57        538.87        33.05 o                         
  16   0 -12        437.88        475.89        45.06 o                         
  18   0 -12        169.62        138.67        33.78 o                         
  20   0 -12        120.48        128.67        52.01 o                         
   0   1 -12       1064.42       1019.37        28.88 o                         
   1   1 -12       3171.11       3263.45        42.15 o                         
   2   1 -12         34.30         40.57         6.60 o                         
   3   1 -12       2318.73       2258.41        29.26 o                         
   4   1 -12        466.65        462.84        16.29 o                         
   5   1 -12        662.64        695.61        20.11 o                         
   6   1 -12        310.21        367.52        17.27 o                         
   7   1 -12        104.07        123.49        11.50 o                         
   8   1 -12       2216.11       2199.65        36.71 o                         
   9   1 -12         58.03         46.30        10.01 o                         
  10   1 -12          8.49         -3.75         9.78 o                         
  11   1 -12        205.49        191.83        15.27 o                         
  12   1 -12        449.61        423.03        20.55 o                         
  13   1 -12         75.96         70.34        13.14 o                         
  14   1 -12         49.09         65.53        13.30 o                         
  15   1 -12        908.65        894.31        41.16 o                         
  16   1 -12         17.74         33.72        14.11 o                         
  17   1 -12         14.49         20.51        15.48 o                         
  18   1 -12        129.16        169.29        21.37 o                         
  19   1 -12        569.63        617.18        42.06 o                         
  20   1 -12        139.61        151.05        32.16 o                         
   0   2 -12      10741.81      11297.17       150.91 o                         
   1   2 -12        272.06        307.05        14.24 o                         
   2   2 -12        701.49        706.03        17.85 o                         
   3   2 -12        668.81        649.84        16.81 o                         
   4   2 -12        191.54        201.50        12.93 o                         
   5   2 -12        263.55        274.59        12.33 o                         
   6   2 -12        955.81        994.22        26.51 o                         
   7   2 -12        139.51        159.36        12.81 o                         
   8   2 -12         85.25        102.81        11.34 o                         
   9   2 -12       1047.61       1018.65        24.11 o                         
  10   2 -12        880.90        829.22        23.22 o                         
  11   2 -12         12.74         19.08        10.57 o                         
  12   2 -12       1314.29       1154.49        28.97 o                         
  13   2 -12          3.23          7.93        10.86 o                         
  14   2 -12         67.37         62.28        14.46 o                         
  15   2 -12        126.70        143.25        17.61 o                         
  16   2 -12        115.54        114.85        16.84 o                         
  17   2 -12         59.57         50.60        16.89 o                         
  18   2 -12         57.22         59.00        22.07 o                         
  19   2 -12        517.04        606.91        44.04 o                         
   0   3 -12        635.36        634.03        26.12 o                         
   1   3 -12        125.36        126.54        10.61 o                         
   2   3 -12        722.30        721.86        17.40 o                         
   3   3 -12        788.99        841.22        21.13 o                         
   4   3 -12        466.94        480.10        20.93 o                         
   5   3 -12        238.19        251.45        12.12 o                         
   6   3 -12         96.16         98.62         9.53 o                         
   7   3 -12        293.98        295.09        15.29 o                         
   8   3 -12        367.01        371.53        16.29 o                         
   9   3 -12          2.35         -0.63         8.99 o                         
  10   3 -12       1536.69       1550.82        30.44 o                         
  11   3 -12        977.99       1016.03        26.85 o                         
  12   3 -12       1085.17       1107.70        30.73 o                         
  13   3 -12         85.48        100.55        15.12 o                         
  14   3 -12         78.29         83.60        14.64 o                         
  15   3 -12          0.89         10.51        14.06 o                         
  16   3 -12        148.90        135.74        19.72 o                         
  17   3 -12        506.93        527.99        30.72 o                         
  18   3 -12        103.33        121.78        22.87 o                         
  19   3 -12       1098.68       1232.33        55.81 o                         
   0   4 -12        709.67        637.37        26.83 o                         
   1   4 -12        287.33        319.77        14.56 o                         
   2   4 -12        998.49        971.45        17.24 o                         
   3   4 -12        203.25        193.50        10.14 o                         
   4   4 -12         56.53         76.76         8.26 o                         
   5   4 -12        109.62        133.56        10.71 o                         
   6   4 -12       2015.08       2103.74        31.89 o                         
   7   4 -12         53.42         65.47         9.28 o                         
   8   4 -12        307.95        311.21        16.62 o                         
   9   4 -12        714.53        769.50        22.29 o                         
  10   4 -12       1181.28       1222.32        28.67 o                         
  11   4 -12       1979.88       1976.51        40.44 o                         
  12   4 -12         46.17         24.02        14.96 o                         
  13   4 -12         30.52         28.17        14.21 o                         
  14   4 -12         46.11         72.02        16.24 o                         
  15   4 -12        149.80        182.72        19.88 o                         
  16   4 -12        465.94        418.75        27.21 o                         
  17   4 -12         52.07         57.30        24.25 o                         
  18   4 -12         11.31          7.76        20.71 o                         
  19   4 -12         74.80         74.67        31.19 o                         
   0   5 -12        341.62        375.60        19.75 o                         
   1   5 -12        142.93        153.28        10.61 o                         
   2   5 -12        457.99        470.06        13.83 o                         
   3   5 -12        977.97        970.51        18.24 o                         
   4   5 -12        264.36        272.63        12.21 o                         
   5   5 -12        247.37        243.26        11.51 o                         
   6   5 -12       1965.64       1901.89        29.28 o                         
   7   5 -12         84.57         93.59        10.15 o                         
   8   5 -12        129.05        135.52        13.18 o                         
   9   5 -12        518.78        504.28        20.34 o                         
  10   5 -12         24.09        -10.86        10.86 o                         
  11   5 -12        398.30        424.03        22.05 o                         
  12   5 -12        987.88       1022.67        34.50 o                         
  13   5 -12        345.24        397.39        24.39 o                         
  14   5 -12        192.68        220.12        21.51 o                         
  15   5 -12         85.65         80.86        28.87 o                         
  16   5 -12        142.64        148.17        25.12 o                         
  17   5 -12         67.61         34.62        22.24 o                         
  18   5 -12        124.73        101.63        27.01 o                         
   0   6 -12         36.75         41.30        10.81 o                         
   1   6 -12        410.63        397.76        13.75 o                         
   2   6 -12         95.59         97.71         7.87 o                         
   3   6 -12         92.48        118.04         8.93 o                         
   4   6 -12        101.73        117.30         9.47 o                         
   5   6 -12        564.59        624.99        17.08 o                         
   6   6 -12        185.15        165.25        11.91 o                         
   7   6 -12        469.37        477.71        23.07 o                         
   8   6 -12          3.22         -3.09        14.59 o                         
   9   6 -12         41.61         17.36        12.43 o                         
  10   6 -12         35.81         41.98        12.50 o                         
  11   6 -12        148.65        131.07        16.82 o                         
  12   6 -12         74.21        107.17        16.53 o                         
  13   6 -12         20.37         10.55        13.79 o                         
  14   6 -12         29.69          9.61        13.94 o                         
  15   6 -12         68.11         40.80        17.21 o                         
  16   6 -12        176.65        228.52        28.62 o                         
  17   6 -12         95.09        127.24        32.60 o                         
   0   7 -12        141.90        148.45        16.97 o                         
   1   7 -12        129.66        110.07        11.47 o                         
   2   7 -12         87.32         96.92        11.51 o                         
   3   7 -12        934.09        911.49        28.65 o                         
   4   7 -12         98.98        121.22        13.57 o                         
   5   7 -12        162.62        153.89        14.92 o                         
   6   7 -12        429.88        419.31        21.44 o                         
   7   7 -12        298.93        303.49        19.36 o                         
   8   7 -12        363.93        395.69        24.03 o                         
   9   7 -12         48.41         39.32        13.26 o                         
  10   7 -12        244.30        265.95        21.91 o                         
  11   7 -12        132.36        145.87        20.93 o                         
  12   7 -12        190.19        226.39        20.01 o                         
  13   7 -12       1266.11       1272.38        39.99 o                         
  14   7 -12         67.38         71.95        17.95 o                         
  15   7 -12        115.82        111.86        25.60 o                         
  16   7 -12        464.56        491.11        51.72 o                         
   0   8 -12        961.71        974.02        41.81 o                         
   1   8 -12         38.38         43.16        12.46 o                         
   2   8 -12         29.31         17.30        10.72 o                         
   3   8 -12        133.28        149.97        14.92 o                         
   4   8 -12        336.16        347.86        22.25 o                         
   5   8 -12         90.48         77.06        15.32 o                         
   6   8 -12       1016.63       1014.86        33.58 o                         
   7   8 -12         20.19         22.98        15.58 o                         
   8   8 -12        432.67        420.87        26.01 o                         
   9   8 -12         56.34         32.37        15.71 o                         
  10   8 -12         12.01          9.26        14.42 o                         
  11   8 -12         21.00          7.55        14.23 o                         
  12   8 -12          2.34        -13.56        13.56 o                         
  13   8 -12        338.65        344.01        34.61 o                         
  14   8 -12        132.65        107.70        25.90 o                         
  15   8 -12         98.23        116.50        27.82 o                         
   0   9 -12         20.62         19.64        24.63 o                         
   1   9 -12         60.90         74.91        13.64 o                         
   2   9 -12        489.62        464.80        25.71 o                         
   3   9 -12        175.15        156.11        14.89 o                         
   4   9 -12        149.62        122.20        15.65 o                         
   5   9 -12        212.77        198.48        19.24 o                         
   6   9 -12        326.53        322.89        30.48 o                         
   7   9 -12        340.59        326.33        23.10 o                         
   8   9 -12        159.37        162.38        20.62 o                         
   9   9 -12       1055.68       1037.66        33.10 o                         
  10   9 -12        101.10         98.97        16.10 o                         
  11   9 -12        216.24        217.32        23.92 o                         
  12   9 -12         38.86         58.14        22.27 o                         
  13   9 -12         38.13         25.10        28.54 o                         
  14   9 -12          5.17          9.56        23.23 o                         
   0  10 -12          0.87         -0.65        16.08 o                         
   1  10 -12        309.03        302.24        20.11 o                         
   2  10 -12         73.38         88.51        14.47 o                         
   3  10 -12        136.77        127.30        14.48 o                         
   4  10 -12        449.58        440.13        24.21 o                         
   5  10 -12         32.35         12.22        12.73 o                         
   6  10 -12        152.05        169.65        19.19 o                         
   7  10 -12         59.30         74.25        16.53 o                         
   8  10 -12        224.57        261.31        26.76 o                         
   9  10 -12        110.70        109.41        19.51 o                         
  10  10 -12        181.28        232.35        33.96 o                         
  11  10 -12         39.84         64.06        21.86 o                         
  12  10 -12         17.04         15.17        20.62 o                         
  13  10 -12         54.32         53.38        35.59 o                         
   0  11 -12       1704.61       1690.77        56.44 o                         
   1  11 -12        518.65        571.88        26.61 o                         
   2  11 -12        378.80        405.92        24.48 o                         
   3  11 -12        128.34        118.01        15.95 o                         
   4  11 -12        119.44        134.35        18.94 o                         
   5  11 -12         41.23         73.11        23.51 o                         
   6  11 -12         43.22         32.40        25.70 o                         
   7  11 -12         64.74         38.44        26.16 o                         
   8  11 -12        467.96        491.72        38.46 o                         
   9  11 -12        162.51        209.24        28.62 o                         
  10  11 -12         89.65        142.80        26.88 o                         
   0  12 -12          3.40          3.69        23.80 o                         
   1  12 -12        113.14        112.16        21.29 o                         
   2  12 -12          6.15         -2.75        14.81 o                         
   3  12 -12         37.80         81.38        18.95 o                         
   4  12 -12        151.64        156.08        30.41 o                         
   5  12 -12        105.25        140.53        22.89 o                         
   6  12 -12         17.15          8.82        21.34 o                         
   7  12 -12        333.76        407.85        35.56 o                         
   0  13 -12        541.31        695.21        67.07 o                         
   1  13 -12        285.05        327.66        53.38 o                         
   2   0 -11        549.53        583.64        15.77 o                         
   4   0 -11        726.72        664.04        32.98 o                         
   6   0 -11         99.32        112.17        13.36 o                         
   8   0 -11       1249.52       1318.62        33.90 o                         
  10   0 -11       1855.11       1735.87        46.47 o                         
  12   0 -11       2152.93       2298.83        56.04 o                         
  14   0 -11         25.74         27.34        16.60 o                         
  16   0 -11        219.13        252.50        26.05 o                         
  18   0 -11        785.63        919.56        53.40 o                         
  20   0 -11        254.80        288.14        71.18 o                         
   1   1 -11        184.98        197.75        12.02 o                         
   2   1 -11        679.69        684.28        18.75 o                         
   3   1 -11        613.62        635.38        14.36 o                         
   4   1 -11        724.60        724.52        17.72 o                         
   5   1 -11        397.26        459.16        16.22 o                         
   6   1 -11        122.56        123.48         9.78 o                         
   7   1 -11         30.86         39.97         8.61 o                         
   8   1 -11        625.03        648.81        19.48 o                         
   9   1 -11        428.05        495.75        24.23 o                         
  10   1 -11        257.36        255.13        14.55 o                         
  11   1 -11        379.79        380.12        18.60 o                         
  12   1 -11        100.92        118.35        13.22 o                         
  13   1 -11       1558.78       1449.23        36.80 o                         
  14   1 -11        544.61        553.95        23.40 o                         
  15   1 -11         15.05          7.55        11.94 o                         
  16   1 -11        139.77        144.31        17.17 o                         
  17   1 -11         68.22         75.35        15.96 o                         
  18   1 -11         52.17         55.13        16.84 o                         
  19   1 -11        307.34        361.91        33.86 o                         
  20   1 -11        159.90        300.52        36.83 o                         
   1   2 -11       1426.19       1309.45        21.67 o                         
   2   2 -11        592.97        535.21        13.96 o                         
   3   2 -11       1205.94       1176.20        20.08 o                         
   4   2 -11        893.32        858.15        17.53 o                         
   5   2 -11       1103.48       1105.96        29.42 o                         
   6   2 -11        123.96        153.92        10.71 o                         
   7   2 -11        318.87        322.79        15.50 o                         
   8   2 -11         47.54         30.68         8.50 o                         
   9   2 -11        964.83        982.01        22.94 o                         
  10   2 -11       1286.12       1336.42        26.96 o                         
  11   2 -11         84.97         96.28        11.88 o                         
  12   2 -11        468.31        471.18        20.93 o                         
  13   2 -11        255.20        229.57        16.35 o                         
  14   2 -11        491.30        506.08        24.59 o                         
  15   2 -11        298.28        350.14        21.72 o                         
  16   2 -11         81.90        105.78        18.06 o                         
  17   2 -11         81.69         63.62        15.97 o                         
  18   2 -11        207.47        265.81        24.41 o                         
  19   2 -11        187.51        247.03        31.12 o                         
  20   2 -11        121.49        147.21        28.02 o                         
   1   3 -11       1400.30       1456.65        25.21 o                         
   2   3 -11         35.60         25.46         7.16 o                         
   3   3 -11        130.77        129.77         8.25 o                         
   4   3 -11       1627.38       1595.36        29.57 o                         
   5   3 -11         91.90         88.18         8.84 o                         
   6   3 -11       1450.89       1595.58        26.41 o                         
   7   3 -11        149.82        167.84        11.31 o                         
   8   3 -11        447.56        466.15        24.33 o                         
   9   3 -11        104.61         95.10        10.79 o                         
  10   3 -11        392.23        398.00        17.07 o                         
  11   3 -11       2435.00       2445.37        37.23 o                         
  12   3 -11        153.62        161.96        14.40 o                         
  13   3 -11        260.03        266.72        18.99 o                         
  14   3 -11          6.47        -11.69        11.69 o                         
  15   3 -11        450.48        490.22        24.75 o                         
  16   3 -11        101.73        107.48        18.45 o                         
  17   3 -11        185.84        152.04        20.22 o                         
  18   3 -11         83.52         77.65        20.74 o                         
  19   3 -11        125.34        213.79        29.77 o                         
  20   3 -11        138.20        252.19        31.92 o                         
   1   4 -11        101.26         99.92         8.77 o                         
   2   4 -11        216.19        221.21         9.57 o                         
   3   4 -11         15.50         26.83         6.52 o                         
   4   4 -11         77.77         85.49         8.00 o                         
   5   4 -11       3302.62       3241.65        39.80 o                         
   6   4 -11        233.52        258.87        12.97 o                         
   7   4 -11        153.38        163.16        11.01 o                         
   8   4 -11        409.71        450.11        18.36 o                         
   9   4 -11        190.98        195.37        12.24 o                         
  10   4 -11        615.27        603.62        20.42 o                         
  11   4 -11        613.62        703.26        26.94 o                         
  12   4 -11        806.50        814.20        27.70 o                         
  13   4 -11         71.99         61.72        13.99 o                         
  14   4 -11        141.98        109.66        17.01 o                         
  15   4 -11         88.57         83.70        17.29 o                         
  16   4 -11        256.64        285.83        23.67 o                         
  17   4 -11        309.03        419.33        28.67 o                         
  18   4 -11        278.34        215.43        31.06 o                         
  19   4 -11         16.13          2.39        19.76 o                         
   1   5 -11        749.31        691.78        16.61 o                         
   2   5 -11       1169.81       1154.27        19.89 o                         
   3   5 -11         45.88         39.61         6.41 o                         
   4   5 -11        496.69        503.56        14.91 o                         
   5   5 -11        495.31        524.53        15.06 o                         
   6   5 -11        222.04        264.21        13.14 o                         
   7   5 -11        168.54        182.84        12.18 o                         
   8   5 -11        226.60        212.84        12.53 o                         
   9   5 -11        909.70        899.87        22.74 o                         
  10   5 -11        738.14        698.65        23.13 o                         
  11   5 -11        689.10        765.32        27.06 o                         
  12   5 -11       1038.86        954.51        29.10 o                         
  13   5 -11         75.46         44.48        15.13 o                         
  14   5 -11        154.67        127.20        16.02 o                         
  15   5 -11        316.29        277.84        20.77 o                         
  16   5 -11         73.92         61.67        18.70 o                         
  17   5 -11          2.12          4.27        20.15 o                         
  18   5 -11        126.24        176.45        27.21 o                         
  19   5 -11         36.26         16.34        30.23 o                         
   1   6 -11         59.37         59.39         7.30 o                         
   2   6 -11         78.33         96.02         7.78 o                         
   3   6 -11        216.15        201.99         9.90 o                         
   4   6 -11        258.55        280.68        11.68 o                         
   5   6 -11        205.69        205.74        10.97 o                         
   6   6 -11        177.31        186.21        10.84 o                         
   7   6 -11        583.53        565.66        20.26 o                         
   8   6 -11        396.12        369.16        19.93 o                         
   9   6 -11        756.09        781.39        26.56 o                         
  10   6 -11        115.00        133.23        17.27 o                         
  11   6 -11        396.26        378.24        20.70 o                         
  12   6 -11        244.12        260.48        25.40 o                         
  13   6 -11        953.79        929.32        33.66 o                         
  14   6 -11        261.97        297.35        21.68 o                         
  15   6 -11        168.08        155.84        18.80 o                         
  16   6 -11        361.92        464.24        35.10 o                         
  17   6 -11         61.14         38.72        21.19 o                         
  18   6 -11         13.02         40.63        25.52 o                         
   1   7 -11          6.36          5.97         6.57 o                         
   2   7 -11       1137.73       1109.88        18.12 o                         
   3   7 -11        542.44        545.59        15.17 o                         
   4   7 -11        345.26        313.91        15.12 o                         
   5   7 -11       5825.35       5596.52        68.34 o                         
   6   7 -11         32.91         49.96        10.75 o                         
   7   7 -11        678.00        686.37        25.77 o                         
   8   7 -11         22.91         18.64        15.42 o                         
   9   7 -11          2.70          7.14        13.32 o                         
  10   7 -11        102.30         94.94        14.95 o                         
  11   7 -11         14.42          4.21        12.39 o                         
  12   7 -11        274.02        280.21        20.98 o                         
  13   7 -11        209.27        208.24        19.90 o                         
  14   7 -11          4.37          8.57        13.42 o                         
  15   7 -11        192.45        210.90        23.00 o                         
  16   7 -11         54.52         61.98        39.77 o                         
  17   7 -11        170.97        145.68        64.33 o                         
   1   8 -11        854.83        777.52        26.68 o                         
   2   8 -11        100.58        110.11        12.48 o                         
   3   8 -11        230.79        253.06        16.12 o                         
   4   8 -11        517.00        534.27        23.96 o                         
   5   8 -11         77.63         72.35        14.52 o                         
   6   8 -11       1063.70       1042.77        32.81 o                         
   7   8 -11         25.56         12.47        15.62 o                         
   8   8 -11         99.02         82.38        15.47 o                         
   9   8 -11        120.94        147.54        16.04 o                         
  10   8 -11        191.17        176.04        19.08 o                         
  11   8 -11        327.43        334.51        24.24 o                         
  12   8 -11        796.74        833.97        34.49 o                         
  13   8 -11        181.41        186.97        21.25 o                         
  14   8 -11        505.11        569.79        41.50 o                         
  15   8 -11         42.24         21.33        22.54 o                         
  16   8 -11         21.80         -5.48        32.85 o                         
   1   9 -11         49.49         51.05        12.59 o                         
   2   9 -11        111.59        113.75        12.89 o                         
   3   9 -11         41.03         31.62        10.86 o                         
   4   9 -11        407.34        394.64        21.45 o                         
   5   9 -11        184.53        181.79        16.92 o                         
   6   9 -11         28.21         40.75        13.99 o                         
   7   9 -11        481.76        479.04        26.68 o                         
   8   9 -11        528.80        582.51        41.54 o                         
   9   9 -11        339.65        361.33        21.75 o                         
  10   9 -11        279.33        291.13        20.75 o                         
  11   9 -11        266.76        318.07        21.50 o                         
  12   9 -11        301.85        377.42        33.80 o                         
  13   9 -11        200.34        234.39        30.09 o                         
  14   9 -11        163.08        115.22        25.72 o                         
  15   9 -11         10.63         14.87        21.80 o                         
   1  10 -11        268.28        273.74        18.37 o                         
   2  10 -11        315.51        293.92        19.24 o                         
   3  10 -11         28.77         34.72        11.46 o                         
   4  10 -11        272.09        239.30        19.54 o                         
   5  10 -11        435.82        443.67        23.67 o                         
   6  10 -11        635.52        589.24        27.23 o                         
   7  10 -11        191.69        167.54        18.83 o                         
   8  10 -11        580.05        574.73        29.90 o                         
   9  10 -11        139.35        132.50        16.80 o                         
  10  10 -11        155.16        165.82        19.46 o                         
  11  10 -11         94.11         68.97        16.86 o                         
  12  10 -11       1354.81       1218.90        94.99 o                         
  13  10 -11         66.98         55.82        22.12 o                         
   1  11 -11          2.68         12.81        11.89 o                         
   2  11 -11         38.76         46.44        12.62 o                         
   3  11 -11        142.59        141.91        14.95 o                         
   4  11 -11        324.66        336.21        21.75 o                         
   5  11 -11         63.64        100.00        15.79 o                         
   6  11 -11        250.20        257.33        20.49 o                         
   7  11 -11        275.58        302.22        25.89 o                         
   8  11 -11        102.23         92.13        27.66 o                         
   9  11 -11        458.27        452.71        37.13 o                         
  10  11 -11         65.50         34.63        23.13 o                         
  11  11 -11        229.86        237.51        30.12 o                         
   1  12 -11         53.75         38.40        12.85 o                         
   2  12 -11        128.50        137.09        16.11 o                         
   3  12 -11          6.97         12.68        17.07 o                         
   4  12 -11        297.62        310.64        26.95 o                         
   5  12 -11         15.60         37.83        18.01 o                         
   6  12 -11        253.47        271.73        31.22 o                         
   7  12 -11        253.56        287.83        27.30 o                         
   8  12 -11        183.48        177.64        27.25 o                         
   9  12 -11        213.99        262.81        42.43 o                         
   1  13 -11        723.32        708.72        37.69 o                         
   2  13 -11         45.39         83.58        19.73 o                         
   3  13 -11        295.97        280.44        31.02 o                         
   4  13 -11         72.15         51.67        20.74 o                         
   0   0 -10        640.33        691.91        28.84 o                         
   2   0 -10        510.17        495.90        22.24 o                         
   4   0 -10       1612.27       1736.79        35.35 o                         
   6   0 -10       1908.42       2028.56        35.92 o                         
   8   0 -10       1716.38       1800.31        38.66 o                         
  10   0 -10       1744.67       1721.98        40.82 o                         
  12   0 -10       5698.04       5707.02        96.30 o                         
  14   0 -10       2524.18       2496.35        88.49 o                         
  16   0 -10        245.03        195.53        24.10 o                         
  18   0 -10        196.35        244.02        31.34 o                         
  20   0 -10        121.74        153.40        37.78 o                         
   0   1 -10       8513.12       9160.01       110.67 o                         
   1   1 -10       1019.85       1053.40        17.81 o                         
   2   1 -10       3795.36       3836.79        37.11 o                         
   3   1 -10       1889.67       1898.46        23.77 o                         
   4   1 -10        602.41        648.00        15.63 o                         
   5   1 -10       1974.34       2020.00        26.14 o                         
   6   1 -10         67.59         58.69         8.12 o                         
   7   1 -10        330.13        297.23        11.95 o                         
   8   1 -10         80.79         81.94         9.17 o                         
   9   1 -10        200.05        206.26        12.79 o                         
  10   1 -10       1303.88       1285.87        25.85 o                         
  11   1 -10       1583.02       1483.40        28.39 o                         
  12   1 -10        285.67        294.50        17.09 o                         
  13   1 -10        797.38        788.51        25.46 o                         
  14   1 -10        212.80        271.04        17.72 o                         
  15   1 -10       1294.88       1175.79        30.92 o                         
  16   1 -10        200.56        225.02        19.39 o                         
  17   1 -10       1149.60       1197.61        34.88 o                         
  18   1 -10        934.25       1053.27        38.61 o                         
  19   1 -10        582.55        650.12        33.64 o                         
  20   1 -10         30.90          0.16        28.69 o                         
  21   1 -10         15.99        -12.61        24.33 o                         
   0   2 -10       1384.67       1322.93        29.34 o                         
   1   2 -10      13903.19      14108.20       107.11 o                         
   2   2 -10       1006.46       1006.79        15.33 o                         
   3   2 -10        164.98        209.52         9.32 o                         
   4   2 -10       1520.96       1567.91        24.69 o                         
   5   2 -10        224.78        242.04        11.71 o                         
   6   2 -10        103.28         76.72         8.89 o                         
   7   2 -10        496.64        566.39        16.33 o                         
   8   2 -10        307.84        323.69        14.98 o                         
   9   2 -10        386.64        391.12        16.01 o                         
  10   2 -10        848.67        903.21        21.71 o                         
  11   2 -10        523.24        484.53        18.32 o                         
  12   2 -10        638.01        609.20        21.21 o                         
  13   2 -10        184.01        197.27        14.32 o                         
  14   2 -10        279.18        281.05        17.95 o                         
  15   2 -10        270.39        239.00        18.96 o                         
  16   2 -10        595.95        613.22        27.61 o                         
  17   2 -10        204.43        202.47        19.72 o                         
  18   2 -10         55.75         60.14        23.25 o                         
  19   2 -10        258.81        320.30        33.54 o                         
  20   2 -10        117.51        120.40        27.26 o                         
   0   3 -10       2109.22       2057.11        55.54 o                         
   1   3 -10        417.92        408.41        11.97 o                         
   2   3 -10        879.70        862.45        14.90 o                         
   3   3 -10        306.57        267.25        11.59 o                         
   4   3 -10       2217.18       2181.39        27.87 o                         
   5   3 -10        143.59        142.42        12.20 o                         
   6   3 -10        987.34       1007.64        20.56 o                         
   7   3 -10       1011.03       1049.43        21.57 o                         
   8   3 -10        409.24        422.38        15.11 o                         
   9   3 -10         29.46         24.87         8.88 o                         
  10   3 -10        644.45        659.35        22.92 o                         
  11   3 -10         43.39         29.97         9.80 o                         
  12   3 -10        143.37        137.91        12.98 o                         
  13   3 -10        843.55        857.26        26.27 o                         
  14   3 -10        102.55        111.36        14.85 o                         
  15   3 -10        690.48        749.79        29.24 o                         
  16   3 -10        276.26        263.20        21.99 o                         
  17   3 -10         68.79         43.04        23.45 o                         
  18   3 -10        175.09        147.85        20.61 o                         
  19   3 -10        280.11        289.30        28.35 o                         
  20   3 -10        254.09        247.94        32.19 o                         
   0   4 -10        855.64        877.91        27.16 o                         
   1   4 -10       2074.77       2107.19        24.71 o                         
   2   4 -10        402.90        373.87        10.93 o                         
   3   4 -10        181.18        214.19         9.07 o                         
   4   4 -10        193.27        191.46        10.09 o                         
   5   4 -10         66.42         78.78         8.15 o                         
   6   4 -10          8.59         18.41         6.66 o                         
   7   4 -10        902.95        916.73        19.33 o                         
   8   4 -10         15.80         10.02         7.10 o                         
   9   4 -10        125.61        137.80        10.54 o                         
  10   4 -10        223.29        232.58        12.84 o                         
  11   4 -10        421.23        434.50        16.75 o                         
  12   4 -10         46.16         64.61        11.14 o                         
  13   4 -10         48.36         52.70        11.49 o                         
  14   4 -10        175.92        153.46        15.93 o                         
  15   4 -10         36.99         53.09        14.74 o                         
  16   4 -10         84.36         89.29        17.18 o                         
  17   4 -10         88.07        126.59        19.33 o                         
  18   4 -10         52.84         63.70        24.70 o                         
  19   4 -10         23.20        -19.75        19.75 o                         
  20   4 -10         15.44        -17.75        32.27 o                         
   0   5 -10         66.37         69.14         9.62 o                         
   1   5 -10        326.26        359.20        12.83 o                         
   2   5 -10        425.99        431.69        11.91 o                         
   3   5 -10        435.08        436.41        12.31 o                         
   4   5 -10        341.61        351.56        11.97 o                         
   5   5 -10         13.72         16.02         7.21 o                         
   6   5 -10          9.68          3.13         7.02 o                         
   7   5 -10        832.43        859.79        19.22 o                         
   8   5 -10        855.67        875.59        21.28 o                         
   9   5 -10       1975.76       1978.58        29.83 o                         
  10   5 -10        679.90        655.46        21.47 o                         
  11   5 -10         68.87         60.64        17.63 o                         
  12   5 -10         63.20         55.47        13.07 o                         
  13   5 -10         76.58         61.88        13.81 o                         
  14   5 -10       1053.01       1011.45        30.75 o                         
  15   5 -10        463.63        391.00        22.38 o                         
  16   5 -10         61.42         48.38        17.41 o                         
  17   5 -10        163.16        164.55        25.79 o                         
  18   5 -10         29.24         61.42        22.73 o                         
  19   5 -10          7.38        -18.17        19.44 o                         
   0   6 -10        207.79        212.72        14.69 o                         
   1   6 -10         71.69         69.19         6.92 o                         
   2   6 -10        145.64        146.51         8.22 o                         
   3   6 -10        439.14        468.14        12.65 o                         
   4   6 -10         95.47         97.12         8.08 o                         
   5   6 -10        437.19        442.58        14.39 o                         
   6   6 -10        152.48        144.18         9.99 o                         
   7   6 -10       1398.38       1363.23        27.03 o                         
   8   6 -10         51.28         41.68        10.06 o                         
   9   6 -10        811.25        833.95        23.58 o                         
  10   6 -10        602.65        602.87        23.67 o                         
  11   6 -10       1622.27       1653.17        38.07 o                         
  12   6 -10       1133.92       1075.65        29.78 o                         
  13   6 -10        154.99        164.33        17.50 o                         
  14   6 -10       1249.34       1211.69        36.02 o                         
  15   6 -10        145.92        199.26        21.53 o                         
  16   6 -10        291.71        291.73        27.67 o                         
  17   6 -10        171.70        207.20        32.60 o                         
  18   6 -10        198.70        226.59        31.33 o                         
   0   7 -10        772.86        786.10        21.87 o                         
   1   7 -10        870.13        883.87        16.17 o                         
   2   7 -10       1079.56       1094.54        17.23 o                         
   3   7 -10       1621.57       1614.15        21.25 o                         
   4   7 -10        823.72        832.68        17.19 o                         
   5   7 -10       3935.46       3956.39        42.85 o                         
   6   7 -10        299.41        306.68        18.82 o                         
   7   7 -10         20.00         20.86         9.87 o                         
   8   7 -10        100.69        133.56        17.03 o                         
   9   7 -10         22.90         18.66        11.72 o                         
  10   7 -10        104.34        116.88        15.20 o                         
  11   7 -10        104.16        121.05        15.13 o                         
  12   7 -10         19.20         12.84        12.63 o                         
  13   7 -10        182.96        194.61        18.74 o                         
  14   7 -10         25.03         17.82        14.90 o                         
  15   7 -10        368.96        367.20        24.24 o                         
  16   7 -10         18.03         33.21        39.91 o                         
  17   7 -10          4.84        -12.68        21.49 o                         
  18   7 -10         12.15        -24.24        50.65 o                         
   0   8 -10         25.32         21.74        14.80 o                         
   1   8 -10        151.80        169.22        13.23 o                         
   2   8 -10        136.65        123.71        12.32 o                         
   3   8 -10        766.88        782.10        23.17 o                         
   4   8 -10        424.45        420.18        18.84 o                         
   5   8 -10        464.99        462.13        32.24 o                         
   6   8 -10       1518.66       1459.33        37.93 o                         
   7   8 -10       2100.16       2015.26        44.87 o                         
   8   8 -10          1.61          1.51        12.31 o                         
   9   8 -10        149.80        166.81        22.43 o                         
  10   8 -10        405.33        421.50        24.78 o                         
  11   8 -10        176.07        194.65        19.05 o                         
  12   8 -10         51.00         64.08        16.02 o                         
  13   8 -10       1403.11       1358.29        41.46 o                         
  14   8 -10        148.71        129.27        19.13 o                         
  15   8 -10        123.55        142.75        27.33 o                         
  16   8 -10        160.59        166.46        29.72 o                         
  17   8 -10          0.73         21.70        39.70 o                         
   0   9 -10         48.60         58.17        17.23 o                         
   1   9 -10        730.85        697.62        24.64 o                         
   2   9 -10         64.99         64.68        13.07 o                         
   3   9 -10        473.96        459.81        19.57 o                         
   4   9 -10        866.68        846.83        31.11 o                         
   5   9 -10        137.48        148.81        16.16 o                         
   6   9 -10        134.98        152.39        16.25 o                         
   7   9 -10        343.72        398.31        24.24 o                         
   8   9 -10       1708.26       1669.66        42.55 o                         
   9   9 -10         39.92         61.54        13.48 o                         
  10   9 -10        980.03        947.54        35.17 o                         
  11   9 -10        515.89        517.68        32.23 o                         
  12   9 -10         86.41        102.42        17.28 o                         
  13   9 -10         36.59         32.16        16.26 o                         
  14   9 -10         96.89        116.80        25.52 o                         
  15   9 -10         12.30         29.92        34.89 o                         
   0  10 -10       1703.50       1628.08        50.34 o                         
   1  10 -10         39.75         50.29        12.16 o                         
   2  10 -10        399.68        392.95        19.13 o                         
   3  10 -10          4.59          6.26        10.02 o                         
   4  10 -10        213.58        212.96        15.52 o                         
   5  10 -10         73.59         68.49        14.18 o                         
   6  10 -10       1919.11       1888.86        41.47 o                         
   7  10 -10        157.34        177.61        19.69 o                         
   8  10 -10        158.72        187.76        19.49 o                         
   9  10 -10         65.36         36.29        14.49 o                         
  10  10 -10        225.03        221.26        18.72 o                         
  11  10 -10         34.11         54.13        14.84 o                         
  12  10 -10        164.06        191.78        22.87 o                         
  13  10 -10         22.35         17.52        28.54 o                         
  14  10 -10         11.83         36.72        22.22 o                         
   0  11 -10       1042.33        933.60        67.16 o                         
   1  11 -10        630.70        635.42        25.46 o                         
   2  11 -10         75.88         42.60        12.31 o                         
   3  11 -10        363.89        367.93        19.22 o                         
   4  11 -10        205.61        210.09        17.93 o                         
   5  11 -10         17.90          7.91        12.38 o                         
   6  11 -10         73.01         53.66        16.12 o                         
   7  11 -10        881.28        923.64        31.65 o                         
   8  11 -10         93.31         82.07        14.77 o                         
   9  11 -10        103.87         95.59        16.43 o                         
  10  11 -10         59.00         90.78        18.03 o                         
  11  11 -10        619.05        659.49        68.40 o                         
  12  11 -10         23.81         70.92        22.90 o                         
   0  12 -10        902.20        983.25        43.16 o                         
   1  12 -10        157.50        125.53        14.91 o                         
   2  12 -10         45.41         50.50        12.97 o                         
   3  12 -10         57.66         53.46        12.23 o                         
   4  12 -10        172.46        208.83        18.43 o                         
   5  12 -10         20.04         22.95        14.40 o                         
   6  12 -10         42.69         78.22        29.04 o                         
   7  12 -10         23.46          0.19        26.13 o                         
   8  12 -10         69.78         44.86        15.44 o                         
   9  12 -10        226.31        232.97        29.15 o                         
  10  12 -10        118.11        175.48        25.76 o                         
   0  13 -10       1004.08        831.62        47.14 o                         
   1  13 -10         61.57        125.51        17.37 o                         
   2  13 -10          5.01        -12.22        12.22 o                         
   3  13 -10        122.90        104.02        16.55 o                         
   4  13 -10         43.78         52.25        16.98 o                         
   5  13 -10        100.57         94.83        26.28 o                         
   6  13 -10         60.65         53.53        19.24 o                         
   2   0  -9       8065.27       8187.53       110.99 o                         
   4   0  -9        605.52        654.15        21.51 o                         
   6   0  -9       6643.95       7052.05        82.78 o                         
   8   0  -9       3555.08       3425.70        55.19 o                         
  10   0  -9        115.05        142.37        15.36 o                         
  12   0  -9        511.32        524.54        29.22 o                         
  14   0  -9       4360.05       4186.40        80.70 o                         
  16   0  -9        698.30        653.31        36.33 o                         
  18   0  -9        345.60        390.31        37.38 o                         
  20   0  -9        440.32        449.65        42.11 o                         
   1   1  -9       5655.63       5802.71        47.33 o                         
   2   1  -9       2689.01       2804.21        29.32 o                         
   3   1  -9       6984.29       7023.78        62.49 o                         
   4   1  -9       1053.33       1033.07        18.51 o                         
   5   1  -9       1066.36       1035.21        18.00 o                         
   6   1  -9        121.49        151.55         8.79 o                         
   7   1  -9        179.61        159.84         9.42 o                         
   8   1  -9       1550.64       1570.12        23.65 o                         
   9   1  -9       1048.94       1105.43        21.29 o                         
  10   1  -9        581.41        607.72        19.08 o                         
  11   1  -9         68.64         67.44        10.15 o                         
  12   1  -9        587.62        612.77        20.71 o                         
  13   1  -9        830.80        880.73        25.66 o                         
  14   1  -9        298.67        302.30        18.00 o                         
  15   1  -9       1238.58       1161.58        30.01 o                         
  16   1  -9        319.26        294.35        19.81 o                         
  17   1  -9        616.41        638.99        28.73 o                         
  18   1  -9         23.64         37.06        16.18 o                         
  19   1  -9        196.46        210.43        22.29 o                         
  20   1  -9         20.84        -29.24        29.24 o                         
  21   1  -9         11.63          0.23        39.74 o                         
   1   2  -9       5451.12       5560.41        48.08 o                         
   2   2  -9        422.12        499.29        12.52 o                         
   3   2  -9       1667.04       1681.35        21.55 o                         
   4   2  -9        452.42        467.40        13.07 o                         
   5   2  -9       4211.06       4469.90        42.49 o                         
   6   2  -9         29.23         42.74         7.58 o                         
   7   2  -9        301.82        364.22        12.72 o                         
   8   2  -9         59.02         66.83         8.41 o                         
   9   2  -9        138.43        117.93        10.25 o                         
  10   2  -9         38.87         36.35         9.08 o                         
  11   2  -9        331.78        330.58        15.62 o                         
  12   2  -9         20.64          6.72         9.28 o                         
  13   2  -9       1014.45       1049.20        25.30 o                         
  14   2  -9         22.13         35.59        14.16 o                         
  15   2  -9        148.69        163.09        16.34 o                         
  16   2  -9        301.24        307.09        21.50 o                         
  17   2  -9       1104.01       1126.47        34.37 o                         
  18   2  -9         78.50        109.40        17.92 o                         
  19   2  -9        909.37        919.54        42.23 o                         
  20   2  -9        116.77        133.90        26.65 o                         
  21   2  -9         76.04        166.30        29.12 o                         
   1   3  -9       1230.30       1225.83        16.50 o                         
   2   3  -9        990.20        955.44        14.77 o                         
   3   3  -9        185.64        195.82         9.03 o                         
   4   3  -9          0.17         -2.68         5.09 o                         
   5   3  -9         27.91         28.00         6.47 o                         
   6   3  -9       1299.79       1297.36        21.36 o                         
   7   3  -9        662.43        709.97        16.79 o                         
   8   3  -9       1064.04       1089.03        19.50 o                         
   9   3  -9        174.33        169.68        10.18 o                         
  10   3  -9         24.38         22.98         7.68 o                         
  11   3  -9       3081.39       3024.20        38.18 o                         
  12   3  -9         85.47         85.13        10.72 o                         
  13   3  -9        600.63        601.80        21.39 o                         
  14   3  -9        235.38        256.31        18.20 o                         
  15   3  -9        344.91        323.97        20.58 o                         
  16   3  -9        211.19        209.66        18.09 o                         
  17   3  -9        598.60        642.66        31.41 o                         
  18   3  -9        551.99        602.71        31.67 o                         
  19   3  -9        170.65        179.99        23.94 o                         
  20   3  -9        114.59        126.79        25.82 o                         
  21   3  -9        177.67        189.83        30.03 o                         
   1   4  -9        850.40        921.95        13.72 o                         
   2   4  -9        349.27        334.75        11.56 o                         
   3   4  -9       1446.45       1489.07        22.11 o                         
   4   4  -9        437.98        428.70        15.33 o                         
   5   4  -9       1114.45       1196.74        20.05 o                         
   6   4  -9        115.99        136.42         9.79 o                         
   7   4  -9        290.91        306.67        12.36 o                         
   8   4  -9       1325.26       1320.93        21.51 o                         
   9   4  -9         46.00         49.95         7.84 o                         
  10   4  -9        666.73        666.09        19.13 o                         
  11   4  -9       1991.24       1977.93        29.91 o                         
  12   4  -9        316.98        328.01        15.73 o                         
  13   4  -9         45.12         60.42        11.60 o                         
  14   4  -9       1502.64       1501.99        38.61 o                         
  15   4  -9          8.95         11.61        11.87 o                         
  16   4  -9         55.69         48.35        15.41 o                         
  17   4  -9        349.80        408.00        26.31 o                         
  18   4  -9        321.13        342.05        26.26 o                         
  19   4  -9          7.82          4.03        18.43 o                         
  20   4  -9          7.96         -7.75        21.34 o                         
   1   5  -9         97.49         92.70         7.33 o                         
   2   5  -9         16.74         12.12         5.03 o                         
   3   5  -9        641.02        646.17        13.38 o                         
   4   5  -9        543.14        623.27        16.84 o                         
   5   5  -9        248.34        236.42        10.79 o                         
   6   5  -9        493.34        528.06        15.08 o                         
   7   5  -9       1143.17       1183.80        21.32 o                         
   8   5  -9        541.38        525.35        15.94 o                         
   9   5  -9        773.74        755.21        23.43 o                         
  10   5  -9         71.32         97.87        10.68 o                         
  11   5  -9         27.87         30.14         9.67 o                         
  12   5  -9       1305.62       1226.03        30.60 o                         
  13   5  -9        545.13        514.20        34.54 o                         
  14   5  -9        537.77        507.86        23.33 o                         
  15   5  -9        422.48        469.66        26.49 o                         
  16   5  -9        665.25        621.23        30.27 o                         
  17   5  -9         47.14         23.88        16.61 o                         
  18   5  -9         12.35         -5.06        19.91 o                         
  19   5  -9          8.67         40.71        24.70 o                         
  20   5  -9        154.68        228.10        31.51 o                         
   1   6  -9         21.32         15.11         5.30 o                         
   2   6  -9          0.77          1.14         4.46 o                         
   3   6  -9        958.62        911.83        14.02 o                         
   4   6  -9        866.49        813.77        14.91 o                         
   5   6  -9        203.84        208.31         9.52 o                         
   6   6  -9        239.12        249.06        10.71 o                         
   7   6  -9        793.59        787.19        17.84 o                         
   8   6  -9          6.21         10.15         7.12 o                         
   9   6  -9       1366.02       1373.68        25.46 o                         
  10   6  -9       1042.44       1064.93        27.85 o                         
  11   6  -9         16.01         22.77         9.99 o                         
  12   6  -9        471.39        476.19        20.21 o                         
  13   6  -9         76.10         74.64        13.77 o                         
  14   6  -9        325.07        269.93        20.51 o                         
  15   6  -9         54.21         56.35        15.55 o                         
  16   6  -9        318.34        319.25        23.87 o                         
  17   6  -9         55.60         54.27        20.79 o                         
  18   6  -9         90.68        145.49        25.71 o                         
  19   6  -9        261.35        302.17        37.33 o                         
   1   7  -9        744.11        765.89        13.72 o                         
   2   7  -9        421.37        428.93        11.28 o                         
   3   7  -9        334.38        332.52        10.19 o                         
   4   7  -9        220.29        235.13         9.43 o                         
   5   7  -9        387.11        407.38        12.36 o                         
   6   7  -9         25.27         23.23         6.99 o                         
   7   7  -9       1189.79       1149.57        29.14 o                         
   8   7  -9         80.63        100.55        12.64 o                         
   9   7  -9        415.22        396.80        18.83 o                         
  10   7  -9        407.41        376.13        20.81 o                         
  11   7  -9        828.00        821.44        28.24 o                         
  12   7  -9         47.16         19.76        12.79 o                         
  13   7  -9        459.79        463.29        24.61 o                         
  14   7  -9        437.47        478.67        27.28 o                         
  15   7  -9        107.57        122.03        17.31 o                         
  16   7  -9        314.96        369.38        27.44 o                         
  17   7  -9         19.47         45.91        27.28 o                         
  18   7  -9         40.34         21.09        24.88 o                         
   1   8  -9        123.25        114.29         7.88 o                         
   2   8  -9        434.01        449.33        12.38 o                         
   3   8  -9        233.28        230.64         9.39 o                         
   4   8  -9        944.39        958.12        17.51 o                         
   5   8  -9       1590.75       1591.83        31.51 o                         
   6   8  -9        970.54        981.26        25.94 o                         
   7   8  -9        244.82        228.63        15.63 o                         
   8   8  -9        884.04        834.43        32.71 o                         
   9   8  -9         93.64        110.12        14.03 o                         
  10   8  -9        285.24        301.94        19.51 o                         
  11   8  -9         30.33          8.38        13.10 o                         
  12   8  -9          6.94         -4.01        12.82 o                         
  13   8  -9       1257.71       1328.81        46.28 o                         
  14   8  -9          8.79         -1.71        16.60 o                         
  15   8  -9        110.56        120.09        22.65 o                         
  16   8  -9        207.94        277.04        49.88 o                         
  17   8  -9        124.64         71.18        35.59 o                         
   1   9  -9         80.81         62.23        10.86 o                         
   2   9  -9        484.05        447.06        18.98 o                         
   3   9  -9        860.80        820.62        23.61 o                         
   4   9  -9       1237.00       1169.88        27.47 o                         
   5   9  -9         50.83         58.98        12.89 o                         
   6   9  -9         20.74         41.36        12.27 o                         
   7   9  -9        149.23        138.22        15.71 o                         
   8   9  -9        418.10        358.68        23.02 o                         
   9   9  -9       1130.03       1073.15        30.86 o                         
  10   9  -9        324.24        307.51        22.13 o                         
  11   9  -9         12.26         -5.92        16.47 o                         
  12   9  -9         15.93         -6.36        13.31 o                         
  13   9  -9          0.40         19.10        15.05 o                         
  14   9  -9          4.18        -18.57        18.57 o                         
  15   9  -9         33.82         16.03        20.95 o                         
  16   9  -9        145.35        151.02        40.76 o                         
   1  10  -9       1472.42       1399.55        32.08 o                         
   2  10  -9         94.00         83.81        11.82 o                         
   3  10  -9        212.94        207.83        15.02 o                         
   4  10  -9         14.79         20.96         9.91 o                         
   5  10  -9         25.34         18.12        12.10 o                         
   6  10  -9        513.65        458.79        25.54 o                         
   7  10  -9        214.10        256.03        19.04 o                         
   8  10  -9         13.05          7.47        10.47 o                         
   9  10  -9         48.52         11.82        12.12 o                         
  10  10  -9         23.35         10.32        11.53 o                         
  11  10  -9         51.79         53.45        13.63 o                         
  12  10  -9         14.65        -19.31        19.31 o                         
  13  10  -9         12.36         -5.91        18.81 o                         
  14  10  -9        125.15        123.08        25.51 o                         
   1  11  -9        165.44        172.73        16.53 o                         
   2  11  -9        278.73        262.86        16.16 o                         
   3  11  -9        332.92        336.78        17.69 o                         
   4  11  -9         53.67         38.79        12.76 o                         
   5  11  -9        329.52        347.67        21.00 o                         
   6  11  -9         16.40          6.54        21.12 o                         
   7  11  -9         87.82         69.37        14.21 o                         
   8  11  -9        386.78        379.43        27.64 o                         
   9  11  -9         78.86        100.88        17.94 o                         
  10  11  -9        152.54        155.86        22.33 o                         
  11  11  -9          3.22         -5.41        13.62 o                         
  12  11  -9         22.14        -10.95        17.42 o                         
  13  11  -9          9.72         22.41        19.72 o                         
   1  12  -9        168.91        172.10        15.49 o                         
   2  12  -9        196.40        208.34        16.38 o                         
   3  12  -9        128.07        132.29        23.71 o                         
   4  12  -9        345.09        339.93        21.34 o                         
   5  12  -9         61.74         51.56        13.90 o                         
   6  12  -9        290.52        346.19        26.61 o                         
   7  12  -9        153.36        180.11        21.80 o                         
   8  12  -9         25.32         44.69        14.97 o                         
   9  12  -9        176.38        159.96        18.05 o                         
  10  12  -9         68.98         67.21        25.25 o                         
  11  12  -9         42.87         87.60        30.11 o                         
   1  13  -9         26.50         24.33        11.98 o                         
   2  13  -9         32.52         17.33        13.43 o                         
   3  13  -9         46.10         37.83        22.40 o                         
   4  13  -9        132.76         92.36        22.72 o                         
   5  13  -9        239.67        224.81        24.30 o                         
   6  13  -9         49.10         76.58        30.02 o                         
   7  13  -9          3.90         -1.06        15.04 o                         
   0   0  -8        393.97        387.97        21.04 o                         
   2   0  -8        878.87        874.83        23.23 o                         
   4   0  -8       1329.34       1369.94        29.59 o                         
   6   0  -8        139.80        100.15        11.20 o                         
   8   0  -8        251.71        264.29        17.16 o                         
  10   0  -8        296.98        294.29        18.28 o                         
  12   0  -8        467.75        469.75        27.11 o                         
  14   0  -8       1752.65       1698.80        48.16 o                         
  16   0  -8        110.59        128.96        20.95 o                         
  18   0  -8         92.90         39.05        29.83 o                         
  20   0  -8        585.46        689.08        48.41 o                         
   0   1  -8       5510.38       5384.23        68.80 o                         
   1   1  -8      14912.83      14870.30       104.59 o                         
   2   1  -8        911.81        924.67        15.16 o                         
   3   1  -8       2850.84       2888.55        39.97 o                         
   4   1  -8       1934.73       1882.14        23.28 o                         
   5   1  -8        422.74        508.47        13.36 o                         
   6   1  -8         42.59         34.80         6.57 o                         
   7   1  -8       2160.89       2156.97        25.51 o                         
   8   1  -8        878.88        910.62        17.57 o                         
   9   1  -8        412.95        398.79        14.08 o                         
  10   1  -8        723.87        756.89        18.38 o                         
  11   1  -8         82.98         67.84         9.72 o                         
  12   1  -8          0.67          3.39         8.82 o                         
  13   1  -8        321.88        309.12        16.04 o                         
  14   1  -8       1022.85        974.36        27.10 o                         
  15   1  -8        194.24        211.26        16.51 o                         
  16   1  -8        155.10        156.54        15.45 o                         
  17   1  -8        100.85         82.04        15.61 o                         
  18   1  -8         75.91         95.84        16.45 o                         
  19   1  -8         71.15         52.88        17.11 o                         
  20   1  -8          6.11         -0.26        25.76 o                         
  21   1  -8          8.70         26.49        25.49 o                         
   0   2  -8        894.73       1032.92        24.33 o                         
   1   2  -8        121.91        119.16         6.39 o                         
   2   2  -8         65.31         57.25         6.36 o                         
   3   2  -8        444.83        428.08        12.43 o                         
   4   2  -8       1395.45       1485.55        20.31 o                         
   5   2  -8       1138.21       1213.52        19.52 o                         
   6   2  -8        709.85        691.12        14.78 o                         
   7   2  -8       1215.90       1216.22        19.40 o                         
   8   2  -8         45.36         55.42         7.43 o                         
   9   2  -8        117.83        112.37         9.19 o                         
  10   2  -8        213.68        226.02        12.62 o                         
  11   2  -8         72.10         59.99         9.50 o                         
  12   2  -8       1673.04       1656.08        31.54 o                         
  13   2  -8       1503.52       1539.65        29.19 o                         
  14   2  -8         69.06         70.54        11.69 o                         
  15   2  -8        290.72        290.26        21.99 o                         
  16   2  -8        121.24        128.36        19.94 o                         
  17   2  -8       1127.88       1119.25        33.13 o                         
  18   2  -8         69.76         83.52        16.12 o                         
  19   2  -8          8.41         32.70        16.36 o                         
  20   2  -8        294.63        356.29        33.82 o                         
  21   2  -8        181.53        183.74        28.59 o                         
   0   3  -8       1512.52       1587.59        29.72 o                         
   1   3  -8       1042.90       1024.91        14.30 o                         
   2   3  -8        261.85        267.77         8.26 o                         
   3   3  -8        194.27        213.71         8.58 o                         
   4   3  -8         79.31         91.98         6.75 o                         
   5   3  -8       3756.87       3824.45        35.51 o                         
   6   3  -8         27.66         31.78         6.04 o                         
   7   3  -8       2047.85       2127.39        26.11 o                         
   8   3  -8       1005.87        989.80        17.96 o                         
   9   3  -8        115.67        119.00         8.72 o                         
  10   3  -8       2919.94       2907.72        35.72 o                         
  11   3  -8        182.84        178.84        11.46 o                         
  12   3  -8       1739.94       1794.30        37.87 o                         
  13   3  -8        165.92        150.76        11.65 o                         
  14   3  -8         39.50         50.11        10.50 o                         
  15   3  -8        546.05        539.04        21.55 o                         
  16   3  -8         13.47          3.91        13.64 o                         
  17   3  -8         19.83         -6.23        14.79 o                         
  18   3  -8         11.86          4.93        14.84 o                         
  19   3  -8        334.71        365.06        27.13 o                         
  20   3  -8         63.79         44.92        24.02 o                         
  21   3  -8         89.25         95.79        26.12 o                         
   0   4  -8        714.46        816.44        18.13 o                         
   1   4  -8        304.41        322.83         8.61 o                         
   2   4  -8        163.65        179.21         7.06 o                         
   3   4  -8        597.10        617.51        11.52 o                         
   4   4  -8        205.69        213.36        10.57 o                         
   5   4  -8        332.55        353.96        13.32 o                         
   6   4  -8         98.48         73.31         7.34 o                         
   7   4  -8         91.45         89.99         7.89 o                         
   8   4  -8        153.24        153.19         9.19 o                         
   9   4  -8        561.29        515.56        14.84 o                         
  10   4  -8         83.61         70.36         8.32 o                         
  11   4  -8       3598.16       3623.76        41.82 o                         
  12   4  -8       1017.38       1062.35        24.48 o                         
  13   4  -8         14.99         -0.01        10.09 o                         
  14   4  -8        422.62        409.86        19.28 o                         
  15   4  -8         90.08        121.34        14.67 o                         
  16   4  -8         42.07          1.82        20.85 o                         
  17   4  -8        106.77        104.97        23.53 o                         
  18   4  -8        127.87        159.96        28.36 o                         
  19   4  -8         58.22         42.92        19.38 o                         
  20   4  -8         16.82         -9.41        20.53 o                         
  21   4  -8        137.45        167.02        42.87 o                         
   0   5  -8         46.85         71.37         7.88 o                         
   1   5  -8       1301.09       1441.97        15.62 o                         
   2   5  -8        985.76       1042.80        13.46 o                         
   3   5  -8        131.83        137.76         6.35 o                         
   4   5  -8        433.51        437.94        11.43 o                         
   5   5  -8        185.40        190.81         9.07 o                         
   6   5  -8         53.21         55.66         6.82 o                         
   7   5  -8        335.84        383.47        13.09 o                         
   8   5  -8        409.10        431.22        13.50 o                         
   9   5  -8        866.05        867.82        17.87 o                         
  10   5  -8         81.80         78.45         8.64 o                         
  11   5  -8        289.01        321.92        13.93 o                         
  12   5  -8         29.58         16.80         8.88 o                         
  13   5  -8        496.60        469.30        21.84 o                         
  14   5  -8        658.41        686.51        27.23 o                         
  15   5  -8        145.58        123.54        15.49 o                         
  16   5  -8        487.51        462.91        27.80 o                         
  17   5  -8        392.05        369.25        25.31 o                         
  18   5  -8        120.77        127.46        24.81 o                         
  19   5  -8         76.18        140.57        26.12 o                         
  20   5  -8        139.99        135.94        26.57 o                         
   0   6  -8       1249.74       1308.19        21.61 o                         
   1   6  -8        131.65        141.71         6.38 o                         
   2   6  -8        137.16        134.99         6.33 o                         
   3   6  -8        457.15        446.92         9.78 o                         
   4   6  -8        385.76        401.86         9.90 o                         
   5   6  -8        146.05        171.31         8.13 o                         
   6   6  -8        382.79        347.33        13.11 o                         
   7   6  -8         26.39         26.25         6.53 o                         
   8   6  -8         55.68         57.98         7.65 o                         
   9   6  -8       2716.43       2596.82        31.61 o                         
  10   6  -8        546.04        554.26        23.72 o                         
  11   6  -8        185.31        206.41        14.12 o                         
  12   6  -8        364.47        395.98        18.40 o                         
  13   6  -8         68.74         55.01        12.92 o                         
  14   6  -8         58.50         74.93        13.87 o                         
  15   6  -8        151.24        167.96        18.23 o                         
  16   6  -8         11.68          6.08        13.51 o                         
  17   6  -8        316.28        352.62        27.31 o                         
  18   6  -8        237.74        316.51        31.56 o                         
  19   6  -8         81.59         75.39        24.57 o                         
   0   7  -8        183.17        185.52        10.37 o                         
   1   7  -8         49.09         51.84         5.12 o                         
   2   7  -8        171.10        175.40         6.95 o                         
   3   7  -8         73.79         68.73         5.52 o                         
   4   7  -8        321.94        336.34         9.19 o                         
   5   7  -8        175.36        180.58         7.92 o                         
   6   7  -8         84.82         88.27         7.30 o                         
   7   7  -8        411.47        413.74        13.22 o                         
   8   7  -8        374.81        367.12        14.94 o                         
   9   7  -8       1094.28       1098.20        25.19 o                         
  10   7  -8        238.59        248.94        16.21 o                         
  11   7  -8       2276.26       2244.30        43.26 o                         
  12   7  -8        365.12        372.59        21.55 o                         
  13   7  -8       1724.48       1607.42        38.81 o                         
  14   7  -8        311.90        313.21        21.68 o                         
  15   7  -8         54.43         56.89        14.51 o                         
  16   7  -8         14.18         -0.01        16.73 o                         
  17   7  -8          0.80        -15.56        15.56 o                         
  18   7  -8         70.54         54.43        25.24 o                         
  19   7  -8         49.81         33.92        27.02 o                         
   0   8  -8        312.31        329.31        13.41 o                         
   1   8  -8       1246.40       1263.01        15.97 o                         
   2   8  -8        569.64        566.80        13.80 o                         
   3   8  -8       1357.03       1337.41        20.19 o                         
   4   8  -8        489.82        508.98        14.02 o                         
   5   8  -8        336.83        340.12        13.62 o                         
   6   8  -8        158.52        174.43        12.31 o                         
   7   8  -8       1030.41       1020.93        27.62 o                         
   8   8  -8        117.40        135.19        12.81 o                         
   9   8  -8        208.90        186.54        15.52 o                         
  10   8  -8        133.57        181.39        15.86 o                         
  11   8  -8         53.36         52.87        13.05 o                         
  12   8  -8         82.04         72.45        14.16 o                         
  13   8  -8        128.03        105.89        17.25 o                         
  14   8  -8          0.38         17.43        14.44 o                         
  15   8  -8          1.26         -5.27        14.24 o                         
  16   8  -8         22.49         44.48        21.46 o                         
  17   8  -8        182.48        261.59        65.70 o                         
  18   8  -8         49.49         88.72        31.76 o                         
   0   9  -8        181.36        218.77        29.30 o                         
   1   9  -8         39.30         39.38         9.56 o                         
   2   9  -8        642.20        590.01        22.66 o                         
   3   9  -8       1311.57       1367.82        28.25 o                         
   4   9  -8        704.94        690.05        21.69 o                         
   5   9  -8        215.87        198.93        15.98 o                         
   6   9  -8         80.63         90.31        13.06 o                         
   7   9  -8        214.24        216.64        17.18 o                         
   8   9  -8        364.94        411.36        24.15 o                         
   9   9  -8       1769.89       1666.36        41.46 o                         
  10   9  -8        536.81        621.25        28.76 o                         
  11   9  -8        308.03        298.19        21.74 o                         
  12   9  -8        307.15        305.28        22.26 o                         
  13   9  -8         97.50        138.38        17.87 o                         
  14   9  -8         30.25         20.50        16.71 o                         
  15   9  -8          0.41          1.30        19.55 o                         
  16   9  -8        181.74        191.20        29.63 o                         
   0  10  -8        279.10        272.18        28.02 o                         
   1  10  -8       1250.08       1240.83        35.49 o                         
   2  10  -8         15.65          6.69        10.71 o                         
   3  10  -8         61.83         68.23        11.04 o                         
   4  10  -8        170.76        184.60        13.81 o                         
   5  10  -8        224.09        260.85        17.91 o                         
   6  10  -8        170.38        181.88        16.43 o                         
   7  10  -8        371.28        371.53        22.45 o                         
   8  10  -8        125.99        158.69        14.31 o                         
   9  10  -8        587.18        576.43        23.01 o                         
  10  10  -8        642.47        651.07        35.86 o                         
  11  10  -8        103.94         85.13        16.55 o                         
  12  10  -8        103.62         90.60        17.74 o                         
  13  10  -8         28.02         41.52        16.06 o                         
  14  10  -8        350.97        354.28        39.31 o                         
  15  10  -8         52.40         66.91        23.19 o                         
   0  11  -8       3278.79       3293.99        71.64 o                         
   1  11  -8       1126.00       1128.45        32.95 o                         
   2  11  -8       1517.78       1415.54        34.23 o                         
   3  11  -8         70.82         99.35        11.98 o                         
   4  11  -8        387.71        341.14        17.50 o                         
   5  11  -8         27.34         29.80        11.97 o                         
   6  11  -8        727.21        738.97        27.72 o                         
   7  11  -8       1121.57       1198.61        48.21 o                         
   8  11  -8        351.14        374.01        24.77 o                         
   9  11  -8        665.78        687.07        25.07 o                         
  10  11  -8        168.91        163.88        18.93 o                         
  11  11  -8        197.73        240.23        37.34 o                         
  12  11  -8          7.27         14.40        14.52 o                         
  13  11  -8         12.72         12.12        26.08 o                         
   0  12  -8         64.38         90.34        18.32 o                         
   1  12  -8        242.27        224.62        16.15 o                         
   2  12  -8        708.17        725.96        43.67 o                         
   3  12  -8        208.78        228.87        15.30 o                         
   4  12  -8         68.92         76.16        14.13 o                         
   5  12  -8         95.48        113.46        15.22 o                         
   6  12  -8         33.00         23.26        13.50 o                         
   7  12  -8        148.16        138.12        18.63 o                         
   8  12  -8         84.93        108.25        17.81 o                         
   9  12  -8        148.36        158.28        17.02 o                         
  10  12  -8          5.40         13.78        16.85 o                         
  11  12  -8        521.55        534.68        30.80 o                         
   0  13  -8        259.46        194.93        22.32 o                         
   1  13  -8        108.49        133.24        14.07 o                         
   2  13  -8          7.71          4.94        11.22 o                         
   3  13  -8        440.67        457.83        21.19 o                         
   4  13  -8        167.97        180.14        21.34 o                         
   5  13  -8         28.63         55.32        25.68 o                         
   6  13  -8        747.16        733.53        47.59 o                         
   7  13  -8        143.18        195.82        20.86 o                         
   8  13  -8         13.93          2.20        16.36 o                         
   0  14  -8         43.02         61.83        24.23 o                         
   1  14  -8        146.32        133.12        26.67 o                         
   2  14  -8         42.69         31.35        16.49 o                         
   2   0  -7        136.38        144.22        11.44 o                         
   4   0  -7        653.00        659.89        20.36 o                         
   6   0  -7      11164.67      11562.53       121.35 o                         
   8   0  -7       1446.35       1559.57        29.93 o                         
  10   0  -7        317.15        310.85        28.05 o                         
  12   0  -7        622.59        635.34        27.12 o                         
  14   0  -7       1359.34       1259.54        41.40 o                         
  16   0  -7        990.67       1038.44        41.76 o                         
  18   0  -7         39.26         55.48        24.43 o                         
  20   0  -7        512.08        475.73        41.62 o                         
  22   0  -7        340.49        416.12        72.55 o                         
   1   1  -7       1201.63       1153.55        14.81 o                         
   2   1  -7       3197.15       3203.10        46.06 o                         
   3   1  -7       2708.58       2744.26        30.85 o                         
   4   1  -7       1328.81       1294.17        19.33 o                         
   5   1  -7       2225.14       2300.42        25.99 o                         
   6   1  -7         71.04         74.60         6.98 o                         
   7   1  -7        228.67        243.81         9.82 o                         
   8   1  -7        886.92        940.90        16.63 o                         
   9   1  -7        164.22        185.27         9.75 o                         
  10   1  -7         30.85         38.03         7.94 o                         
  11   1  -7        505.76        556.22        17.18 o                         
  12   1  -7        429.60        390.67        16.29 o                         
  13   1  -7        573.44        563.62        20.15 o                         
  14   1  -7        164.98        210.58        15.49 o                         
  15   1  -7        998.14        968.68        27.49 o                         
  16   1  -7        203.44        200.04        16.40 o                         
  17   1  -7        221.34        259.30        19.70 o                         
  18   1  -7        101.58        101.08        19.07 o                         
  19   1  -7         64.55         59.88        17.05 o                         
  20   1  -7         46.91         48.11        17.82 o                         
  21   1  -7         15.67        -17.64        28.65 o                         
  22   1  -7        151.11         66.59        44.73 o                         
   1   2  -7        220.31        220.62         7.82 o                         
   2   2  -7        496.92        537.32        12.52 o                         
   3   2  -7          5.76         17.53         5.67 o                         
   4   2  -7         92.47         94.54         6.92 o                         
   5   2  -7        346.72        363.18        10.63 o                         
   6   2  -7        101.76        175.97         8.05 o                         
   7   2  -7        298.75        306.30        12.54 o                         
   8   2  -7        425.73        501.55        13.72 o                         
   9   2  -7        384.47        405.41        12.38 o                         
  10   2  -7       1382.41       1424.49        22.52 o                         
  11   2  -7         73.51         73.74         8.79 o                         
  12   2  -7       3080.25       3110.70        37.84 o                         
  13   2  -7        267.80        262.88        13.33 o                         
  14   2  -7       1508.99       1473.10        29.48 o                         
  15   2  -7         55.04         39.55        11.32 o                         
  16   2  -7        305.13        320.56        20.73 o                         
  17   2  -7         42.91         49.60        14.01 o                         
  18   2  -7          1.09         -4.62        12.55 o                         
  19   2  -7         50.23         51.86        16.49 o                         
  20   2  -7         95.74         63.35        22.09 o                         
  21   2  -7        457.78        488.15        63.02 o                         
   1   3  -7        489.05        491.11         9.39 o                         
   2   3  -7        531.96        539.48        10.02 o                         
   3   3  -7        437.63        468.72        10.64 o                         
   4   3  -7        102.83        123.38         6.88 o                         
   5   3  -7        402.91        376.50        10.63 o                         
   6   3  -7        174.50        179.58         8.37 o                         
   7   3  -7         54.67         71.82         6.40 o                         
   8   3  -7       1140.88       1206.86        19.05 o                         
   9   3  -7        170.81        194.36         9.88 o                         
  10   3  -7       1645.58       1610.38        23.67 o                         
  11   3  -7        419.80        413.95        14.63 o                         
  12   3  -7        108.00        119.16        10.35 o                         
  13   3  -7        374.55        354.16        15.16 o                         
  14   3  -7       1235.36       1203.65        25.92 o                         
  15   3  -7       1062.64       1040.24        26.52 o                         
  16   3  -7        133.14        138.56        15.98 o                         
  17   3  -7        220.47        216.12        20.48 o                         
  18   3  -7         86.39         85.01        17.53 o                         
  19   3  -7         27.13         36.99        20.60 o                         
  20   3  -7        175.18        207.24        35.53 o                         
  21   3  -7         67.91         65.52        25.63 o                         
   1   4  -7        515.85        522.57        10.04 o                         
   2   4  -7       1893.75       2055.64        18.53 o                         
   3   4  -7        357.46        386.86        11.27 o                         
   4   4  -7         45.83         44.90         5.28 o                         
   5   4  -7       2558.39       2621.84        25.56 o                         
   6   4  -7        446.96        425.25        11.99 o                         
   7   4  -7        525.89        581.46        13.72 o                         
   8   4  -7         78.11         86.27         7.57 o                         
   9   4  -7        290.56        282.14        11.21 o                         
  10   4  -7        285.14        273.06        10.75 o                         
  11   4  -7         92.93        110.69         8.92 o                         
  12   4  -7        146.63        149.10         9.81 o                         
  13   4  -7         35.24         12.15         9.02 o                         
  14   4  -7        217.33        260.28        15.91 o                         
  15   4  -7        644.32        638.22        24.97 o                         
  16   4  -7        223.26        220.64        17.69 o                         
  17   4  -7        163.69        188.08        19.88 o                         
  18   4  -7        558.71        581.47        30.38 o                         
  19   4  -7        270.44        338.48        36.59 o                         
  20   4  -7         26.99         42.03        20.85 o                         
  21   4  -7        184.05        163.05        32.78 o                         
   1   5  -7        557.54        581.15         9.46 o                         
   2   5  -7       2451.66       2389.77        19.26 o                         
   3   5  -7        499.51        507.97         9.34 o                         
   4   5  -7        522.83        529.83        10.66 o                         
   5   5  -7        230.26        293.05        10.79 o                         
   6   5  -7        558.83        519.83        13.85 o                         
   7   5  -7         51.21         68.92         8.30 o                         
   8   5  -7        429.74        435.31        11.91 o                         
   9   5  -7        769.66        767.91        15.22 o                         
  10   5  -7        614.76        619.82        14.91 o                         
  11   5  -7        659.91        637.85        16.21 o                         
  12   5  -7         29.11         18.05         8.75 o                         
  13   5  -7        542.17        560.09        20.22 o                         
  14   5  -7        170.42        178.30        16.06 o                         
  15   5  -7        138.63        132.72        16.53 o                         
  16   5  -7         97.41        115.89        20.12 o                         
  17   5  -7         27.83         -0.37        14.24 o                         
  18   5  -7        426.50        426.65        34.59 o                         
  19   5  -7         58.58         48.54        21.55 o                         
  20   5  -7         90.83        101.60        25.87 o                         
   1   6  -7       1619.26       1675.38        14.93 o                         
   2   6  -7        741.84        792.51        10.98 o                         
   3   6  -7        180.02        184.86         6.16 o                         
   4   6  -7       2047.86       2042.82        18.19 o                         
   5   6  -7        655.68        671.19        11.45 o                         
   6   6  -7         83.37         82.46         5.93 o                         
   7   6  -7        180.19        197.27         8.93 o                         
   8   6  -7        110.68        125.90         8.32 o                         
   9   6  -7       4576.07       4407.32        43.70 o                         
  10   6  -7         43.51         43.75         8.61 o                         
  11   6  -7       2089.57       1968.64        32.68 o                         
  12   6  -7         39.49         57.32        11.01 o                         
  13   6  -7        260.33        230.55        15.02 o                         
  14   6  -7        341.86        365.96        20.42 o                         
  15   6  -7        169.39        161.18        17.15 o                         
  16   6  -7         61.88         45.51        14.82 o                         
  17   6  -7         87.27         92.27        18.83 o                         
  18   6  -7         75.16        119.13        24.92 o                         
  19   6  -7        117.73        146.41        48.02 o                         
  20   6  -7         52.04         53.76        26.24 o                         
   1   7  -7         73.01         73.06         4.37 o                         
   2   7  -7       1801.87       1765.64        15.98 o                         
   3   7  -7        724.34        740.90        10.08 o                         
   4   7  -7        227.33        234.50         8.81 o                         
   5   7  -7        723.89        715.77        14.99 o                         
   6   7  -7         41.81         35.01         7.15 o                         
   7   7  -7        108.27        125.14         9.83 o                         
   8   7  -7       1539.13       1511.49        24.43 o                         
   9   7  -7       1418.86       1386.55        29.84 o                         
  10   7  -7        256.82        260.48        14.88 o                         
  11   7  -7        255.89        262.74        16.49 o                         
  12   7  -7         27.38         24.25        14.75 o                         
  13   7  -7       2181.82       2138.85        43.84 o                         
  14   7  -7        113.30        135.43        21.12 o                         
  15   7  -7        100.18         87.60        15.55 o                         
  16   7  -7        114.64         89.81        18.44 o                         
  17   7  -7        257.15        258.29        28.04 o                         
  18   7  -7         19.88         43.38        30.55 o                         
  19   7  -7        183.49        219.55        37.23 o                         
   1   8  -7        448.97        442.51        10.66 o                         
   2   8  -7       1753.32       1742.41        21.80 o                         
   3   8  -7       2418.23       2284.95        28.43 o                         
   4   8  -7       2570.92       2543.05        28.79 o                         
   5   8  -7        459.70        464.32        14.31 o                         
   6   8  -7       1665.63       1630.54        26.58 o                         
   7   8  -7        209.18        202.24        13.96 o                         
   8   8  -7        268.00        258.54        17.95 o                         
   9   8  -7         98.89         99.21        12.89 o                         
  10   8  -7        627.35        628.32        24.21 o                         
  11   8  -7       1427.73       1421.66        38.21 o                         
  12   8  -7        511.38        516.25        24.67 o                         
  13   8  -7         21.01         13.80        14.27 o                         
  14   8  -7          7.48         19.31        14.18 o                         
  15   8  -7         13.18          5.71        17.36 o                         
  16   8  -7         36.20         68.68        18.56 o                         
  17   8  -7         21.79         33.31        26.97 o                         
  18   8  -7         13.24         16.79        28.84 o                         
   1   9  -7        473.11        465.30        14.81 o                         
   2   9  -7         68.75         62.73         8.25 o                         
   3   9  -7       1094.81       1060.53        21.98 o                         
   4   9  -7        723.16        675.40        18.61 o                         
   5   9  -7        351.26        366.24        21.28 o                         
   6   9  -7       1530.27       1489.26        33.77 o                         
   7   9  -7       1951.56       1895.13        52.76 o                         
   8   9  -7        604.13        627.56        21.96 o                         
   9   9  -7        368.50        377.40        21.74 o                         
  10   9  -7        648.26        639.85        27.39 o                         
  11   9  -7        291.99        338.58        21.77 o                         
  12   9  -7        500.04        555.11        27.77 o                         
  13   9  -7         58.24         85.66        15.98 o                         
  14   9  -7         31.83         39.43        20.70 o                         
  15   9  -7         97.21        128.35        21.77 o                         
  16   9  -7         79.98        124.51        26.30 o                         
  17   9  -7         26.12         23.35        24.41 o                         
   1  10  -7        133.69        117.06        11.52 o                         
   2  10  -7         24.73         24.46         9.17 o                         
   3  10  -7        451.06        468.39        23.61 o                         
   4  10  -7        608.06        595.69        20.44 o                         
   5  10  -7        505.74        490.40        21.89 o                         
   6  10  -7       1328.73       1360.93        33.05 o                         
   7  10  -7         11.52         12.69        10.71 o                         
   8  10  -7        164.95        165.37        14.03 o                         
   9  10  -7        368.70        356.13        18.78 o                         
  10  10  -7        240.98        271.80        19.89 o                         
  11  10  -7        340.99        386.67        22.45 o                         
  12  10  -7        128.42        111.91        16.29 o                         
  13  10  -7         16.41         14.70        15.26 o                         
  14  10  -7         60.01         70.51        18.85 o                         
  15  10  -7         66.72         85.75        60.22 o                         
   1  11  -7        200.10        206.56        13.84 o                         
   2  11  -7       1098.94       1053.98        25.38 o                         
   3  11  -7        234.43        226.74        14.25 o                         
   4  11  -7        303.96        314.44        15.98 o                         
   5  11  -7        471.84        505.65        29.79 o                         
   6  11  -7          7.72         -2.35        10.41 o                         
   7  11  -7        869.59        871.26        29.92 o                         
   8  11  -7         10.43         15.50        12.27 o                         
   9  11  -7        686.68        700.50        30.82 o                         
  10  11  -7        305.18        338.69        21.43 o                         
  11  11  -7        140.95        129.44        17.26 o                         
  12  11  -7         46.30         29.60        19.13 o                         
  13  11  -7         10.03         22.61        14.87 o                         
  14  11  -7         30.65         47.35        21.23 o                         
   1  12  -7        135.59        123.15        12.98 o                         
   2  12  -7        387.52        406.51        18.35 o                         
   3  12  -7        286.21        294.36        16.15 o                         
   4  12  -7         64.96         92.41        13.65 o                         
   5  12  -7        249.78        243.61        18.08 o                         
   6  12  -7          0.30         -2.52        11.57 o                         
   7  12  -7         78.59         59.06        12.01 o                         
   8  12  -7        179.98        189.36        16.51 o                         
   9  12  -7        132.48        146.35        16.16 o                         
  10  12  -7        105.96        132.85        16.34 o                         
  11  12  -7        114.35         91.43        18.59 o                         
  12  12  -7         33.10         17.53        29.41 o                         
   1  13  -7        187.30        163.97        14.39 o                         
   2  13  -7         63.27         50.91        11.67 o                         
   3  13  -7        454.46        451.86        20.13 o                         
   4  13  -7         76.41        106.87        20.13 o                         
   5  13  -7          6.77         31.37        20.77 o                         
   6  13  -7          3.81          7.65        20.49 o                         
   7  13  -7         41.51         32.69        21.55 o                         
   8  13  -7          4.42         -4.70        19.40 o                         
   9  13  -7        182.55        157.17        50.92 o                         
   1  14  -7         70.92         57.47        13.22 o                         
   2  14  -7         91.67        115.88        25.55 o                         
   3  14  -7         39.19         75.83        36.65 o                         
   4  14  -7        192.34        150.35        32.14 o                         
   0   0  -6      40918.89      39400.94       630.74 o                         
   2   0  -6       1098.15       1042.34        21.30 o                         
   4   0  -6       9765.48       9809.28       101.33 o                         
   6   0  -6       2000.37       1987.20        32.22 o                         
   8   0  -6       1696.39       1743.64        31.28 o                         
  10   0  -6          2.02         -1.09         9.49 o                         
  12   0  -6        108.37        127.17        27.09 o                         
  14   0  -6       3133.65       3011.97        68.70 o                         
  16   0  -6       5071.58       4646.82       164.54 o                         
  18   0  -6        288.42        277.92        31.61 o                         
  20   0  -6        197.01        222.93        44.89 o                         
  22   0  -6         78.27        107.02        64.33 o                         
   0   1  -6      40896.74      39813.87       376.22 o                         
   1   1  -6        828.14        800.77        10.68 o                         
   2   1  -6      10088.34       9931.93        74.66 o                         
   3   1  -6      11601.26      11352.45        81.27 o                         
   4   1  -6         96.05         99.62         6.83 o                         
   5   1  -6       1432.99       1480.66        18.60 o                         
   6   1  -6        643.40        662.65        13.57 o                         
   7   1  -6         17.57          7.95         6.10 o                         
   8   1  -6       2551.36       2797.92        29.34 o                         
   9   1  -6       1888.97       1860.44        23.55 o                         
  10   1  -6        722.44        694.46        16.47 o                         
  11   1  -6        125.37        123.73         9.91 o                         
  12   1  -6        198.86        190.08        12.34 o                         
  13   1  -6        334.46        331.72        15.41 o                         
  14   1  -6        370.71        360.34        17.95 o                         
  15   1  -6       4545.07       4397.58        58.02 o                         
  16   1  -6        210.93        194.36        16.20 o                         
  17   1  -6       1266.04       1169.12        33.15 o                         
  18   1  -6         58.13         56.93        14.84 o                         
  19   1  -6        451.79        454.23        27.80 o                         
  20   1  -6         10.65        -10.94        15.21 o                         
  21   1  -6          8.04         11.06        26.87 o                         
  22   1  -6        328.98        357.68        41.26 o                         
   0   2  -6       9243.87       9081.37        79.46 o                         
   1   2  -6        567.24        526.76         9.52 o                         
   2   2  -6       1378.10       1401.55        14.61 o                         
   3   2  -6        440.12        455.59         9.98 o                         
   4   2  -6        793.26        811.12        12.80 o                         
   5   2  -6        514.41        488.67        12.19 o                         
   6   2  -6        142.66        141.13         7.53 o                         
   7   2  -6        497.44        556.48        13.30 o                         
   8   2  -6        308.27        348.87        10.35 o                         
   9   2  -6        597.52        670.85        14.33 o                         
  10   2  -6        253.37        257.04        10.30 o                         
  11   2  -6        327.21        321.58        15.15 o                         
  12   2  -6        387.16        371.28        14.02 o                         
  13   2  -6        107.58        108.79        10.11 o                         
  14   2  -6        576.59        600.81        18.30 o                         
  15   2  -6        716.21        698.62        19.80 o                         
  16   2  -6        623.63        607.03        25.88 o                         
  17   2  -6        311.23        376.49        22.29 o                         
  18   2  -6        201.24        237.43        19.38 o                         
  19   2  -6        746.63        744.03        40.20 o                         
  20   2  -6        386.98        325.13        33.61 o                         
  21   2  -6        182.11        202.61        28.88 o                         
  22   2  -6          4.25         20.19        33.78 o                         
   0   3  -6        694.66        731.33        13.95 o                         
   1   3  -6        229.80        207.41         6.11 o                         
   2   3  -6        807.89        761.18        10.68 o                         
   3   3  -6         63.42         81.68         5.70 o                         
   4   3  -6         75.30         79.51         5.78 o                         
   5   3  -6       7726.71       8064.82        57.06 o                         
   6   3  -6       8765.65       9164.38        64.18 o                         
   7   3  -6        618.87        638.86        11.91 o                         
   8   3  -6       2832.34       3069.56        30.11 o                         
   9   3  -6        243.10        234.62         9.38 o                         
  10   3  -6       1752.25       1782.88        22.83 o                         
  11   3  -6        100.76        111.20         8.26 o                         
  12   3  -6         21.85         24.30         8.10 o                         
  13   3  -6       2491.66       2467.38        33.40 o                         
  14   3  -6        860.68        831.81        20.99 o                         
  15   3  -6       2201.55       1995.32        37.68 o                         
  16   3  -6        611.66        594.35        25.84 o                         
  17   3  -6        392.97        428.15        23.65 o                         
  18   3  -6          4.08        -15.22        15.22 o                         
  19   3  -6         15.66          0.75        16.04 o                         
  20   3  -6          7.55         15.04        17.70 o                         
  21   3  -6         68.19         57.88        23.70 o                         
   0   4  -6        423.31        421.43        13.74 o                         
   1   4  -6        208.72        211.22         6.09 o                         
   2   4  -6       1965.07       2066.71        17.03 o                         
   3   4  -6       2833.32       2939.78        23.84 o                         
   4   4  -6        162.55        153.73         6.51 o                         
   5   4  -6       2131.04       2247.91        22.58 o                         
   6   4  -6         20.67         23.43         5.15 o                         
   7   4  -6         33.11         42.27         5.47 o                         
   8   4  -6       1079.83       1080.93        17.60 o                         
   9   4  -6        167.81        193.26         9.36 o                         
  10   4  -6       1432.10       1358.38        21.17 o                         
  11   4  -6        178.68        185.45        10.37 o                         
  12   4  -6        410.81        423.20        14.04 o                         
  13   4  -6         33.82         38.07         8.19 o                         
  14   4  -6        110.22        110.54        10.68 o                         
  15   4  -6        150.98        156.31        16.56 o                         
  16   4  -6        177.39        149.34        17.00 o                         
  17   4  -6         32.90         42.99        15.05 o                         
  18   4  -6          5.66         22.09        14.89 o                         
  19   4  -6         71.13         75.35        18.46 o                         
  20   4  -6          5.72         46.34        19.50 o                         
  21   4  -6        422.39        338.92        34.88 o                         
   0   5  -6        325.58        394.50         9.97 o                         
   1   5  -6       4175.46       4248.27        28.34 o                         
   2   5  -6       1690.59       1812.54        15.63 o                         
   3   5  -6        752.09        785.41         9.74 o                         
   4   5  -6        442.73        415.78        10.30 o                         
   5   5  -6       1709.04       1678.86        17.74 o                         
   6   5  -6         98.29         74.78         5.76 o                         
   7   5  -6       1833.92       1806.16        20.40 o                         
   8   5  -6        269.59        278.80         9.59 o                         
   9   5  -6        341.27        379.32        11.98 o                         
  10   5  -6        258.81        284.79        10.76 o                         
  11   5  -6        383.01        377.53        12.45 o                         
  12   5  -6        151.35        170.09        10.18 o                         
  13   5  -6        534.39        474.87        18.80 o                         
  14   5  -6        930.89        957.87        27.94 o                         
  15   5  -6        900.68        922.15        29.09 o                         
  16   5  -6        252.25        272.90        18.84 o                         
  17   5  -6         95.82         95.02        17.48 o                         
  18   5  -6         62.13         50.92        17.33 o                         
  19   5  -6        129.74        173.44        27.09 o                         
  20   5  -6         19.95        -19.71        19.71 o                         
  21   5  -6         24.80         59.24        28.05 o                         
   0   6  -6         53.57         62.30         5.35 o                         
   1   6  -6        942.66        947.29        11.47 o                         
   2   6  -6        113.18        118.52         4.34 o                         
   3   6  -6        351.15        355.16         8.38 o                         
   4   6  -6       1402.63       1375.04        13.66 o                         
   5   6  -6         47.11         50.45         4.05 o                         
   6   6  -6       1163.53       1205.84        14.10 o                         
   7   6  -6        133.10        122.45         6.36 o                         
   8   6  -6         92.73         96.11         7.06 o                         
   9   6  -6       3907.81       3798.57        38.74 o                         
  10   6  -6        857.83        789.92        16.98 o                         
  11   6  -6         53.12         43.77         9.31 o                         
  12   6  -6        105.89        105.69        11.83 o                         
  13   6  -6        317.18        339.48        18.76 o                         
  14   6  -6        891.25        866.80        28.20 o                         
  15   6  -6        207.98        186.73        17.26 o                         
  16   6  -6        311.64        250.15        20.21 o                         
  17   6  -6         12.88         -4.02        15.29 o                         
  18   6  -6         38.63         34.24        30.62 o                         
  19   6  -6        151.23        180.44        34.38 o                         
  20   6  -6         19.05        -13.16        23.38 o                         
   0   7  -6        109.56        119.11         6.71 o                         
   1   7  -6       1236.21       1197.26        13.26 o                         
   2   7  -6        193.79        192.89         6.43 o                         
   3   7  -6       1781.84       1860.04        20.24 o                         
   4   7  -6       1341.64       1359.31        16.55 o                         
   5   7  -6        979.46       1034.63        16.14 o                         
   6   7  -6        525.21        559.26        13.56 o                         
   7   7  -6        648.46        680.87        17.62 o                         
   8   7  -6        272.00        272.99        13.32 o                         
   9   7  -6        559.66        551.61        16.24 o                         
  10   7  -6         99.87        107.44        10.67 o                         
  11   7  -6         92.60        123.56        12.25 o                         
  12   7  -6        391.47        379.58        19.72 o                         
  13   7  -6        407.60        368.41        21.50 o                         
  14   7  -6        270.37        263.32        20.10 o                         
  15   7  -6         15.41         23.74        13.42 o                         
  16   7  -6        160.86        158.12        18.42 o                         
  17   7  -6        256.29        230.63        21.39 o                         
  18   7  -6        194.16        238.06        28.80 o                         
  19   7  -6         67.66         65.76        51.93 o                         
   0   8  -6       2531.47       2548.57        37.71 o                         
   1   8  -6        214.90        213.32         9.28 o                         
   2   8  -6        641.23        635.81        10.74 o                         
   3   8  -6        525.10        539.16        11.78 o                         
   4   8  -6       1372.08       1394.99        18.46 o                         
   5   8  -6        175.10        179.65         9.59 o                         
   6   8  -6         21.93         28.25         6.98 o                         
   7   8  -6       1761.91       1745.53        27.32 o                         
   8   8  -6        281.49        286.97        13.60 o                         
   9   8  -6        296.22        307.69        16.27 o                         
  10   8  -6        349.44        344.60        18.79 o                         
  11   8  -6        553.66        532.12        24.33 o                         
  12   8  -6         24.59         21.07        11.87 o                         
  13   8  -6        152.06        180.36        17.37 o                         
  14   8  -6        157.36        142.95        16.56 o                         
  15   8  -6         50.93         76.46        16.75 o                         
  16   8  -6        196.99        210.45        21.97 o                         
  17   8  -6         11.78         10.92        20.70 o                         
  18   8  -6         15.54         78.64        30.57 o                         
   0   9  -6        642.36        608.37        21.20 o                         
   1   9  -6        597.95        556.79        15.06 o                         
   2   9  -6        270.11        269.45        11.43 o                         
   3   9  -6        238.50        220.46        10.08 o                         
   4   9  -6        314.66        311.43        11.88 o                         
   5   9  -6        907.88        865.26        22.20 o                         
   6   9  -6        567.17        557.18        19.28 o                         
   7   9  -6       1103.90       1059.52        28.72 o                         
   8   9  -6        841.57        862.30        23.73 o                         
   9   9  -6        448.39        444.72        20.81 o                         
  10   9  -6       2653.51       2549.23        45.15 o                         
  11   9  -6        762.31        803.82        29.79 o                         
  12   9  -6        539.17        553.94        29.56 o                         
  13   9  -6        109.06        115.04        16.57 o                         
  14   9  -6        100.11        108.98        25.03 o                         
  15   9  -6        142.39        195.41        22.52 o                         
  16   9  -6         33.00         65.49        23.15 o                         
  17   9  -6        189.82        198.64        29.33 o                         
   0  10  -6       1067.11       1137.76        48.82 o                         
   1  10  -6        212.25        245.80        13.69 o                         
   2  10  -6        119.72        123.20        11.14 o                         
   3  10  -6        235.23        249.00        13.87 o                         
   4  10  -6        266.67        263.14        14.67 o                         
   5  10  -6        742.87        707.20        24.40 o                         
   6  10  -6        132.21        162.10        14.16 o                         
   7  10  -6         59.69         51.24        11.39 o                         
   8  10  -6       1271.62       1218.53        32.52 o                         
   9  10  -6        260.56        256.98        16.15 o                         
  10  10  -6         61.63         81.36        11.99 o                         
  11  10  -6        182.22        191.71        15.57 o                         
  12  10  -6        209.25        241.08        20.08 o                         
  13  10  -6         35.99         51.09        15.63 o                         
  14  10  -6         25.90          5.77        14.78 o                         
  15  10  -6        410.41        427.95        36.20 o                         
  16  10  -6         34.06         64.57        24.17 o                         
   0  11  -6        983.56        936.09        35.03 o                         
   1  11  -6         23.90         49.64        12.47 o                         
   2  11  -6        124.92        127.91        11.44 o                         
   3  11  -6        194.11        195.25        13.01 o                         
   4  11  -6         68.03         69.96        11.42 o                         
   5  11  -6        329.29        309.42        18.43 o                         
   6  11  -6         12.89         19.07        12.86 o                         
   7  11  -6        338.59        362.95        17.16 o                         
   8  11  -6         46.53         44.37        10.48 o                         
   9  11  -6         58.23         66.84        11.23 o                         
  10  11  -6        537.99        540.96        25.70 o                         
  11  11  -6          5.49        -10.72        13.44 o                         
  12  11  -6        107.44        146.76        18.39 o                         
  13  11  -6        115.43         93.56        17.79 o                         
  14  11  -6        140.41        129.29        25.04 o                         
   0  12  -6        299.15        286.62        22.17 o                         
   1  12  -6        744.09        730.38        22.66 o                         
   2  12  -6        153.02        187.27        17.47 o                         
   3  12  -6         61.29         46.03         9.69 o                         
   4  12  -6         42.93         39.45        11.17 o                         
   5  12  -6        410.41        428.70        21.16 o                         
   6  12  -6        100.12        138.54        15.41 o                         
   7  12  -6        197.38        212.19        14.54 o                         
   8  12  -6        145.53        128.30        15.84 o                         
   9  12  -6        122.84        149.58        18.26 o                         
  10  12  -6        359.92        369.35        43.80 o                         
  11  12  -6        217.83        274.53        23.53 o                         
  12  12  -6          3.03        -15.51        15.94 o                         
   0  13  -6        260.29        258.32        22.18 o                         
   1  13  -6        773.95        764.31        23.67 o                         
   2  13  -6         19.15         20.29         9.17 o                         
   3  13  -6        141.56        195.75        16.70 o                         
   4  13  -6         62.24         73.81        18.22 o                         
   5  13  -6         37.30         -2.58        15.78 o                         
   6  13  -6         38.49         66.79        21.79 o                         
   7  13  -6        276.14        235.04        30.68 o                         
   8  13  -6         69.92         98.44        25.91 o                         
   9  13  -6         36.71         12.47        25.52 o                         
   0  14  -6        555.35        520.72        86.92 o                         
   1  14  -6        215.32        217.85        16.98 o                         
   2  14  -6         61.70         55.87        27.26 o                         
   3  14  -6         89.51         78.62        29.86 o                         
   4  14  -6        216.71        194.11        28.28 o                         
   5  14  -6        347.16        358.94        37.95 o                         
   2   0  -5       7414.97       7165.10        69.10 o                         
   4   0  -5      15857.26      15494.49       152.83 o                         
   6   0  -5       1777.43       1736.59        28.67 o                         
   8   0  -5        416.69        449.34        20.30 o                         
  10   0  -5        226.41        242.41        14.42 o                         
  12   0  -5       5542.88       5625.37        79.92 o                         
  14   0  -5       2404.16       2381.34        54.01 o                         
  16   0  -5       4303.49       3913.86        77.31 o                         
  18   0  -5         49.22         38.19        19.48 o                         
  20   0  -5        276.58        360.17        36.84 o                         
  22   0  -5         67.90         24.26        29.41 o                         
   1   1  -5      17481.45      16633.43       101.09 o                         
   2   1  -5       8166.11       7802.96        54.18 o                         
   3   1  -5       9513.08       9267.56        64.27 o                         
   4   1  -5        837.48        769.64        11.41 o                         
   5   1  -5        252.91        284.22         9.25 o                         
   6   1  -5         11.58         11.48         5.52 o                         
   7   1  -5       1579.01       1561.28        18.85 o                         
   8   1  -5       3217.75       3454.92        31.48 o                         
   9   1  -5       2714.87       2608.31        27.88 o                         
  10   1  -5        802.23        724.78        14.50 o                         
  11   1  -5         66.80         96.34         7.84 o                         
  12   1  -5        162.09        170.64         9.57 o                         
  13   1  -5        325.12        351.38        16.46 o                         
  14   1  -5       1800.24       1742.62        30.93 o                         
  15   1  -5       3661.52       3482.59        49.65 o                         
  16   1  -5         83.44         81.95        13.32 o                         
  17   1  -5          9.98         -5.19        11.03 o                         
  18   1  -5         43.95         69.46        15.07 o                         
  19   1  -5        175.58        182.44        19.86 o                         
  20   1  -5        184.36        175.88        23.16 o                         
  21   1  -5         61.76         90.23        23.03 o                         
  22   1  -5        406.96        440.06        57.91 o                         
   1   2  -5        318.92        311.95         7.89 o                         
   2   2  -5        804.05        761.56         9.61 o                         
   3   2  -5       1228.68       1208.86        13.43 o                         
   4   2  -5       3155.43       3045.10        25.07 o                         
   5   2  -5       2521.91       2557.21        22.71 o                         
   6   2  -5       1520.97       1686.59        17.48 o                         
   7   2  -5       3303.07       3476.74        29.76 o                         
   8   2  -5        245.11        210.79         7.89 o                         
   9   2  -5        372.76        382.07        10.96 o                         
  10   2  -5        134.35        145.75         8.44 o                         
  11   2  -5        785.56        754.34        17.07 o                         
  12   2  -5         50.66         43.10         8.30 o                         
  13   2  -5         85.85        104.10         9.66 o                         
  14   2  -5        436.65        400.20        15.18 o                         
  15   2  -5       1788.36       1751.50        28.44 o                         
  16   2  -5        321.57        330.86        18.49 o                         
  17   2  -5        790.00        791.18        29.76 o                         
  18   2  -5         11.55         -5.06        12.96 o                         
  19   2  -5        236.03        230.24        20.51 o                         
  20   2  -5        143.79        131.24        22.01 o                         
  21   2  -5          5.62         -4.64        20.80 o                         
  22   2  -5        168.51        228.10        37.34 o                         
   1   3  -5        437.25        450.15         7.07 o                         
   2   3  -5        820.51        784.35         9.72 o                         
   3   3  -5        145.29        147.33         5.51 o                         
   4   3  -5        445.42        395.22         9.23 o                         
   5   3  -5        762.95        781.44        12.47 o                         
   6   3  -5        199.37        166.20         8.21 o                         
   7   3  -5       2260.49       2441.68        22.52 o                         
   8   3  -5       1674.07       1748.45        19.36 o                         
   9   3  -5        381.17        371.24        13.96 o                         
  10   3  -5        426.67        418.34        11.77 o                         
  11   3  -5         34.46         30.22         6.18 o                         
  12   3  -5        164.12        177.33         9.78 o                         
  13   3  -5       1904.08       1801.95        25.64 o                         
  14   3  -5        423.74        418.01        13.98 o                         
  15   3  -5       2385.77       2226.02        35.44 o                         
  16   3  -5          2.09         -9.31         9.31 o                         
  17   3  -5         40.53          3.77        12.49 o                         
  18   3  -5        174.36        226.47        21.32 o                         
  19   3  -5         15.27         24.50        15.92 o                         
  20   3  -5         86.25         98.22        20.72 o                         
  21   3  -5        149.27        189.86        27.77 o                         
  22   3  -5         12.62         31.80        22.99 o                         
   1   4  -5        270.23        309.05         6.46 o                         
   2   4  -5       1642.74       1704.37        14.55 o                         
   3   4  -5       4761.04       4800.14        31.73 o                         
   4   4  -5         74.00         73.75         5.08 o                         
   5   4  -5       7538.48       7872.47        55.21 o                         
   6   4  -5       1336.69       1409.22        16.15 o                         
   7   4  -5         14.58         27.45         4.85 o                         
   8   4  -5         39.05         32.12         5.36 o                         
   9   4  -5        921.17        919.96        16.48 o                         
  10   4  -5        342.28        295.16        11.18 o                         
  11   4  -5       2208.77       2149.58        33.73 o                         
  12   4  -5         12.10         18.43         8.94 o                         
  13   4  -5         12.44          6.98         6.93 o                         
  14   4  -5          3.94         -7.53         7.53 o                         
  15   4  -5        709.63        691.21        27.14 o                         
  16   4  -5          7.76         -0.54        11.25 o                         
  17   4  -5       1155.92       1050.45        35.96 o                         
  18   4  -5         11.52         -0.34        14.00 o                         
  19   4  -5        169.72        201.06        21.74 o                         
  20   4  -5          5.30          1.03        17.52 o                         
  21   4  -5        164.00        105.91        25.68 o                         
   1   5  -5       2834.94       2737.04        19.21 o                         
   2   5  -5       3593.79       3823.65        25.39 o                         
   3   5  -5        226.88        248.45         6.09 o                         
   4   5  -5         67.26         61.72         4.10 o                         
   5   5  -5       2772.32       2862.98        23.32 o                         
   6   5  -5          0.05          1.40         4.09 o                         
   7   5  -5       2326.17       2352.16        22.66 o                         
   8   5  -5       3386.27       3550.32        30.43 o                         
   9   5  -5        341.35        363.09        10.91 o                         
  10   5  -5        273.13        270.20        10.16 o                         
  11   5  -5         69.76         59.70         6.94 o                         
  12   5  -5         55.67         48.49         7.45 o                         
  13   5  -5        338.71        363.22        15.31 o                         
  14   5  -5        675.16        683.61        21.97 o                         
  15   5  -5       1019.86       1022.66        31.91 o                         
  16   5  -5         68.13         69.81        13.49 o                         
  17   5  -5         90.80         66.78        16.45 o                         
  18   5  -5          1.22        -13.71        13.71 o                         
  19   5  -5         25.30         27.51        20.45 o                         
  20   5  -5        114.33         80.90        24.78 o                         
  21   5  -5         50.57         70.43        24.42 o                         
   1   6  -5       1304.68       1285.24        11.14 o                         
   2   6  -5       5137.95       5296.68        35.96 o                         
   3   6  -5         17.92         21.02         3.84 o                         
   4   6  -5        682.90        729.09        11.52 o                         
   5   6  -5        355.07        371.80        11.46 o                         
   6   6  -5       1288.35       1342.29        17.51 o                         
   7   6  -5         51.39         56.69         4.75 o                         
   8   6  -5        300.47        334.83         8.59 o                         
   9   6  -5        433.91        442.70        12.44 o                         
  10   6  -5       3432.91       3257.00        34.95 o                         
  11   6  -5        650.40        669.46        16.06 o                         
  12   6  -5       1317.16       1305.34        27.39 o                         
  13   6  -5        140.54        143.64        13.07 o                         
  14   6  -5         17.07         25.90        11.65 o                         
  15   6  -5          1.16          4.86        11.72 o                         
  16   6  -5        204.49        200.52        18.98 o                         
  17   6  -5        347.56        253.55        21.02 o                         
  18   6  -5         31.11        -15.32        15.32 o                         
  19   6  -5        312.71        368.62        33.43 o                         
  20   6  -5          7.13         23.98        21.34 o                         
   1   7  -5       2134.77       2239.39        20.07 o                         
   2   7  -5        278.06        271.30         6.78 o                         
   3   7  -5        688.61        769.42        10.67 o                         
   4   7  -5        662.87        688.10        11.88 o                         
   5   7  -5         64.59         64.01         6.34 o                         
   6   7  -5        226.15        226.59         9.37 o                         
   7   7  -5        655.74        652.79        13.20 o                         
   8   7  -5       1358.71       1317.20        19.58 o                         
   9   7  -5          4.22          4.70         6.46 o                         
  10   7  -5        758.38        760.30        18.80 o                         
  11   7  -5         83.96         77.02        10.30 o                         
  12   7  -5         15.15          6.31        11.85 o                         
  13   7  -5        170.02        179.29        16.75 o                         
  14   7  -5        675.57        655.05        27.90 o                         
  15   7  -5        242.44        251.58        19.66 o                         
  16   7  -5        123.52        109.13        17.01 o                         
  17   7  -5        156.74        216.86        20.45 o                         
  18   7  -5         31.61         47.66        20.49 o                         
  19   7  -5         12.60         20.06        23.05 o                         
   1   8  -5        221.05        249.78         8.80 o                         
   2   8  -5        305.10        342.20         9.08 o                         
   3   8  -5        820.79        813.52        11.88 o                         
   4   8  -5        127.55        120.63         6.53 o                         
   5   8  -5        783.67        729.62        14.41 o                         
   6   8  -5       3315.15       3303.88        36.73 o                         
   7   8  -5        190.22        192.50        10.43 o                         
   8   8  -5       1624.98       1570.16        25.21 o                         
   9   8  -5        255.98        283.22        14.04 o                         
  10   8  -5        353.09        384.16        23.52 o                         
  11   8  -5        843.74        897.81        27.31 o                         
  12   8  -5         16.34         19.14        11.78 o                         
  13   8  -5        674.92        736.91        27.72 o                         
  14   8  -5         37.60         54.26        13.93 o                         
  15   8  -5        175.42        178.26        24.49 o                         
  16   8  -5         84.43         76.58        17.39 o                         
  17   8  -5          7.72        -11.28        24.28 o                         
  18   8  -5        190.57        220.40        51.33 o                         
  19   8  -5          0.68        -23.66        24.56 o                         
   1   9  -5         11.38          4.82         6.96 o                         
   2   9  -5       1102.24       1066.95        18.74 o                         
   3   9  -5        757.96        738.71        16.14 o                         
   4   9  -5       1235.38       1183.52        18.05 o                         
   5   9  -5        457.09        450.69        16.94 o                         
   6   9  -5        462.49        455.89        20.44 o                         
   7   9  -5        223.40        194.78        11.39 o                         
   8   9  -5        345.35        351.95        17.43 o                         
   9   9  -5       1817.59       1792.75        35.12 o                         
  10   9  -5        281.10        286.02        17.41 o                         
  11   9  -5        112.94        103.65        13.84 o                         
  12   9  -5        265.54        247.97        19.77 o                         
  13   9  -5          6.61          7.87        12.75 o                         
  14   9  -5         72.68         70.92        15.58 o                         
  15   9  -5         70.62         93.60        18.97 o                         
  16   9  -5         26.45        -12.60        19.52 o                         
  17   9  -5        237.35        296.34        33.17 o                         
   1  10  -5        384.99        372.45        20.37 o                         
   2  10  -5        452.52        432.38        16.05 o                         
   3  10  -5         11.78          6.52         6.59 o                         
   4  10  -5        138.23        133.63         9.15 o                         
   5  10  -5        180.99        214.86        12.45 o                         
   6  10  -5         29.80         30.21        11.41 o                         
   7  10  -5        263.52        270.08        19.42 o                         
   8  10  -5        222.01        231.47        14.16 o                         
   9  10  -5        387.84        422.09        25.15 o                         
  10  10  -5        216.80        205.38        14.83 o                         
  11  10  -5        276.81        296.55        18.30 o                         
  12  10  -5        397.94        417.58        23.41 o                         
  13  10  -5        260.21        278.18        21.19 o                         
  14  10  -5         87.27         62.12        17.40 o                         
  15  10  -5        762.03        868.64        94.43 o                         
  16  10  -5         17.73         13.52        19.58 o                         
   1  11  -5        546.66        518.56        22.50 o                         
   2  11  -5        611.56        581.14        18.51 o                         
   3  11  -5        223.43        225.83        13.73 o                         
   4  11  -5        106.55        103.36         9.95 o                         
   5  11  -5        845.35        772.80        24.49 o                         
   6  11  -5        372.44        381.85        25.20 o                         
   7  11  -5        172.72        184.32        12.58 o                         
   8  11  -5        294.91        259.26        14.95 o                         
   9  11  -5        176.86        217.72        14.48 o                         
  10  11  -5         37.44         65.36        11.68 o                         
  11  11  -5        275.74        319.49        18.57 o                         
  12  11  -5         30.85         31.36        13.65 o                         
  13  11  -5        294.22        349.23        24.89 o                         
  14  11  -5         61.81         60.63        21.17 o                         
  15  11  -5        234.92        243.65        42.43 o                         
   1  12  -5        123.91        127.06        11.24 o                         
   2  12  -5         55.36         50.36         9.46 o                         
   3  12  -5         19.30          9.84         7.83 o                         
   4  12  -5        113.90         94.78        12.14 o                         
   5  12  -5         29.39         35.23        10.32 o                         
   6  12  -5          2.16         -8.76         9.56 o                         
   7  12  -5        187.48        236.29        16.71 o                         
   8  12  -5         88.38         73.97        16.42 o                         
   9  12  -5        130.51        124.41        16.68 o                         
  10  12  -5        122.76        104.45        16.92 o                         
  11  12  -5         14.13         30.88        15.29 o                         
  12  12  -5        885.29        904.55        42.82 o                         
  13  12  -5        141.98        114.91        33.83 o                         
   1  13  -5         90.79        105.06        12.29 o                         
   2  13  -5          1.98         -9.86         9.86 o                         
   3  13  -5        101.93        108.39        13.21 o                         
   4  13  -5        113.06        157.58        22.37 o                         
   5  13  -5        136.96        166.49        26.03 o                         
   6  13  -5          1.41         31.09        16.26 o                         
   7  13  -5         17.26         16.65        31.02 o                         
   8  13  -5         98.80         69.95        23.47 o                         
   9  13  -5         81.47         65.52        29.64 o                         
  10  13  -5          3.62         -1.33        20.69 o                         
   1  14  -5         36.61         45.52        13.47 o                         
   2  14  -5         37.64         10.66        15.13 o                         
   3  14  -5        335.39        343.12        25.98 o                         
   4  14  -5         98.06         80.05        28.87 o                         
   5  14  -5         11.24        -18.26        18.26 o                         
   6  14  -5         44.40         29.71        22.64 o                         
   0   0  -4     142943.52     131616.25      1970.36 o                         
   2   0  -4      38439.00      36450.01       330.24 o                         
   4   0  -4       3289.93       3223.78        36.21 o                         
   6   0  -4       1597.32       1643.22        26.63 o                         
   8   0  -4        808.86        862.97        21.75 o                         
  10   0  -4       1366.45       1376.46        28.06 o                         
  12   0  -4       3839.26       3788.71        60.47 o                         
  14   0  -4       3625.91       3575.13        68.41 o                         
  16   0  -4       1316.82       1248.66        42.86 o                         
  18   0  -4       1761.81       1672.20        51.44 o                         
  20   0  -4        243.23        265.35        33.47 o                         
  22   0  -4        149.41        176.58        39.54 o                         
   0   1  -4       7391.02       7135.58        57.64 o                         
   1   1  -4      53619.93      50180.02       283.15 o                         
   2   1  -4       2361.03       2187.08        17.47 o                         
   3   1  -4        947.26        892.86        10.03 o                         
   4   1  -4       1445.05       1388.96        13.74 o                         
   5   1  -4       1413.06       1414.04        15.08 o                         
   6   1  -4        915.93        868.80        12.43 o                         
   7   1  -4       2517.09       2564.49        24.67 o                         
   8   1  -4       1740.95       1846.64        20.67 o                         
   9   1  -4       1620.12       1569.68        19.38 o                         
  10   1  -4        459.32        490.36        12.18 o                         
  11   1  -4        160.31        149.07         8.72 o                         
  12   1  -4       2029.23       1908.77        25.39 o                         
  13   1  -4        115.18         99.96         8.90 o                         
  14   1  -4       1339.49       1366.33        23.58 o                         
  15   1  -4        833.20        825.74        23.38 o                         
  16   1  -4        638.32        608.65        23.03 o                         
  17   1  -4         95.57        121.75        14.82 o                         
  18   1  -4        224.15        211.17        18.62 o                         
  19   1  -4        322.23        332.69        22.52 o                         
  20   1  -4        144.71        171.21        20.61 o                         
  21   1  -4        114.73        127.60        21.94 o                         
  22   1  -4         57.99         69.41        25.63 o                         
   0   2  -4        238.93        257.05         6.64 o                         
   1   2  -4      10307.96       9865.01        54.56 o                         
   2   2  -4       6424.69       6038.54        37.29 o                         
   3   2  -4       2420.14       2313.41        18.02 o                         
   4   2  -4       9116.80       8837.04        57.01 o                         
   5   2  -4        421.96        405.35         8.34 o                         
   6   2  -4        208.73        224.59         7.04 o                         
   7   2  -4        595.44        620.20        11.02 o                         
   8   2  -4       2449.25       2543.25        24.03 o                         
   9   2  -4        819.70        829.87        13.24 o                         
  10   2  -4        179.24        183.97         7.99 o                         
  11   2  -4       1378.02       1453.78        19.03 o                         
  12   2  -4         99.98        106.62         8.02 o                         
  13   2  -4        277.25        252.35        12.44 o                         
  14   2  -4       1064.56       1012.65        21.35 o                         
  15   2  -4       1536.89       1494.54        26.18 o                         
  16   2  -4         16.83         23.96        13.06 o                         
  17   2  -4        166.75        207.66        18.15 o                         
  18   2  -4         39.63         42.00        14.47 o                         
  19   2  -4        480.44        480.80        25.43 o                         
  20   2  -4         33.16          4.17        17.24 o                         
  21   2  -4        166.58        233.14        33.91 o                         
  22   2  -4         44.36         31.80        22.41 o                         
   0   3  -4       1912.11       1809.88        23.96 o                         
   1   3  -4      11919.50      11593.73        63.67 o                         
   2   3  -4       3344.19       3161.82        20.89 o                         
   3   3  -4        102.89        100.66         4.29 o                         
   4   3  -4        889.70        869.57        11.03 o                         
   5   3  -4         76.02         80.07         5.66 o                         
   6   3  -4        631.76        714.26        11.53 o                         
   7   3  -4        266.66        261.33         8.70 o                         
   8   3  -4        748.51        723.82        12.18 o                         
   9   3  -4        267.54        273.53         8.78 o                         
  10   3  -4       1150.26       1198.84        19.63 o                         
  11   3  -4        415.00        450.90        12.28 o                         
  12   3  -4         62.16         72.89         7.44 o                         
  13   3  -4        896.14        814.14        17.20 o                         
  14   3  -4        365.28        373.30        13.36 o                         
  15   3  -4        670.19        651.51        19.66 o                         
  16   3  -4         39.64         53.54        11.17 o                         
  17   3  -4        243.02        255.66        19.82 o                         
  18   3  -4         62.31         53.09        15.93 o                         
  19   3  -4         77.98        105.42        18.38 o                         
  20   3  -4        240.04        318.04        25.55 o                         
  21   3  -4         52.41         43.53        21.72 o                         
  22   3  -4         24.90         49.66        27.66 o                         
   0   4  -4       5226.69       5457.06        40.80 o                         
   1   4  -4       4616.95       4860.34        27.96 o                         
   2   4  -4        380.38        345.24         5.95 o                         
   3   4  -4       3554.05       3647.64        23.89 o                         
   4   4  -4        584.89        590.96         9.12 o                         
   5   4  -4       1101.90       1152.93        13.36 o                         
   6   4  -4       1491.41       1501.52        15.11 o                         
   7   4  -4        181.27        198.81         6.84 o                         
   8   4  -4       1095.79       1150.05        14.47 o                         
   9   4  -4       2382.90       2437.13        27.58 o                         
  10   4  -4        101.58         98.28         7.73 o                         
  11   4  -4       2994.85       3062.06        33.61 o                         
  12   4  -4         18.20         18.58         7.21 o                         
  13   4  -4        178.97        200.48        14.55 o                         
  14   4  -4        163.55        180.21        11.97 o                         
  15   4  -4       2362.18       2184.96        37.08 o                         
  16   4  -4          9.30         22.49        11.83 o                         
  17   4  -4         74.12         57.56        15.54 o                         
  18   4  -4        170.71        167.56        19.39 o                         
  19   4  -4         43.91         50.53        16.24 o                         
  20   4  -4          5.08         -6.97        16.91 o                         
  21   4  -4         86.53         58.78        24.22 o                         
  22   4  -4        227.77        209.25        38.11 o                         
   0   5  -4       4538.07       4710.98        38.31 o                         
   1   5  -4       3861.62       4062.20        23.67 o                         
   2   5  -4       2021.62       2052.98        17.12 o                         
   3   5  -4       1677.81       1752.83        16.29 o                         
   4   5  -4        561.49        590.89         8.87 o                         
   5   5  -4        551.08        553.09         8.48 o                         
   6   5  -4        373.54        450.51         8.30 o                         
   7   5  -4        545.51        548.52        13.62 o                         
   8   5  -4        991.56        995.15        13.11 o                         
   9   5  -4        170.91        177.65         7.22 o                         
  10   5  -4        546.32        536.46        12.86 o                         
  11   5  -4         24.12         17.67         6.95 o                         
  12   5  -4        139.45        125.62         8.92 o                         
  13   5  -4         96.53         95.70         9.73 o                         
  14   5  -4        648.14        661.71        21.32 o                         
  15   5  -4        168.49        157.11        15.24 o                         
  16   5  -4        244.43        241.52        18.56 o                         
  17   5  -4          7.16        -11.50        11.50 o                         
  18   5  -4          9.23          4.25        14.02 o                         
  19   5  -4        190.68        189.21        31.59 o                         
  20   5  -4        102.59        126.66        26.32 o                         
  21   5  -4         51.82         15.78        22.41 o                         
   0   6  -4         30.28         24.17         3.57 o                         
   1   6  -4         43.01         33.12         3.40 o                         
   2   6  -4       2670.63       2810.13        21.39 o                         
   3   6  -4       1464.84       1442.50        14.11 o                         
   4   6  -4        186.81        224.58         6.63 o                         
   5   6  -4       1368.98       1369.86        16.79 o                         
   6   6  -4        470.92        510.66        11.03 o                         
   7   6  -4       1309.21       1368.56        17.38 o                         
   8   6  -4        767.56        835.74        12.78 o                         
   9   6  -4        651.02        646.85        10.96 o                         
  10   6  -4       1271.99       1300.03        19.56 o                         
  11   6  -4        169.41        164.61         9.32 o                         
  12   6  -4        940.14        897.68        25.11 o                         
  13   6  -4        336.31        341.74        16.85 o                         
  14   6  -4        491.96        475.47        20.11 o                         
  15   6  -4        171.26        152.04        15.70 o                         
  16   6  -4        235.47        219.44        18.66 o                         
  17   6  -4         20.70         18.56        14.59 o                         
  18   6  -4          4.86         21.71        16.60 o                         
  19   6  -4         15.47         25.71        20.71 o                         
  20   6  -4          9.13         33.73        25.49 o                         
   0   7  -4        217.47        198.22         9.47 o                         
   1   7  -4       1782.24       2015.55        17.88 o                         
   2   7  -4        381.55        380.17         7.05 o                         
   3   7  -4        200.00        218.74         6.83 o                         
   4   7  -4        359.96        382.36         7.96 o                         
   5   7  -4        158.57        183.81         7.11 o                         
   6   7  -4        972.26        978.28        16.14 o                         
   7   7  -4        239.98        268.42         9.39 o                         
   8   7  -4       1072.90       1013.83        15.91 o                         
   9   7  -4       1246.00       1163.10        18.82 o                         
  10   7  -4       1464.67       1436.98        22.59 o                         
  11   7  -4       2018.40       1937.02        30.69 o                         
  12   7  -4        976.15        929.02        28.51 o                         
  13   7  -4        546.57        487.66        23.04 o                         
  14   7  -4        659.58        592.24        26.17 o                         
  15   7  -4        672.50        630.09        27.88 o                         
  16   7  -4        252.08        259.41        21.22 o                         
  17   7  -4         10.17          9.90        14.29 o                         
  18   7  -4        349.86        361.38        31.75 o                         
  19   7  -4         17.89        -16.84        26.23 o                         
  20   7  -4          4.99        -10.95        22.01 o                         
   0   8  -4       4439.57       4419.89        50.65 o                         
   1   8  -4       1214.96       1245.25        15.44 o                         
   2   8  -4         90.21         96.28         6.28 o                         
   3   8  -4        781.89        784.83        10.79 o                         
   4   8  -4        152.79        170.90         6.75 o                         
   5   8  -4         10.35          4.96         5.20 o                         
   6   8  -4        106.59        108.28         7.51 o                         
   7   8  -4        632.95        615.58        14.37 o                         
   8   8  -4       1483.45       1499.34        23.89 o                         
   9   8  -4        331.59        319.98        14.19 o                         
  10   8  -4        798.47        759.58        22.25 o                         
  11   8  -4        206.09        219.82        14.83 o                         
  12   8  -4       1373.93       1338.03        33.01 o                         
  13   8  -4        488.24        513.82        23.88 o                         
  14   8  -4         76.77         74.19        14.70 o                         
  15   8  -4         74.65         27.62        13.46 o                         
  16   8  -4         38.82         20.86        14.02 o                         
  17   8  -4        210.85        305.25        31.42 o                         
  18   8  -4         73.80         36.38        27.47 o                         
  19   8  -4          6.62          6.16        27.10 o                         
   0   9  -4        566.85        502.58        15.96 o                         
   1   9  -4         98.95        109.75         7.66 o                         
   2   9  -4        342.78        357.39        13.98 o                         
   3   9  -4       1794.81       1708.13        23.18 o                         
   4   9  -4         81.50         93.16         5.24 o                         
   5   9  -4        856.69        850.28        16.65 o                         
   6   9  -4        141.50        128.52        10.17 o                         
   7   9  -4        204.81        183.17        10.39 o                         
   8   9  -4        417.27        428.26        15.40 o                         
   9   9  -4       1187.75       1128.94        27.46 o                         
  10   9  -4        298.92        289.82        19.38 o                         
  11   9  -4         12.92         11.65        13.98 o                         
  12   9  -4        170.46        130.34        15.77 o                         
  13   9  -4         21.63        -12.60        12.60 o                         
  14   9  -4         36.58         27.76        19.54 o                         
  15   9  -4          0.54         -1.76        16.05 o                         
  16   9  -4         65.93         65.39        23.01 o                         
  17   9  -4        138.89        177.90        27.84 o                         
  18   9  -4          5.29         -6.84        24.94 o                         
   0  10  -4        494.31        516.55        19.28 o                         
   1  10  -4       2733.85       2605.42        31.17 o                         
   2  10  -4        328.52        318.67        11.50 o                         
   3  10  -4        263.21        248.52        10.53 o                         
   4  10  -4        455.68        467.08        14.94 o                         
   5  10  -4         86.31         79.58        12.60 o                         
   6  10  -4         17.61         16.20         7.55 o                         
   7  10  -4       1161.13       1114.07        24.35 o                         
   8  10  -4        218.77        194.04        17.96 o                         
   9  10  -4        168.74        155.29        16.48 o                         
  10  10  -4        367.63        399.68        18.14 o                         
  11  10  -4        948.38       1014.67        28.75 o                         
  12  10  -4         11.44         17.88        11.65 o                         
  13  10  -4         90.98        107.73        16.03 o                         
  14  10  -4        556.44        587.04        31.76 o                         
  15  10  -4        305.55        313.51        25.90 o                         
  16  10  -4        232.19        301.91        38.25 o                         
   0  11  -4       2082.44       1923.83        46.05 o                         
   1  11  -4         21.69         23.91        13.36 o                         
   2  11  -4       1152.35       1134.87        23.23 o                         
   3  11  -4        236.76        209.23        11.55 o                         
   4  11  -4          9.08          1.60         6.66 o                         
   5  11  -4         36.36         26.63         9.01 o                         
   6  11  -4         86.14         94.77         9.50 o                         
   7  11  -4        437.40        435.42        19.33 o                         
   8  11  -4        220.57        222.26        15.94 o                         
   9  11  -4        250.70        281.20        15.43 o                         
  10  11  -4         16.54         25.22        13.75 o                         
  11  11  -4        159.06        216.34        18.36 o                         
  12  11  -4         84.20         97.84        16.18 o                         
  13  11  -4        238.71        209.66        20.82 o                         
  14  11  -4         25.31         52.05        15.90 o                         
  15  11  -4        292.62        288.02        36.97 o                         
   0  12  -4         41.89         32.79        12.96 o                         
   1  12  -4        725.54        706.15        19.65 o                         
   2  12  -4        261.01        261.77        13.25 o                         
   3  12  -4        185.03        174.42        12.42 o                         
   4  12  -4         69.01         49.51        14.15 o                         
   5  12  -4        210.94        226.73        20.55 o                         
   6  12  -4         45.52         22.13        12.43 o                         
   7  12  -4        143.01        141.97        19.95 o                         
   8  12  -4         20.33         14.39        11.02 o                         
   9  12  -4         22.01         31.49        12.06 o                         
  10  12  -4        362.84        444.42        29.57 o                         
  11  12  -4        684.14        709.49        32.81 o                         
  12  12  -4         45.44         36.21        23.08 o                         
  13  12  -4        205.77        209.85        26.03 o                         
   0  13  -4        468.59        478.37        25.94 o                         
   1  13  -4         31.16         35.97        11.40 o                         
   2  13  -4         51.38         23.28        10.21 o                         
   3  13  -4         95.40         83.50        11.12 o                         
   4  13  -4        233.90        273.59        32.20 o                         
   5  13  -4         51.44         69.03        19.59 o                         
   6  13  -4          3.83         26.25        16.25 o                         
   7  13  -4         14.49          3.31        20.21 o                         
   8  13  -4         77.93         78.81        38.53 o                         
   9  13  -4        112.48        114.05        25.88 o                         
  10  13  -4         10.24         36.80        33.91 o                         
   0  14  -4         57.35         64.20        23.95 o                         
   1  14  -4          9.46        -15.02        15.02 o                         
   2  14  -4         59.10         53.03        24.70 o                         
   3  14  -4        630.85        659.13        32.96 o                         
   4  14  -4         85.51        112.54        21.55 o                         
   5  14  -4          1.56         18.99        22.54 o                         
   6  14  -4          6.64        -14.90        19.07 o                         
   7  14  -4         50.75         94.81        28.84 o                         
   2   0  -3      15173.73      14024.11       124.22 o                         
   4   0  -3        408.51        388.93        10.26 o                         
   6   0  -3       2832.72       2788.12        32.93 o                         
   8   0  -3       1492.16       1644.21        24.67 o                         
  10   0  -3        101.70         89.81         7.14 o                         
  12   0  -3        165.24        181.17        15.60 o                         
  14   0  -3       5551.08       5344.40        80.29 o                         
  16   0  -3       1864.63       1832.45        49.87 o                         
  18   0  -3        402.35        461.69        31.25 o                         
  20   0  -3         54.38         40.38        23.85 o                         
  22   0  -3        143.74        112.26        34.84 o                         
   1   1  -3      17772.96      16440.31        94.79 o                         
   2   1  -3       1259.85       1162.12        10.38 o                         
   3   1  -3      12580.91      11794.91        67.88 o                         
   4   1  -3       1894.94       1813.03        14.21 o                         
   5   1  -3        190.46        174.32         5.40 o                         
   6   1  -3        960.10        858.76        10.92 o                         
   7   1  -3       1483.15       1534.77        16.42 o                         
   8   1  -3        532.08        530.08        13.46 o                         
   9   1  -3       2934.77       3001.53        26.64 o                         
  10   1  -3        157.67        190.72         7.15 o                         
  11   1  -3        351.21        376.80        11.37 o                         
  12   1  -3         11.85          9.88         6.34 o                         
  13   1  -3        377.64        358.65        16.52 o                         
  14   1  -3        647.16        599.71        16.48 o                         
  15   1  -3        255.81        247.04        16.11 o                         
  16   1  -3        757.59        738.38        27.01 o                         
  17   1  -3        446.50        397.31        20.59 o                         
  18   1  -3        185.67        177.81        17.89 o                         
  19   1  -3         13.29         19.63        14.10 o                         
  20   1  -3        117.37        108.96        18.85 o                         
  21   1  -3          7.80         12.52        18.70 o                         
  22   1  -3        157.81        242.65        30.73 o                         
   1   2  -3      11586.14      10989.04        57.85 o                         
   2   2  -3      22417.98      21000.38       110.68 o                         
   3   2  -3       2011.33       1913.66        14.74 o                         
   4   2  -3       5393.68       5097.70        33.59 o                         
   5   2  -3       1905.82       1935.88        17.65 o                         
   6   2  -3          1.69          1.18         4.14 o                         
   7   2  -3        665.59        659.61        11.59 o                         
   8   2  -3       2086.75       2209.84        21.68 o                         
   9   2  -3       2153.09       2292.39        22.69 o                         
  10   2  -3        177.78        205.18         8.36 o                         
  11   2  -3         88.99        100.99         6.71 o                         
  12   2  -3       1380.46       1440.15        20.52 o                         
  13   2  -3         43.68         45.24         6.60 o                         
  14   2  -3       2077.46       1952.66        25.95 o                         
  15   2  -3          7.21         13.97         8.25 o                         
  16   2  -3        215.10        199.65        12.64 o                         
  17   2  -3       1725.68       1705.36        38.20 o                         
  18   2  -3       1936.79       1863.43        41.59 o                         
  19   2  -3        285.57        295.03        24.15 o                         
  20   2  -3         55.16         57.61        17.91 o                         
  21   2  -3        372.80        388.19        34.99 o                         
  22   2  -3         44.47         27.64        27.46 o                         
   1   3  -3        802.07        785.28         7.10 o                         
   2   3  -3      16634.22      15640.63        83.78 o                         
   3   3  -3        301.45        269.50         5.45 o                         
   4   3  -3       1373.84       1413.62        12.17 o                         
   5   3  -3        386.94        359.22         7.76 o                         
   6   3  -3        447.15        474.12        11.01 o                         
   7   3  -3        430.16        470.66        10.02 o                         
   8   3  -3       1858.69       1916.31        19.95 o                         
   9   3  -3        487.63        539.65        12.27 o                         
  10   3  -3        257.59        261.00         9.27 o                         
  11   3  -3        640.70        616.99        13.58 o                         
  12   3  -3        619.29        586.66        14.98 o                         
  13   3  -3        279.65        265.78        11.18 o                         
  14   3  -3       1696.27       1736.46        25.19 o                         
  15   3  -3        113.52         94.71         8.98 o                         
  16   3  -3        364.44        379.92        18.29 o                         
  17   3  -3        942.30        933.30        35.85 o                         
  18   3  -3        428.75        460.28        26.08 o                         
  19   3  -3          0.91        -13.75        13.75 o                         
  20   3  -3        170.38        192.26        26.84 o                         
  21   3  -3          4.26         12.80        20.32 o                         
  22   3  -3          3.57          6.93        23.93 o                         
   1   4  -3        809.05        787.09         6.72 o                         
   2   4  -3        308.84        306.36         4.09 o                         
   3   4  -3       1635.21       1643.16        12.21 o                         
   4   4  -3        879.52        865.33         9.52 o                         
   5   4  -3       1866.97       1911.91        16.79 o                         
   6   4  -3        172.01        188.73         5.80 o                         
   7   4  -3         15.27          9.56         3.95 o                         
   8   4  -3       4528.03       4595.80        34.89 o                         
   9   4  -3        692.14        722.10        12.20 o                         
  10   4  -3         13.76         20.32         6.04 o                         
  11   4  -3        147.00        154.59         9.03 o                         
  12   4  -3         13.57         12.12         7.03 o                         
  13   4  -3          5.05          1.49         7.13 o                         
  14   4  -3        393.83        420.43        15.00 o                         
  15   4  -3       1594.52       1560.05        38.13 o                         
  16   4  -3         26.62         21.67        11.77 o                         
  17   4  -3        469.04        507.24        23.99 o                         
  18   4  -3         41.34          6.85        14.51 o                         
  19   4  -3        109.68        121.01        19.29 o                         
  20   4  -3         22.59         -0.47        17.80 o                         
  21   4  -3         15.17          6.82        21.00 o                         
  22   4  -3        239.22        274.42        45.66 o                         
   1   5  -3       7324.54       7633.59        43.72 o                         
   2   5  -3       2926.93       2869.73        20.91 o                         
   3   5  -3       1190.20       1254.96        12.40 o                         
   4   5  -3        772.92        813.77        11.49 o                         
   5   5  -3          1.29          7.06         4.01 o                         
   6   5  -3        499.05        540.54         9.08 o                         
   7   5  -3        337.80        395.60         8.11 o                         
   8   5  -3        344.76        342.42         7.91 o                         
   9   5  -3        267.52        280.80         8.43 o                         
  10   5  -3         67.58         83.93         6.54 o                         
  11   5  -3        267.81        295.72        10.73 o                         
  12   5  -3       1421.78       1389.82        20.74 o                         
  13   5  -3         60.90         73.59         8.35 o                         
  14   5  -3         12.86         15.92         9.08 o                         
  15   5  -3        242.56        236.40        17.99 o                         
  16   5  -3        207.98        177.41        16.91 o                         
  17   5  -3         31.87         21.92        12.48 o                         
  18   5  -3        196.08        198.35        20.51 o                         
  19   5  -3        243.39        275.22        25.47 o                         
  20   5  -3        139.98        144.65        25.87 o                         
  21   5  -3         86.26         75.24        25.30 o                         
   1   6  -3        316.13        309.95         6.03 o                         
   2   6  -3        913.38        945.97        10.96 o                         
   3   6  -3       3959.80       4002.90        28.99 o                         
   4   6  -3       1625.18       1699.28        16.16 o                         
   5   6  -3       1593.98       1531.70        16.72 o                         
   6   6  -3        500.07        594.74        10.63 o                         
   7   6  -3         89.53         99.00         6.29 o                         
   8   6  -3       1166.13       1197.74        17.03 o                         
   9   6  -3        570.29        541.70        11.29 o                         
  10   6  -3        288.31        306.70        10.35 o                         
  11   6  -3        209.79        219.42         9.13 o                         
  12   6  -3        490.03        536.90        21.53 o                         
  13   6  -3       1490.05       1337.70        27.59 o                         
  14   6  -3        603.64        563.08        20.70 o                         
  15   6  -3        260.63        248.51        18.56 o                         
  16   6  -3        429.01        451.25        23.44 o                         
  17   6  -3         23.03         17.36        13.50 o                         
  18   6  -3          4.99          6.84        16.01 o                         
  19   6  -3          0.01        -15.28        24.30 o                         
  20   6  -3        141.45        112.73        25.56 o                         
  21   6  -3        532.59        627.60        48.14 o                         
   1   7  -3        210.50        232.83         6.83 o                         
   2   7  -3        103.02         99.09         4.77 o                         
   3   7  -3        591.92        626.07         8.78 o                         
   4   7  -3        963.69        991.92        12.35 o                         
   5   7  -3        206.94        187.60         7.07 o                         
   6   7  -3        659.55        667.75        12.52 o                         
   7   7  -3        513.43        526.17        14.86 o                         
   8   7  -3        404.17        417.00        10.89 o                         
   9   7  -3       1916.36       1810.24        22.22 o                         
  10   7  -3       3856.43       3888.12        38.27 o                         
  11   7  -3        429.02        410.31        14.89 o                         
  12   7  -3        108.27        117.58        11.41 o                         
  13   7  -3        883.41        807.65        24.39 o                         
  14   7  -3          4.27          2.46        11.84 o                         
  15   7  -3        394.20        352.21        26.93 o                         
  16   7  -3        281.43        331.00        22.25 o                         
  17   7  -3         11.53         13.07        13.87 o                         
  18   7  -3          1.79         14.33        23.71 o                         
  19   7  -3        133.55        116.67        25.10 o                         
  20   7  -3        114.25         87.00        28.84 o                         
   1   8  -3        467.73        477.12         9.77 o                         
   2   8  -3        649.60        690.84        12.22 o                         
   3   8  -3        115.21        127.92         5.91 o                         
   4   8  -3        455.63        465.38         8.57 o                         
   5   8  -3       1831.16       1825.04        22.34 o                         
   6   8  -3        721.32        686.99        12.76 o                         
   7   8  -3       2024.95       1901.04        23.41 o                         
   8   8  -3        257.67        277.43        11.08 o                         
   9   8  -3        644.67        628.29        19.51 o                         
  10   8  -3        620.44        599.38        19.39 o                         
  11   8  -3         12.15         23.56         9.15 o                         
  12   8  -3        975.82        964.43        28.08 o                         
  13   8  -3        766.42        822.97        28.51 o                         
  14   8  -3         93.44         91.02        15.00 o                         
  15   8  -3         32.59         20.03        13.42 o                         
  16   8  -3        118.87        103.53        23.95 o                         
  17   8  -3        145.26        136.70        19.95 o                         
  18   8  -3         33.50         28.70        26.89 o                         
  19   8  -3        162.56        214.90        39.12 o                         
   1   9  -3          6.34          4.12         4.87 o                         
   2   9  -3       1287.43       1316.38        18.07 o                         
   3   9  -3        798.90        777.19        12.96 o                         
   4   9  -3       1605.83       1517.94        18.95 o                         
   5   9  -3         10.45          4.26         4.65 o                         
   6   9  -3         44.65         57.87         6.18 o                         
   7   9  -3        558.43        566.50        20.71 o                         
   8   9  -3       1279.48       1275.16        22.95 o                         
   9   9  -3        318.30        329.65        16.44 o                         
  10   9  -3         98.23         90.20        11.62 o                         
  11   9  -3        925.98        915.09        31.32 o                         
  12   9  -3         66.09         96.03        13.10 o                         
  13   9  -3         72.54         58.96        16.42 o                         
  14   9  -3         35.21         54.09        16.91 o                         
  15   9  -3         47.62         89.74        21.41 o                         
  16   9  -3         99.42         80.31        19.10 o                         
  17   9  -3         31.37         46.04        22.22 o                         
  18   9  -3        338.99        466.63        85.55 o                         
   1  10  -3         99.36        105.14         7.63 o                         
   2  10  -3        268.15        267.78         9.97 o                         
   3  10  -3        573.56        544.88        16.55 o                         
   4  10  -3        363.84        325.55        12.14 o                         
   5  10  -3       2509.88       2416.60        34.14 o                         
   6  10  -3         76.06         82.95         8.86 o                         
   7  10  -3       1148.09       1050.76        29.23 o                         
   8  10  -3        446.29        415.44        28.14 o                         
   9  10  -3          4.34          0.80         8.20 o                         
  10  10  -3        111.51        124.28        12.46 o                         
  11  10  -3        135.28        172.92        14.83 o                         
  12  10  -3        201.30        243.81        19.05 o                         
  13  10  -3        238.85        274.62        20.63 o                         
  14  10  -3        283.73        323.41        24.86 o                         
  15  10  -3         51.98         40.84        18.37 o                         
  16  10  -3         79.16        134.77        24.90 o                         
  17  10  -3        372.72        443.11        37.85 o                         
   1  11  -3         39.39         39.85         7.96 o                         
   2  11  -3        186.44        187.39         9.86 o                         
   3  11  -3          2.62          9.62         5.66 o                         
   4  11  -3        159.90        177.19         7.92 o                         
   5  11  -3        838.20        778.50        17.47 o                         
   6  11  -3        124.32        129.40         8.61 o                         
   7  11  -3        529.07        500.65        15.74 o                         
   8  11  -3        288.21        295.42        13.57 o                         
   9  11  -3         89.26         82.00        10.67 o                         
  10  11  -3         15.86         17.12         9.54 o                         
  11  11  -3         77.45         94.11        13.62 o                         
  12  11  -3        525.47        545.15        26.91 o                         
  13  11  -3        218.70        251.37        39.71 o                         
  14  11  -3        124.25        156.94        19.90 o                         
  15  11  -3         58.67         57.45        21.58 o                         
   1  12  -3        445.49        441.01        16.11 o                         
   2  12  -3        142.83        133.09        10.25 o                         
   3  12  -3        122.79        119.41        12.24 o                         
   4  12  -3         82.59         90.59        15.91 o                         
   5  12  -3         91.96         98.68        17.02 o                         
   6  12  -3         84.19        112.02        18.42 o                         
   7  12  -3        383.54        373.66        35.36 o                         
   8  12  -3        159.56        153.26        27.24 o                         
   9  12  -3         18.99         26.15        11.07 o                         
  10  12  -3         14.80         19.63        16.46 o                         
  11  12  -3         63.59         76.15        17.68 o                         
  12  12  -3        152.87        177.43        22.34 o                         
  13  12  -3        300.05        362.47        31.88 o                         
   1  13  -3         74.97         70.75        11.15 o                         
   2  13  -3         95.06        105.32        13.25 o                         
   3  13  -3        129.40        121.28        17.98 o                         
   4  13  -3         56.63         52.46        16.31 o                         
   5  13  -3         63.60         49.53        16.67 o                         
   6  13  -3         28.38         12.56        15.55 o                         
   7  13  -3          9.14          8.16        16.54 o                         
   8  13  -3         34.74         10.27        20.16 o                         
   9  13  -3          2.33         11.95        21.15 o                         
  10  13  -3        321.60        439.53        38.38 o                         
  11  13  -3          7.01         -2.43        28.06 o                         
   1  14  -3         10.38          5.13        16.40 o                         
   2  14  -3          3.82         -5.78        16.48 o                         
   3  14  -3        177.79        243.93        30.82 o                         
   4  14  -3        329.43        346.71        37.93 o                         
   5  14  -3         92.55         82.61        23.58 o                         
   6  14  -3        286.16        282.28        37.35 o                         
   7  14  -3        132.07        105.18        26.83 o                         
   2   0  -2       2081.42       1869.69        20.25 o                         
   4   0  -2       2216.01       2019.19        20.74 o                         
   6   0  -2       1302.31       1292.68        17.81 o                         
   8   0  -2        555.71        672.82        15.24 o                         
  10   0  -2        317.10        285.94        10.97 o                         
  12   0  -2         68.20         57.55         9.59 o                         
  14   0  -2        406.55        367.15        22.18 o                         
  16   0  -2       5326.69       5079.32        89.90 o                         
  18   0  -2         92.68         78.60        19.70 o                         
  20   0  -2        107.13        138.76        27.81 o                         
  22   0  -2        291.38        391.65        69.81 o                         
   0   1  -2       9596.17       8127.58       379.06 o                         
   1   1  -2       6350.45       5640.37        31.84 o                         
   2   1  -2        458.67        434.69         5.69 o                         
   3   1  -2       5889.11       5399.71        31.82 o                         
   4   1  -2       2300.25       2148.40        15.55 o                         
   5   1  -2       3189.96       3080.95        21.10 o                         
   6   1  -2        502.89        524.44         8.51 o                         
   7   1  -2        429.41        409.15         8.41 o                         
   8   1  -2       1108.92       1162.21        15.40 o                         
   9   1  -2       2015.25       1992.72        20.30 o                         
  10   1  -2       1705.84       1785.15        26.21 o                         
  11   1  -2       1856.10       1953.52        21.70 o                         
  12   1  -2        158.98        167.26         7.94 o                         
  13   1  -2         64.86         59.61         7.29 o                         
  14   1  -2        596.65        542.68        16.43 o                         
  15   1  -2       1809.74       1690.46        27.07 o                         
  16   1  -2        316.20        295.97        17.65 o                         
  17   1  -2         74.48         66.10        13.43 o                         
  18   1  -2        132.43        151.82        17.01 o                         
  19   1  -2         18.16          4.55        13.69 o                         
  20   1  -2         20.94        -14.45        14.45 o                         
  21   1  -2        146.08        170.31        21.43 o                         
  22   1  -2         27.82         65.81        23.88 o                         
  23   1  -2         36.18         11.13        25.34 o                         
   0   2  -2        387.01        390.91         6.20 o                         
   1   2  -2         69.11         59.28         2.45 o                         
   2   2  -2      10105.44       9425.56        50.98 o                         
   3   2  -2       4291.17       4063.41        24.99 o                         
   4   2  -2       4179.89       3985.81        25.95 o                         
   5   2  -2       1165.37       1193.42        12.71 o                         
   6   2  -2         15.70          6.49         4.41 o                         
   7   2  -2      10495.04      10966.50        76.28 o                         
   8   2  -2        599.88        641.18        12.48 o                         
   9   2  -2       2413.03       2665.64        27.59 o                         
  10   2  -2        505.34        530.67        11.86 o                         
  11   2  -2        252.03        269.77         9.78 o                         
  12   2  -2          1.03         -5.76         5.76 o                         
  13   2  -2         67.29         73.85         7.43 o                         
  14   2  -2       1406.29       1338.39        21.10 o                         
  15   2  -2        847.46        839.34        17.31 o                         
  16   2  -2        486.74        493.07        26.28 o                         
  17   2  -2        571.39        605.05        25.88 o                         
  18   2  -2        119.09        118.51        16.31 o                         
  19   2  -2        152.90        194.21        25.14 o                         
  20   2  -2        319.20        342.06        25.66 o                         
  21   2  -2        541.68        551.68        37.24 o                         
  22   2  -2        105.41        164.60        27.42 o                         
   0   3  -2      17505.05      17355.90       114.24 o                         
   1   3  -2       1912.31       1895.40        11.23 o                         
   2   3  -2       3860.92       3575.03        22.03 o                         
   3   3  -2       2759.57       2558.61        17.57 o                         
   4   3  -2         18.09         19.97         2.89 o                         
   5   3  -2        961.02        991.02        10.26 o                         
   6   3  -2       6671.40       6966.72        48.20 o                         
   7   3  -2        454.22        480.52        10.74 o                         
   8   3  -2       1771.88       1912.47        21.53 o                         
   9   3  -2        547.31        647.91        13.11 o                         
  10   3  -2        244.48        279.05        10.62 o                         
  11   3  -2         60.11         75.83         8.07 o                         
  12   3  -2       1631.28       1535.02        23.54 o                         
  13   3  -2       1267.74       1208.20        21.54 o                         
  14   3  -2        180.83        194.71        10.50 o                         
  15   3  -2        166.78        144.47         9.98 o                         
  16   3  -2        207.85        213.55        15.08 o                         
  17   3  -2        865.74        785.99        28.79 o                         
  18   3  -2          2.91         -7.83        13.23 o                         
  19   3  -2          0.54        -14.44        14.48 o                         
  20   3  -2        332.86        323.52        25.64 o                         
  21   3  -2        108.22        132.08        26.64 o                         
  22   3  -2          6.28        -17.74        21.15 o                         
   0   4  -2       2933.58       2891.62        24.91 o                         
   1   4  -2        397.98        389.88         5.38 o                         
   2   4  -2        185.03        190.27         4.40 o                         
   3   4  -2        206.34        224.64         5.99 o                         
   4   4  -2        133.34        139.18         6.74 o                         
   5   4  -2      10394.21      11049.70        72.48 o                         
   6   4  -2       1880.09       1975.07        17.34 o                         
   7   4  -2       1632.07       1870.41        17.51 o                         
   8   4  -2       1172.53       1191.23        17.11 o                         
   9   4  -2        148.98        141.42         7.22 o                         
  10   4  -2         44.64         44.17         6.30 o                         
  11   4  -2        184.90        214.22        15.57 o                         
  12   4  -2         50.49         76.96        14.24 o                         
  13   4  -2         43.85         42.21         8.55 o                         
  14   4  -2        570.96        558.48        18.20 o                         
  15   4  -2         75.01         73.92        10.46 o                         
  16   4  -2        396.64        321.94        17.86 o                         
  17   4  -2         41.10         34.39        12.90 o                         
  18   4  -2         11.54         -3.85        14.01 o                         
  19   4  -2        836.01        823.71        35.02 o                         
  20   4  -2        236.09        280.01        26.80 o                         
  21   4  -2         58.46         30.92        21.46 o                         
  22   4  -2        265.62        291.06        38.51 o                         
   0   5  -2       4006.39       4131.24        40.36 o                         
   1   5  -2       2465.17       2541.23        17.73 o                         
   2   5  -2         28.17         21.99         3.11 o                         
   3   5  -2        426.01        464.51         8.23 o                         
   4   5  -2        309.99        297.25         8.20 o                         
   5   5  -2        465.15        490.39        11.62 o                         
   6   5  -2         20.69         32.80         4.86 o                         
   7   5  -2       1894.90       1901.36        19.28 o                         
   8   5  -2       1862.37       1851.03        17.87 o                         
   9   5  -2        369.85        331.53         8.35 o                         
  10   5  -2        208.54        220.31         8.43 o                         
  11   5  -2        396.87        393.61        12.49 o                         
  12   5  -2          6.42          8.80         6.91 o                         
  13   5  -2       2046.04       1910.54        27.37 o                         
  14   5  -2        850.44        867.41        25.24 o                         
  15   5  -2       1324.79       1218.68        34.39 o                         
  16   5  -2        206.37        195.68        16.96 o                         
  17   5  -2         64.02         69.38        14.23 o                         
  18   5  -2        165.46        158.03        19.56 o                         
  19   5  -2        192.12        246.46        24.52 o                         
  20   5  -2         56.55        107.87        25.02 o                         
  21   5  -2        231.87        161.31        27.12 o                         
   0   6  -2        385.74        355.03        11.13 o                         
   1   6  -2        994.85        931.84        15.35 o                         
   2   6  -2        923.92        983.71         9.91 o                         
   3   6  -2       3111.69       3091.50        25.15 o                         
   4   6  -2       1760.09       1875.29        18.51 o                         
   5   6  -2         86.80        109.31         6.49 o                         
   6   6  -2        222.89        234.34         8.24 o                         
   7   6  -2        105.25        102.50         6.38 o                         
   8   6  -2        755.74        746.69        13.83 o                         
   9   6  -2         79.02         85.15         5.94 o                         
  10   6  -2        349.35        357.40        10.49 o                         
  11   6  -2        614.79        579.17        13.29 o                         
  12   6  -2          0.68         -5.20         8.24 o                         
  13   6  -2        186.17        216.30        15.12 o                         
  14   6  -2        207.20        214.54        24.25 o                         
  15   6  -2        448.56        414.25        23.03 o                         
  16   6  -2        163.27        131.18        15.61 o                         
  17   6  -2        459.15        470.53        25.71 o                         
  18   6  -2          1.18         -3.27        15.31 o                         
  19   6  -2          7.44        -17.94        17.94 o                         
  20   6  -2        327.11        282.78        31.08 o                         
  21   6  -2        133.15        118.02        30.43 o                         
   0   7  -2        642.79        716.11        15.77 o                         
   1   7  -2       2442.38       2515.71        21.99 o                         
   2   7  -2         47.89         39.91         3.78 o                         
   3   7  -2       1656.98       1669.78        16.02 o                         
   4   7  -2        294.55        300.59         8.16 o                         
   5   7  -2         15.66         16.56         4.05 o                         
   6   7  -2         31.73         24.14         5.07 o                         
   7   7  -2        318.64        308.62        10.49 o                         
   8   7  -2        317.91        280.51         9.64 o                         
   9   7  -2       1129.75       1087.82        18.46 o                         
  10   7  -2        661.18        711.71        16.62 o                         
  11   7  -2         22.16         18.92         7.47 o                         
  12   7  -2        391.67        406.65        17.21 o                         
  13   7  -2        811.21        719.60        28.10 o                         
  14   7  -2        185.85        153.55        20.87 o                         
  15   7  -2         47.68         49.94        14.16 o                         
  16   7  -2        202.49        221.24        28.87 o                         
  17   7  -2          2.28        -14.69        14.69 o                         
  18   7  -2          3.79        -15.62        15.75 o                         
  19   7  -2          0.30        -17.79        17.79 o                         
  20   7  -2         97.15        135.85        29.95 o                         
   0   8  -2         98.52        105.62         9.28 o                         
   1   8  -2         79.21         85.99         4.97 o                         
   2   8  -2        186.17        220.00         6.28 o                         
   3   8  -2        361.94        357.41        12.66 o                         
   4   8  -2       2190.07       2311.62        19.18 o                         
   5   8  -2        136.24        145.69         5.93 o                         
   6   8  -2       2612.29       2685.44        25.86 o                         
   7   8  -2       2606.77       2612.74        28.76 o                         
   8   8  -2        616.62        578.78        14.70 o                         
   9   8  -2        790.04        776.95        17.50 o                         
  10   8  -2         70.96         72.79         9.10 o                         
  11   8  -2        286.30        266.81        14.71 o                         
  12   8  -2        349.61        376.80        25.40 o                         
  13   8  -2        204.38        224.95        22.26 o                         
  14   8  -2         44.60         58.29        14.71 o                         
  15   8  -2        108.19         99.34        15.69 o                         
  16   8  -2        141.20        191.02        21.22 o                         
  17   8  -2          2.94        -11.22        17.85 o                         
  18   8  -2         10.48         19.82        23.72 o                         
  19   8  -2        495.89        508.63        50.86 o                         
   0   9  -2        224.44        220.33        11.84 o                         
   1   9  -2        702.71        691.73        12.57 o                         
   2   9  -2       1079.36       1116.98        14.49 o                         
   3   9  -2         61.52         70.76         4.74 o                         
   4   9  -2       2525.56       2412.88        31.61 o                         
   5   9  -2        971.96        974.11        14.30 o                         
   6   9  -2       1098.58       1111.77        16.63 o                         
   7   9  -2         36.66         22.65         6.23 o                         
   8   9  -2       1404.83       1353.81        23.86 o                         
   9   9  -2        142.11        142.38        12.78 o                         
  10   9  -2         63.85         73.07        12.11 o                         
  11   9  -2         21.95         11.43        11.31 o                         
  12   9  -2        364.10        350.30        20.05 o                         
  13   9  -2        195.64        231.48        19.35 o                         
  14   9  -2        235.95        216.27        20.01 o                         
  15   9  -2        127.39        144.88        18.87 o                         
  16   9  -2         16.40        -16.99        16.99 o                         
  17   9  -2         53.52        107.12        25.14 o                         
  18   9  -2         87.33         80.17        25.67 o                         
   0  10  -2        106.68        131.74        16.87 o                         
   1  10  -2         28.20         35.61         5.94 o                         
   2  10  -2        383.79        378.67        10.67 o                         
   3  10  -2        238.68        232.06        14.54 o                         
   4  10  -2       1783.46       1633.00        30.00 o                         
   5  10  -2       2112.08       2083.77        35.18 o                         
   6  10  -2       4512.95       4320.45        48.23 o                         
   7  10  -2        909.73        884.56        17.49 o                         
   8  10  -2        795.92        751.12        20.30 o                         
   9  10  -2         15.26         26.27        11.59 o                         
  10  10  -2         86.48         84.17        11.31 o                         
  11  10  -2        363.28        374.21        18.97 o                         
  12  10  -2        129.91        126.73        14.29 o                         
  13  10  -2         59.18         61.39        14.45 o                         
  14  10  -2         34.72         24.50        15.02 o                         
  15  10  -2        412.64        477.53        29.63 o                         
  16  10  -2         47.01         15.72        20.59 o                         
  17  10  -2        417.45        489.90        54.88 o                         
   0  11  -2         44.46         61.70        11.42 o                         
   1  11  -2        453.24        495.95        16.94 o                         
   2  11  -2          1.40          1.98         5.54 o                         
   3  11  -2        285.13        264.20        10.92 o                         
   4  11  -2        171.11        164.94        12.75 o                         
   5  11  -2        328.03        341.39        21.95 o                         
   6  11  -2        157.64        194.83        18.94 o                         
   7  11  -2         34.14         36.60         8.81 o                         
   8  11  -2        528.25        493.59        19.65 o                         
   9  11  -2         79.51         76.41        18.37 o                         
  10  11  -2         20.22         35.02        10.20 o                         
  11  11  -2          1.51          0.89         9.65 o                         
  12  11  -2         29.88         52.72        16.22 o                         
  13  11  -2        365.29        465.55        26.64 o                         
  14  11  -2        657.51        772.32        39.23 o                         
  15  11  -2         66.48         93.41        22.49 o                         
   0  12  -2         58.67         71.17        13.10 o                         
   1  12  -2        183.46        193.48        11.87 o                         
   2  12  -2         44.89         39.00         7.72 o                         
   3  12  -2        237.68        205.20        12.04 o                         
   4  12  -2        398.61        391.41        23.15 o                         
   5  12  -2        959.92       1026.05        35.44 o                         
   6  12  -2         61.39         50.12        16.51 o                         
   7  12  -2        883.58        923.21        64.04 o                         
   8  12  -2          9.63         39.05        17.30 o                         
   9  12  -2          8.09          6.94        10.00 o                         
  10  12  -2          5.20         18.09        12.67 o                         
  11  12  -2        367.46        368.85        42.42 o                         
  12  12  -2         50.99         66.55        18.17 o                         
  13  12  -2        112.57        119.23        33.91 o                         
   0  13  -2        189.98        188.56        51.33 o                         
   1  13  -2        527.07        582.40        25.25 o                         
   2  13  -2        280.82        290.93        19.37 o                         
   3  13  -2         26.95         21.48        15.33 o                         
   4  13  -2          6.09          1.20        14.41 o                         
   5  13  -2        109.20         89.36        17.94 o                         
   6  13  -2         32.30         18.74        19.76 o                         
   7  13  -2          3.27         -4.06        14.95 o                         
   8  13  -2         46.97         16.10        19.36 o                         
   9  13  -2          8.46         22.41        20.69 o                         
  10  13  -2         59.06         94.43        32.14 o                         
  11  13  -2        170.58        198.98        38.39 o                         
   0  14  -2        451.09        534.49        84.87 o                         
   1  14  -2         47.29         34.52        17.49 o                         
   2  14  -2        122.64        131.05        23.31 o                         
   3  14  -2        213.96        212.16        34.18 o                         
   4  14  -2        115.12        139.11        19.40 o                         
   5  14  -2        104.52        178.80        27.03 o                         
   6  14  -2        337.79        309.04        31.86 o                         
   7  14  -2        155.68        194.02        30.20 o                         
   8  14  -2          3.91        -13.15        22.20 o                         
   4   0  -1       5904.62       5213.96        47.42 o                         
   6   0  -1       1403.49       1461.76        21.42 o                         
   8   0  -1        696.87        751.76        19.79 o                         
  10   0  -1       1874.68       1851.58        32.39 o                         
  12   0  -1       1977.35       1885.31        38.68 o                         
  14   0  -1         46.31         67.25         8.06 o                         
  16   0  -1        849.98        864.26        46.43 o                         
  18   0  -1       1040.79        997.02        49.79 o                         
  20   0  -1         14.05         35.79        23.27 o                         
  22   0  -1        143.88        141.41        77.34 o                         
   2   1  -1       1308.89       1154.27         8.48 o                         
   3   1  -1       1150.14       1054.42        10.04 o                         
   4   1  -1       5194.98       4862.11        31.47 o                         
   5   1  -1        772.67        706.05         8.94 o                         
   6   1  -1       1534.14       1410.55        15.52 o                         
   7   1  -1       4106.31       4118.88        33.48 o                         
   8   1  -1       1452.83       1618.47        19.79 o                         
   9   1  -1        692.00        647.61        13.84 o                         
  10   1  -1       1626.91       1766.16        28.81 o                         
  11   1  -1       1144.50       1182.57        19.65 o                         
  12   1  -1        601.57        646.15        16.70 o                         
  13   1  -1       2146.31       2122.09        30.50 o                         
  14   1  -1        306.72        286.96        12.61 o                         
  15   1  -1       1865.22       1787.63        28.02 o                         
  16   1  -1        674.99        666.81        20.13 o                         
  17   1  -1        528.64        520.01        24.88 o                         
  18   1  -1        494.12        511.79        25.08 o                         
  19   1  -1         10.61          6.17        13.16 o                         
  20   1  -1         14.93         -3.76        15.25 o                         
  21   1  -1        234.44        286.37        25.14 o                         
  22   1  -1        468.83        592.45        40.97 o                         
  23   1  -1        353.51        485.13        46.07 o                         
   1   2  -1        783.06        728.51         9.11 o                         
   2   2  -1      11870.00      10916.04        67.61 o                         
   3   2  -1       2961.50       2760.99        17.60 o                         
   4   2  -1       1902.42       1777.03        13.61 o                         
   5   2  -1        374.57        397.12         7.03 o                         
   6   2  -1       4415.83       4235.39        34.36 o                         
   7   2  -1      10353.32      10410.52        72.74 o                         
   8   2  -1        736.61        794.23        13.47 o                         
   9   2  -1       3503.15       3807.86        35.23 o                         
  10   2  -1        360.23        394.19        11.52 o                         
  11   2  -1        755.34        742.97        16.04 o                         
  12   2  -1         76.82         92.52         9.75 o                         
  13   2  -1        310.28        267.17        13.70 o                         
  14   2  -1       1174.38       1137.51        24.69 o                         
  15   2  -1        513.69        470.39        15.20 o                         
  16   2  -1        819.06        850.21        24.68 o                         
  17   2  -1         38.05         47.95        13.92 o                         
  18   2  -1        415.43        427.79        23.45 o                         
  19   2  -1          1.13          7.72        13.57 o                         
  20   2  -1         88.02         69.79        18.04 o                         
  21   2  -1        200.55        186.45        25.08 o                         
  22   2  -1        226.97        232.89        39.37 o                         
   1   3  -1      46977.21      44731.37       269.27 o                         
   2   3  -1       1534.73       1438.48        14.06 o                         
   3   3  -1       5467.65       5267.12        40.20 o                         
   4   3  -1       1234.74       1171.24         9.81 o                         
   5   3  -1         96.20        108.88         4.20 o                         
   6   3  -1       3671.55       4015.73        29.18 o                         
   7   3  -1        111.85        126.21         6.51 o                         
   8   3  -1         89.79         81.86         6.61 o                         
   9   3  -1        293.57        328.83        10.04 o                         
  10   3  -1        258.34        280.47        10.60 o                         
  11   3  -1         91.43        108.91         8.66 o                         
  12   3  -1       1130.63       1179.95        22.59 o                         
  13   3  -1          1.02          4.54         8.15 o                         
  14   3  -1        973.57        960.59        23.03 o                         
  15   3  -1        185.71        192.82        13.78 o                         
  16   3  -1        162.60         77.58        13.98 o                         
  17   3  -1         53.56         47.35        13.38 o                         
  18   3  -1        110.61        134.62        22.75 o                         
  19   3  -1        187.74        163.55        20.20 o                         
  20   3  -1        379.64        410.09        29.49 o                         
  21   3  -1         77.68         80.03        23.91 o                         
  22   3  -1         32.95         40.13        26.60 o                         
   1   4  -1        596.33        601.86         7.10 o                         
   2   4  -1        268.76        243.00         5.15 o                         
   3   4  -1        156.73        177.81         4.43 o                         
   4   4  -1        293.69        280.72         7.13 o                         
   5   4  -1       2690.62       2705.31        20.75 o                         
   6   4  -1         53.34         41.64         4.17 o                         
   7   4  -1        227.44        250.28         6.69 o                         
   8   4  -1        161.29        172.71         6.15 o                         
   9   4  -1       1712.43       1816.57        20.62 o                         
  10   4  -1        184.73        197.43         8.91 o                         
  11   4  -1        465.19        433.13        14.65 o                         
  12   4  -1         76.89         58.11         9.07 o                         
  13   4  -1        121.01        104.58        11.30 o                         
  14   4  -1        212.75        206.04        14.30 o                         
  15   4  -1       1685.66       1560.18        45.18 o                         
  16   4  -1        501.82        479.23        23.62 o                         
  17   4  -1        690.83        635.43        29.95 o                         
  18   4  -1         98.86        107.31        17.94 o                         
  19   4  -1        161.11        179.08        20.60 o                         
  20   4  -1        350.84        358.20        26.86 o                         
  21   4  -1         19.88         -0.30        19.74 o                         
  22   4  -1        102.02        107.44        30.37 o                         
   1   5  -1       1884.76       1967.64        20.40 o                         
   2   5  -1       1516.98       1469.94        14.75 o                         
   3   5  -1        849.86        908.64        13.35 o                         
   4   5  -1         78.45         85.32         5.10 o                         
   5   5  -1       2956.54       3102.04        28.17 o                         
   6   5  -1       1324.43       1270.33        15.41 o                         
   7   5  -1        558.07        582.49        10.01 o                         
   8   5  -1       2600.35       2734.42        24.34 o                         
   9   5  -1        507.28        510.29        10.21 o                         
  10   5  -1        934.71        975.80        14.84 o                         
  11   5  -1        184.85        202.06         9.39 o                         
  12   5  -1         65.00         66.36         8.11 o                         
  13   5  -1        285.23        339.15        14.31 o                         
  14   5  -1       1945.18       1853.77        36.98 o                         
  15   5  -1        759.23        711.44        28.73 o                         
  16   5  -1        317.84        310.42        27.34 o                         
  17   5  -1         22.63         21.89        14.46 o                         
  18   5  -1        475.40        399.86        26.55 o                         
  19   5  -1        125.42        168.31        34.23 o                         
  20   5  -1        213.79        173.77        27.44 o                         
  21   5  -1         75.31         33.07        26.47 o                         
   1   6  -1        687.98        693.53         9.16 o                         
   2   6  -1       4435.33       4811.06        39.72 o                         
   3   6  -1       1003.51       1018.34        11.63 o                         
   4   6  -1        613.81        680.70         9.10 o                         
   5   6  -1        523.46        565.56         9.75 o                         
   6   6  -1       2515.26       2759.29        27.08 o                         
   7   6  -1        354.26        398.42        10.07 o                         
   8   6  -1        952.09        958.57        15.27 o                         
   9   6  -1        250.63        266.60         8.22 o                         
  10   6  -1       1089.99       1047.49        16.06 o                         
  11   6  -1        565.10        545.39        14.74 o                         
  12   6  -1        889.56        848.98        18.14 o                         
  13   6  -1        670.84        677.31        28.82 o                         
  14   6  -1        120.11        100.52        14.64 o                         
  15   6  -1        175.21        184.65        18.16 o                         
  16   6  -1       1472.21       1478.29        38.70 o                         
  17   6  -1         84.23         86.49        18.32 o                         
  18   6  -1         24.32          5.79        14.47 o                         
  19   6  -1         75.87         63.49        22.37 o                         
  20   6  -1        153.78         89.88        33.92 o                         
  21   6  -1        115.70         93.49        28.39 o                         
   1   7  -1        542.90        565.74         8.58 o                         
   2   7  -1         60.82         61.29         4.81 o                         
   3   7  -1       1256.38       1261.83        12.87 o                         
   4   7  -1         71.01         82.12         4.38 o                         
   5   7  -1         25.71         19.25         3.32 o                         
   6   7  -1        673.94        706.16        12.46 o                         
   7   7  -1        792.36        736.90        14.11 o                         
   8   7  -1       1241.54       1130.96        16.86 o                         
   9   7  -1        390.62        360.37        11.22 o                         
  10   7  -1        525.60        508.71        14.47 o                         
  11   7  -1        973.63        876.81        18.51 o                         
  12   7  -1        998.34        927.04        25.29 o                         
  13   7  -1       2202.77       2140.59        41.58 o                         
  14   7  -1        199.27        178.97        18.25 o                         
  15   7  -1         12.26          5.61        13.84 o                         
  16   7  -1        100.83        108.12        18.75 o                         
  17   7  -1         86.05        100.38        18.76 o                         
  18   7  -1         10.28         19.76        15.22 o                         
  19   7  -1         10.78          1.29        19.48 o                         
  20   7  -1        205.80        248.52        35.18 o                         
   1   8  -1        124.21        126.31         6.59 o                         
   2   8  -1        130.57        169.38         7.15 o                         
   3   8  -1        457.52        440.12         8.53 o                         
   4   8  -1        356.62        366.70         7.46 o                         
   5   8  -1         46.85         51.64         4.93 o                         
   6   8  -1        244.28        259.83         7.44 o                         
   7   8  -1        517.52        519.77        14.99 o                         
   8   8  -1       1453.12       1356.84        23.03 o                         
   9   8  -1         27.44         18.74         7.05 o                         
  10   8  -1        325.54        302.25        12.44 o                         
  11   8  -1       2214.33       2089.01        34.36 o                         
  12   8  -1        402.71        369.12        16.97 o                         
  13   8  -1        644.98        691.12        35.29 o                         
  14   8  -1        203.21        216.10        19.34 o                         
  15   8  -1        384.87        389.82        24.35 o                         
  16   8  -1        145.14        157.05        19.63 o                         
  17   8  -1         57.77         55.29        21.57 o                         
  18   8  -1        149.36        119.12        25.71 o                         
  19   8  -1         44.88         92.43        32.23 o                         
   1   9  -1         78.45         82.80         5.70 o                         
   2   9  -1        383.88        389.62        11.37 o                         
   3   9  -1        420.74        424.22        12.80 o                         
   4   9  -1       3724.02       3605.51        38.40 o                         
   5   9  -1        899.10        912.87        12.59 o                         
   6   9  -1       3843.52       3742.50        33.89 o                         
   7   9  -1         82.76         73.25         8.47 o                         
   8   9  -1        559.67        565.40        16.19 o                         
   9   9  -1        151.79        153.65        16.94 o                         
  10   9  -1        102.85        132.12        13.05 o                         
  11   9  -1        644.27        632.45        24.03 o                         
  12   9  -1         31.32         21.62        11.70 o                         
  13   9  -1         43.21         37.44        14.31 o                         
  14   9  -1        561.07        575.56        44.45 o                         
  15   9  -1        153.99        148.41        23.48 o                         
  16   9  -1         16.42         30.51        17.82 o                         
  17   9  -1        128.62        227.01        29.78 o                         
  18   9  -1         10.12        -18.75        18.75 o                         
   1  10  -1        126.40        120.85        11.51 o                         
   2  10  -1       1033.52       1015.12        14.71 o                         
   3  10  -1        159.18        137.78         9.37 o                         
   4  10  -1        638.51        591.69        26.89 o                         
   5  10  -1        671.68        695.34        54.49 o                         
   6  10  -1        112.42        120.02         8.33 o                         
   7  10  -1        599.11        601.18        16.47 o                         
   8  10  -1        406.22        384.49        14.93 o                         
   9  10  -1         25.08         25.13        14.18 o                         
  10  10  -1         55.04         67.70        10.93 o                         
  11  10  -1        160.93        182.79        15.10 o                         
  12  10  -1        419.93        481.19        25.04 o                         
  13  10  -1          9.82         30.04        18.77 o                         
  14  10  -1        255.20        298.22        23.96 o                         
  15  10  -1        181.86        165.16        22.72 o                         
  16  10  -1         30.05         16.87        20.60 o                         
  17  10  -1         89.43         94.21        24.88 o                         
   1  11  -1         47.94         40.12         6.55 o                         
   2  11  -1         31.89         36.90         5.88 o                         
   3  11  -1        496.81        439.90        12.75 o                         
   4  11  -1        124.94        129.51        16.71 o                         
   5  11  -1        497.35        424.75        35.76 o                         
   6  11  -1         52.09         76.90        16.12 o                         
   7  11  -1        194.48        234.16        14.64 o                         
   8  11  -1        215.64        194.26        14.26 o                         
   9  11  -1         20.48         17.36        11.82 o                         
  10  11  -1        152.37        165.44        16.69 o                         
  11  11  -1        205.72        237.71        18.71 o                         
  12  11  -1         43.03         55.96        20.74 o                         
  13  11  -1        255.79        324.70        24.51 o                         
  14  11  -1        210.88        268.34        22.47 o                         
  15  11  -1         92.15         90.01        21.87 o                         
   1  12  -1        791.62        776.64        36.44 o                         
   2  12  -1          4.20          0.38         7.67 o                         
   3  12  -1       1033.30        935.68        27.71 o                         
   4  12  -1        371.95        348.94        29.44 o                         
   5  12  -1        217.54        269.41        22.52 o                         
   6  12  -1         82.12         95.79        17.98 o                         
   7  12  -1        184.87        173.21        23.12 o                         
   8  12  -1         94.27         69.73        12.76 o                         
   9  12  -1         33.68         38.98        11.15 o                         
  10  12  -1         39.37         61.55        13.65 o                         
  11  12  -1        172.08        171.84        21.00 o                         
  12  12  -1        301.40        302.46        51.95 o                         
  13  12  -1        136.26        157.99        38.21 o                         
   1  13  -1         45.68         54.27        10.11 o                         
   2  13  -1        183.75        185.45        13.31 o                         
   3  13  -1        184.36        163.12        18.59 o                         
   4  13  -1        179.26        213.48        22.72 o                         
   5  13  -1         11.84         13.33        18.18 o                         
   6  13  -1          2.87          2.04        14.65 o                         
   7  13  -1         68.81         71.31        18.24 o                         
   8  13  -1         74.97        124.11        25.23 o                         
   9  13  -1         41.38         17.91        25.19 o                         
  10  13  -1         30.25         22.68        26.64 o                         
  11  13  -1         92.30         82.13        48.59 o                         
   1  14  -1         56.60         14.62        16.91 o                         
   2  14  -1         87.29        134.03        26.16 o                         
   3  14  -1        209.19        219.45        25.36 o                         
   4  14  -1        194.59        272.14        23.75 o                         
   5  14  -1         14.60         15.04        34.20 o                         
   6  14  -1          2.27          1.58        19.19 o                         
   7  14  -1          9.93         -5.96        33.12 o                         
   8  14  -1         61.78         55.70        35.59 o                         
   4   0   0       3424.60       3076.18        30.42 o                         
   6   0   0         18.31         16.79         6.01 o                         
   8   0   0       1107.96       1170.74        26.53 o                         
  10   0   0        634.63        620.61        22.74 o                         
  12   0   0        974.95       1175.61        30.51 o                         
  14   0   0        367.91        406.05        24.04 o                         
  16   0   0         77.34         79.72        19.31 o                         
  18   0   0         26.02         15.73        17.94 o                         
  20   0   0         66.14         37.87        33.12 o                         
  22   0   0          0.39         24.30        42.34 o                         
   2   1   0       1172.25        934.95        21.96 o                         
   3   1   0       8564.46       7907.94        42.83 o                         
   4   1   0      12655.37      11641.03        64.78 o                         
   5   1   0       1386.26       1156.11        10.36 o                         
   6   1   0       2520.98       2539.09        20.04 o                         
   7   1   0          3.45          1.16         3.45 o                         
   8   1   0       1715.07       1853.64        23.47 o                         
   9   1   0        376.37        398.10         8.46 o                         
  10   1   0        784.07        846.68        12.82 o                         
  11   1   0         47.11         55.17         4.60 o                         
  12   1   0         25.33         28.80         5.15 o                         
  13   1   0        362.55        364.21        14.70 o                         
  14   1   0        209.20        215.21        13.57 o                         
  15   1   0          3.09          4.19         9.63 o                         
  16   1   0       1439.91       1384.19        32.59 o                         
  17   1   0       2828.89       2719.10        44.93 o                         
  18   1   0        355.26        387.75        31.03 o                         
  19   1   0          6.31         -2.71        17.32 o                         
  20   1   0        131.99        149.29        21.63 o                         
  21   1   0        176.31        225.51        23.31 o                         
  22   1   0        176.21        272.72        31.63 o                         
  23   1   0         23.62         16.07        27.19 o                         
   0   2   0       3475.85       3166.55        52.13 o                         
   1   2   0       4005.62       3616.23        29.57 o                         
   2   2   0       2781.64       2570.25        21.16 o                         
   3   2   0        482.20        460.30         5.30 o                         
   4   2   0        479.06        458.50         6.04 o                         
   5   2   0        173.93        177.95         4.83 o                         
   6   2   0         16.51         16.05         4.07 o                         
   7   2   0       1202.19       1160.06        15.08 o                         
   8   2   0        679.24        720.27        13.02 o                         
   9   2   0       5794.03       6032.82        49.62 o                         
  10   2   0       3033.19       3357.11        33.14 o                         
  11   2   0        598.38        541.76        14.45 o                         
  12   2   0        313.91        304.86        13.64 o                         
  13   2   0       6328.68       6006.66        62.65 o                         
  14   2   0       1243.34       1227.23        25.70 o                         
  15   2   0        134.44        158.90        12.85 o                         
  16   2   0        362.71        369.28        17.82 o                         
  17   2   0         43.34         52.42        19.06 o                         
  18   2   0          0.38         -9.27        12.22 o                         
  19   2   0          1.34        -12.29        12.29 o                         
  20   2   0          1.19          9.69        16.16 o                         
  21   2   0        137.10        115.29        22.48 o                         
  22   2   0          4.96         -2.70        20.97 o                         
  23   2   0        125.01        171.92        45.00 o                         
   0   3   0          1.61         -3.68         3.68 o                         
   1   3   0       4560.80       4337.00        32.50 o                         
   2   3   0          5.70          8.45         3.64 o                         
   3   3   0      10156.25       9714.88        72.83 o                         
   4   3   0       9397.61       8882.18        55.24 o                         
   5   3   0       1774.26       1788.21        14.12 o                         
   6   3   0          1.75          5.07         3.79 o                         
   7   3   0       1027.63       1071.28        12.58 o                         
   8   3   0       3288.13       3514.94        31.87 o                         
   9   3   0          0.97          1.70         5.25 o                         
  10   3   0         63.03         68.60         7.28 o                         
  11   3   0         11.29          8.87         6.47 o                         
  12   3   0         16.39         20.15         8.91 o                         
  13   3   0          7.05          7.41         8.09 o                         
  14   3   0        804.52        797.34        21.18 o                         
  15   3   0        616.52        593.08        22.91 o                         
  16   3   0         11.75         24.13        12.75 o                         
  17   3   0        180.44        181.33        17.29 o                         
  18   3   0          0.10        -13.52        13.52 o                         
  19   3   0        684.94        613.26        30.96 o                         
  20   3   0        168.92        136.62        20.63 o                         
  21   3   0        139.31        143.59        27.06 o                         
  22   3   0          0.37         -0.42        22.20 o                         
   0   4   0       1920.37       1827.12        27.23 o                         
   1   4   0      27401.81      27689.67       210.29 o                         
   2   4   0        608.29        568.27         9.55 o                         
   3   4   0         14.04         25.34         3.36 o                         
   4   4   0         62.13         74.68         4.51 o                         
   5   4   0        104.16        105.69         4.15 o                         
   6   4   0          5.43          5.03         3.38 o                         
   7   4   0         36.37         28.11         4.43 o                         
   8   4   0        354.19        373.75         9.93 o                         
   9   4   0       2904.42       3054.39        25.70 o                         
  10   4   0        412.48        430.51        11.03 o                         
  11   4   0       1173.97       1252.92        20.77 o                         
  12   4   0        729.47        724.16        25.79 o                         
  13   4   0       2498.23       2399.69        36.53 o                         
  14   4   0        471.63        476.35        19.21 o                         
  15   4   0       2307.99       2213.10        40.75 o                         
  16   4   0        287.62        265.56        21.95 o                         
  17   4   0         44.45         65.24        16.91 o                         
  18   4   0          9.89          1.23        14.97 o                         
  19   4   0         17.31         19.63        16.02 o                         
  20   4   0        181.76        233.49        23.19 o                         
  21   4   0         38.48         14.52        20.22 o                         
  22   4   0        435.30        538.37        47.07 o                         
   0   5   0          6.31          9.41         4.70 o                         
   1   5   0       1095.22       1083.99        11.34 o                         
   2   5   0       1272.73       1251.60        15.09 o                         
   3   5   0        908.40        936.71        13.56 o                         
   4   5   0        370.92        385.23         6.97 o                         
   5   5   0       1209.19       1149.38        14.44 o                         
   6   5   0       1028.61       1144.25        14.42 o                         
   7   5   0        598.29        696.79        11.31 o                         
   8   5   0       1008.00       1151.99        15.19 o                         
   9   5   0        295.17        323.99         8.48 o                         
  10   5   0        396.70        396.71         9.87 o                         
  11   5   0          0.12          0.14         5.47 o                         
  12   5   0          5.83          0.99         6.44 o                         
  13   5   0          0.47         -6.92         7.40 o                         
  14   5   0        659.08        593.33        22.54 o                         
  15   5   0         64.61         56.79        14.34 o                         
  16   5   0          0.95         -5.30        12.71 o                         
  17   5   0          5.92          0.74        14.66 o                         
  18   5   0         35.99         37.00        21.94 o                         
  19   5   0        246.28        223.84        23.93 o                         
  20   5   0        329.51        347.08        33.11 o                         
  21   5   0         92.05        121.26        34.57 o                         
   0   6   0      13252.76      14521.50       154.62 o                         
   1   6   0       3672.99       3723.64        31.59 o                         
   2   6   0        151.58        173.42         9.76 o                         
   3   6   0        123.42        130.99         6.46 o                         
   4   6   0        196.06        219.01         4.72 o                         
   5   6   0          0.14         -3.09         3.09 o                         
   6   6   0          5.28          2.61         4.43 o                         
   7   6   0         82.35         90.75         6.54 o                         
   8   6   0        970.03        940.50        15.01 o                         
   9   6   0        364.37        358.81         9.31 o                         
  10   6   0       2336.69       2303.21        24.91 o                         
  11   6   0          0.20         -5.48         5.48 o                         
  12   6   0        238.84        244.41        12.30 o                         
  13   6   0          1.66         -0.34        10.93 o                         
  14   6   0        537.82        462.74        22.82 o                         
  15   6   0        289.37        301.99        26.55 o                         
  16   6   0        904.94        910.61        32.55 o                         
  17   6   0         31.21         34.07        16.51 o                         
  18   6   0          4.43          0.43        15.90 o                         
  19   6   0         64.36         43.46        20.39 o                         
  20   6   0        169.98        166.90        27.59 o                         
  21   6   0        201.49        177.47        32.62 o                         
   0   7   0          0.44         -5.10         5.10 o                         
   1   7   0         86.09         90.81         4.47 o                         
   2   7   0         42.23         48.53         3.47 o                         
   3   7   0          0.34         -3.02         5.17 o                         
   4   7   0        945.47        915.55        11.16 o                         
   5   7   0        278.99        298.34         6.34 o                         
   6   7   0         33.81         35.17         4.47 o                         
   7   7   0        272.31        238.65         8.96 o                         
   8   7   0        527.13        533.36        13.06 o                         
   9   7   0        963.60        898.88        15.86 o                         
  10   7   0        393.80        382.93        12.85 o                         
  11   7   0        131.97        107.32         9.98 o                         
  12   7   0          0.37         -6.44         7.52 o                         
  13   7   0        141.28        128.74        14.94 o                         
  14   7   0         47.21         36.11        20.51 o                         
  15   7   0         19.13          8.05        14.09 o                         
  16   7   0          8.98        -10.44        14.32 o                         
  17   7   0        685.41        637.22        45.78 o                         
  18   7   0        320.60        319.94        29.80 o                         
  19   7   0        147.35        194.05        29.24 o                         
  20   7   0        269.60        349.16        38.28 o                         
   0   8   0        512.29        481.58        19.89 o                         
   1   8   0       1212.06       1128.66        14.19 o                         
   2   8   0         13.91         17.65         3.79 o                         
   3   8   0          2.07         -4.71         4.71 o                         
   4   8   0         21.86         27.17         3.82 o                         
   5   8   0         14.72         14.27         3.17 o                         
   6   8   0          0.11         -0.89         3.65 o                         
   7   8   0          0.02         -1.54         4.51 o                         
   8   8   0        336.62        346.80        11.81 o                         
   9   8   0        150.00        149.98         9.63 o                         
  10   8   0       2878.65       2657.20        32.64 o                         
  11   8   0        270.16        238.56        14.03 o                         
  12   8   0       1392.99       1313.06        29.49 o                         
  13   8   0       1364.36       1270.84        35.27 o                         
  14   8   0       1558.16       1349.21        37.76 o                         
  15   8   0        648.21        673.91        30.93 o                         
  16   8   0         73.90         58.29        16.64 o                         
  17   8   0          3.42          3.92        15.06 o                         
  18   8   0          2.21          5.91        25.53 o                         
  19   8   0          3.54        -11.73        31.48 o                         
   0   9   0          3.29          4.58         6.59 o                         
   1   9   0         10.99         17.18         4.29 o                         
   2   9   0        119.92        120.11         5.07 o                         
   3   9   0        338.15        340.39        14.98 o                         
   4   9   0       3109.53       3097.62        43.69 o                         
   5   9   0       2774.97       2838.28        32.61 o                         
   6   9   0        563.66        610.44        12.86 o                         
   7   9   0         17.69         17.68         5.79 o                         
   8   9   0       1985.81       1830.55        28.19 o                         
   9   9   0          6.73         -4.15         8.88 o                         
  10   9   0          6.84         -2.34         9.30 o                         
  11   9   0         53.83         54.14        12.24 o                         
  12   9   0         37.34         42.69        12.21 o                         
  13   9   0          7.59        -17.68        18.18 o                         
  14   9   0        419.03        395.23        26.16 o                         
  15   9   0         67.49         44.67        16.53 o                         
  16   9   0          1.41          2.33        17.02 o                         
  17   9   0        589.78        680.78        52.29 o                         
  18   9   0        335.73        365.37        71.86 o                         
   0  10   0        282.60        320.90        14.84 o                         
   1  10   0       3938.70       3605.60        36.79 o                         
   2  10   0        599.93        545.66        10.22 o                         
   3  10   0         97.12         72.69         8.21 o                         
   4  10   0        258.17        262.14        21.93 o                         
   5  10   0         86.29        112.17        16.08 o                         
   6  10   0         12.21         23.42         8.24 o                         
   7  10   0         98.18         83.25         6.76 o                         
   8  10   0         85.68         85.24         9.16 o                         
   9  10   0          3.19          9.00         8.02 o                         
  10  10   0          7.39        -11.57        11.57 o                         
  11  10   0         51.79         47.53        12.36 o                         
  12  10   0         25.61         33.46        13.11 o                         
  13  10   0         57.73         46.67        21.14 o                         
  14  10   0        900.69        976.53        61.25 o                         
  15  10   0          0.01         -6.27        16.34 o                         
  16  10   0         25.14          0.48        21.75 o                         
  17  10   0          6.34          2.53        23.60 o                         
   0  11   0         44.08         50.38        10.85 o                         
   1  11   0        104.91        104.57         7.87 o                         
   2  11   0          3.10          5.65         9.65 o                         
   3  11   0        116.84         83.19        12.55 o                         
   4  11   0         11.79        -11.09        11.09 o                         
   5  11   0         30.41         24.51        13.83 o                         
   6  11   0        732.26        777.83        33.03 o                         
   7  11   0        187.72        186.47        21.52 o                         
   8  11   0        318.21        332.71        25.61 o                         
   9  11   0         40.45         22.02        18.97 o                         
  10  11   0         67.21         63.68        17.19 o                         
  11  11   0          0.37          9.28        13.52 o                         
  12  11   0          0.06         29.41        14.16 o                         
  13  11   0         14.14          5.49        15.04 o                         
  14  11   0        116.10        151.53        21.25 o                         
  15  11   0         21.04         36.23        28.06 o                         
   0  12   0       2644.48       2511.08        51.96 o                         
   1  12   0        818.08        736.53        17.73 o                         
   2  12   0          0.90          9.99         8.43 o                         
   3  12   0       1278.07       1141.48        28.33 o                         
   4  12   0        101.33        116.07        22.33 o                         
   5  12   0          8.61         -2.35        15.72 o                         
   6  12   0         10.75          4.18        15.47 o                         
   7  12   0         35.24         19.38        16.24 o                         
   8  12   0         71.64         74.73        15.61 o                         
   9  12   0          4.10         -9.58        16.00 o                         
  10  12   0        534.86        647.61        28.94 o                         
  11  12   0        755.05        825.35        40.83 o                         
  12  12   0        175.43        237.67        28.17 o                         
  13  12   0          1.68          0.59        21.90 o                         
   0  13   0         14.37         35.59        16.33 o                         
   1  13   0          1.05         -0.25         8.76 o                         
   2  13   0        174.47        175.63        21.99 o                         
   3  13   0        576.55        573.69        29.24 o                         
   4  13   0        339.90        278.90        23.01 o                         
   5  13   0        191.61        219.43        23.75 o                         
   6  13   0        450.21        409.23        30.10 o                         
   7  13   0         25.03         25.02        17.81 o                         
   8  13   0         26.64         39.01        23.97 o                         
   9  13   0         20.15         15.31        44.49 o                         
  10  13   0          2.24         36.96        35.59 o                         
  11  13   0          0.86         -9.58        32.85 o                         
   0  14   0        390.41        398.57        31.48 o                         
   1  14   0         47.16         97.24        16.60 o                         
   2  14   0        411.07        481.82        33.90 o                         
   3  14   0        222.36        304.16        24.11 o                         
   4  14   0        125.99        144.42        19.89 o                         
   5  14   0          3.92         15.86        19.07 o                         
   6  14   0          3.36         21.29        25.34 o                         
   7  14   0          1.16         17.02        26.96 o                         
   8  14   0         99.88         74.60        28.07 o                         
   4   0   1       5906.67       5268.56        47.60 o                         
   6   0   1       1403.37       1418.61        21.20 o                         
   8   0   1        695.53        750.33        19.90 o                         
  10   0   1       1875.91       1882.98        32.87 o                         
  12   0   1       1977.33       1867.58        38.69 o                         
  14   0   1         46.03         36.16        13.42 o                         
  16   0   1        848.70        820.81        23.76 o                         
  18   0   1       1040.63        976.47        42.46 o                         
  20   0   1         13.97         30.94        27.30 o                         
  22   0   1        143.76        117.02        32.18 o                         
   2   1   1       1310.03       1145.92         8.81 o                         
   3   1   1       1149.51       1055.55         9.00 o                         
   4   1   1       5196.74       4868.02        28.47 o                         
   5   1   1        771.95        702.93         9.08 o                         
   6   1   1       1534.17       1451.40        16.22 o                         
   7   1   1       4107.86       4112.65        33.65 o                         
   8   1   1       1454.98       1617.29        20.04 o                         
   9   1   1        692.99        678.14        12.67 o                         
  10   1   1       1628.62       1826.36        20.91 o                         
  11   1   1       1144.97       1196.42        17.98 o                         
  12   1   1        601.56        650.44        15.08 o                         
  13   1   1       2146.18       2138.53        25.03 o                         
  14   1   1        306.40        306.32        13.33 o                         
  15   1   1       1866.33       1796.10        23.84 o                         
  16   1   1        674.36        579.91        22.68 o                         
  17   1   1        529.43        492.95        22.35 o                         
  18   1   1        493.77        510.77        25.32 o                         
  19   1   1         10.63         -0.06        13.61 o                         
  20   1   1         14.94         19.75        15.73 o                         
  21   1   1        234.24        260.68        24.33 o                         
  22   1   1        468.41        595.10        42.19 o                         
  23   1   1        353.67        378.76        41.90 o                         
   1   2   1        781.79        721.10         6.80 o                         
   2   2   1      11874.71      10989.87        67.72 o                         
   3   2   1       2959.75       2810.27        18.33 o                         
   4   2   1       1899.68       1791.84        13.66 o                         
   5   2   1        374.29        394.93         6.07 o                         
   6   2   1       4415.92       4202.15        28.62 o                         
   7   2   1      10351.56      10497.07        67.26 o                         
   8   2   1        736.34        768.83        11.44 o                         
   9   2   1       3503.72       3828.34        31.46 o                         
  10   2   1        361.13        376.37         9.09 o                         
  11   2   1        754.68        742.11        12.72 o                         
  12   2   1         76.88         87.67         6.26 o                         
  13   2   1        310.02        277.43        11.01 o                         
  14   2   1       1173.63       1129.22        24.68 o                         
  15   2   1        513.49        480.98        18.83 o                         
  16   2   1        818.97        821.86        23.89 o                         
  17   2   1         37.63         50.46        14.02 o                         
  18   2   1        415.45        404.74        22.97 o                         
  19   2   1          1.20         21.43        14.13 o                         
  20   2   1         88.03         98.27        18.97 o                         
  21   2   1        200.61        229.40        27.37 o                         
  22   2   1        227.13        316.35        33.47 o                         
   1   3   1      46973.64      44801.44       279.18 o                         
   2   3   1       1536.72       1446.38        14.11 o                         
   3   3   1       5472.32       5235.56        37.44 o                         
   4   3   1       1232.93       1175.70        10.45 o                         
   5   3   1         95.90        102.13         4.17 o                         
   6   3   1       3671.91       4049.15        30.32 o                         
   7   3   1        111.75        127.95         5.54 o                         
   8   3   1         89.05         85.79         6.49 o                         
   9   3   1        293.82        330.12        10.52 o                         
  10   3   1        258.93        282.30        10.60 o                         
  11   3   1         91.45        112.98         8.86 o                         
  12   3   1       1130.55       1190.74        23.50 o                         
  13   3   1          1.01          8.06         8.40 o                         
  14   3   1        973.69        948.87        22.93 o                         
  15   3   1        186.28        189.25        13.65 o                         
  16   3   1        162.87        128.55        15.44 o                         
  17   3   1         53.86         21.41        13.01 o                         
  18   3   1        110.79        152.80        17.40 o                         
  19   3   1        186.63        197.51        24.89 o                         
  20   3   1        380.15        398.77        27.03 o                         
  21   3   1         77.65         77.06        24.62 o                         
  22   3   1         33.02         14.31        22.47 o                         
   1   4   1        597.18        611.37         7.10 o                         
   2   4   1        268.24        234.71         5.34 o                         
   3   4   1        155.91        174.70         4.88 o                         
   4   4   1        293.72        268.03        10.37 o                         
   5   4   1       2688.13       2702.71        22.32 o                         
   6   4   1         53.34         47.63         3.77 o                         
   7   4   1        228.05        248.17         7.79 o                         
   8   4   1        161.25        172.08         6.98 o                         
   9   4   1       1712.13       1783.66        19.19 o                         
  10   4   1        184.56        195.54         7.64 o                         
  11   4   1        464.82        462.75        14.10 o                         
  12   4   1         77.11         52.07         9.12 o                         
  13   4   1        121.67        112.08        12.85 o                         
  14   4   1        212.64        186.32        14.02 o                         
  15   4   1       1685.95       1626.84        37.81 o                         
  16   4   1        501.26        514.54        24.26 o                         
  17   4   1        691.04        671.85        30.35 o                         
  18   4   1         98.83         73.96        17.33 o                         
  19   4   1        161.18        164.72        20.33 o                         
  20   4   1        350.69        426.12        29.01 o                         
  21   4   1         20.12         30.55        27.97 o                         
  22   4   1        102.21        111.82        31.29 o                         
   1   5   1       1885.77       1971.40        16.22 o                         
   2   5   1       1517.62       1474.90        17.04 o                         
   3   5   1        850.50        907.32        10.33 o                         
   4   5   1         77.57         76.52         4.88 o                         
   5   5   1       2957.19       3121.84        30.95 o                         
   6   5   1       1324.42       1279.05        15.37 o                         
   7   5   1        558.43        579.95        10.17 o                         
   8   5   1       2600.15       2717.19        26.09 o                         
   9   5   1        507.82        499.95        10.24 o                         
  10   5   1        935.10        995.53        14.52 o                         
  11   5   1        184.84        186.53         8.49 o                         
  12   5   1         65.00         69.05        10.22 o                         
  13   5   1        284.58        312.34        13.71 o                         
  14   5   1       1942.92       1869.30        36.39 o                         
  15   5   1        758.39        746.09        29.22 o                         
  16   5   1        317.73        283.56        21.54 o                         
  17   5   1         22.77          1.93        16.32 o                         
  18   5   1        475.18        377.84        25.19 o                         
  19   5   1        125.60        190.56        22.72 o                         
  20   5   1        214.03        214.21        43.07 o                         
  21   5   1         75.52         98.51        25.43 o                         
   1   6   1        688.12        710.44        11.70 o                         
   2   6   1       4432.79       4766.80        41.88 o                         
   3   6   1       1002.21       1019.08        13.24 o                         
   4   6   1        612.54        680.33         8.87 o                         
   5   6   1        523.24        564.42         9.31 o                         
   6   6   1       2515.42       2735.77        26.97 o                         
   7   6   1        354.46        398.40        10.78 o                         
   8   6   1        952.85        979.80        15.37 o                         
   9   6   1        250.78        266.39         8.55 o                         
  10   6   1       1089.76       1027.52        15.87 o                         
  11   6   1        564.94        542.84        13.48 o                         
  12   6   1        889.58        843.38        16.54 o                         
  13   6   1        670.54        619.78        27.64 o                         
  14   6   1        120.43        117.56        15.41 o                         
  15   6   1        175.17        155.24        17.40 o                         
  16   6   1       1471.88       1528.07        39.44 o                         
  17   6   1         84.15         95.91        18.79 o                         
  18   6   1         24.30         11.38        16.43 o                         
  19   6   1         75.85         66.26        28.25 o                         
  20   6   1        154.33        134.07        39.12 o                         
  21   6   1        115.47        112.81        29.95 o                         
   1   7   1        543.35        571.75         9.20 o                         
   2   7   1         60.88         70.20         3.27 o                         
   3   7   1       1255.44       1224.50        17.52 o                         
   4   7   1         71.25         82.92         4.73 o                         
   5   7   1         25.02         20.92         3.42 o                         
   6   7   1        673.72        710.71        13.25 o                         
   7   7   1        792.67        746.22        14.18 o                         
   8   7   1       1241.85       1170.09        18.34 o                         
   9   7   1        390.82        376.10        11.42 o                         
  10   7   1        525.59        496.69        14.31 o                         
  11   7   1        973.58        868.40        18.25 o                         
  12   7   1        998.34        982.87        25.96 o                         
  13   7   1       2203.85       2085.52        41.43 o                         
  14   7   1        199.40        195.07        19.15 o                         
  15   7   1         12.11        -12.68        21.32 o                         
  16   7   1        100.88        109.23        19.15 o                         
  17   7   1         85.95         95.21        18.42 o                         
  18   7   1         10.24          3.89        17.24 o                         
  19   7   1         10.78         10.78        20.94 o                         
  20   7   1        206.10        235.73        35.18 o                         
   1   8   1        123.71        118.32         5.43 o                         
   2   8   1        130.43        161.63         5.21 o                         
   3   8   1        456.65        432.34        10.48 o                         
   4   8   1        356.05        367.71         9.12 o                         
   5   8   1         46.39         50.35         3.82 o                         
   6   8   1        244.18        259.67         7.47 o                         
   7   8   1        516.79        519.31        11.55 o                         
   8   8   1       1453.48       1358.72        21.16 o                         
   9   8   1         27.50         40.67         7.50 o                         
  10   8   1        324.99        329.23        12.82 o                         
  11   8   1       2214.17       2077.14        33.99 o                         
  12   8   1        402.89        381.80        16.97 o                         
  13   8   1        644.50        648.56        27.64 o                         
  14   8   1        203.19        187.80        19.14 o                         
  15   8   1        385.34        377.84        24.70 o                         
  16   8   1        145.11        181.78        20.02 o                         
  17   8   1         57.75         68.77        18.24 o                         
  18   8   1        149.38         94.45        31.55 o                         
  19   8   1         44.81         42.50        28.57 o                         
   1   9   1         78.74         79.55         5.47 o                         
   2   9   1        383.07        383.97         8.21 o                         
   3   9   1        420.19        429.83        20.00 o                         
   4   9   1       3724.42       3641.08        40.60 o                         
   5   9   1        899.53        902.09        17.90 o                         
   6   9   1       3843.47       3729.59        33.49 o                         
   7   9   1         82.87         79.15         9.02 o                         
   8   9   1        559.80        581.07        15.75 o                         
   9   9   1        152.13        144.02        11.82 o                         
  10   9   1        102.37        111.10        11.73 o                         
  11   9   1        644.04        656.23        22.14 o                         
  12   9   1         31.19         22.48        12.12 o                         
  13   9   1         43.17         37.26        14.57 o                         
  14   9   1        559.77        521.64        40.30 o                         
  15   9   1        153.64        145.91        20.53 o                         
  16   9   1         16.55        -13.82        22.23 o                         
  17   9   1        128.84        241.01        36.51 o                         
  18   9   1         10.16        -23.35        23.35 o                         
   1  10   1        126.43        114.07         6.76 o                         
   2  10   1       1033.67       1006.94        14.53 o                         
   3  10   1        159.56        140.09        13.05 o                         
   4  10   1        639.77        610.48        14.64 o                         
   5  10   1        672.19        656.79        15.62 o                         
   6  10   1        112.42        124.35         9.25 o                         
   7  10   1        598.48        574.00        13.82 o                         
   8  10   1        406.08        411.21        15.20 o                         
   9  10   1         24.94         20.64         8.37 o                         
  10  10   1         55.27         52.14        11.83 o                         
  11  10   1        160.87        175.87        17.18 o                         
  12  10   1        420.37        480.87        24.93 o                         
  13  10   1          9.79         20.32        13.80 o                         
  14  10   1        255.48        274.21        35.63 o                         
  15  10   1        181.77        201.19        25.82 o                         
  16  10   1         29.97         57.76        25.06 o                         
  17  10   1         89.39        174.47        32.23 o                         
   1  11   1         47.76         46.58         7.08 o                         
   2  11   1         32.10         29.46         5.52 o                         
   3  11   1        496.02        440.43        18.57 o                         
   4  11   1        124.86        133.95         8.35 o                         
   5  11   1        497.21        446.00        26.42 o                         
   6  11   1         52.04         64.42        10.92 o                         
   7  11   1        194.27        232.36        14.90 o                         
   8  11   1        216.91        212.00        15.54 o                         
   9  11   1         20.38         35.81        13.90 o                         
  10  11   1        151.76        135.20        16.86 o                         
  11  11   1        205.53        229.95        22.89 o                         
  12  11   1         43.10         54.22        19.13 o                         
  13  11   1        256.12        272.42        27.19 o                         
  14  11   1        211.33        218.97        25.23 o                         
  15  11   1         92.18        146.61        31.18 o                         
   1  12   1        791.95        772.40        25.10 o                         
   2  12   1          4.26          8.01        11.07 o                         
   3  12   1       1032.05        938.92        24.56 o                         
   4  12   1        372.01        367.42        15.48 o                         
   5  12   1        217.74        240.70        23.55 o                         
   6  12   1         82.13         61.39        19.08 o                         
   7  12   1        185.22        167.71        22.32 o                         
   8  12   1         94.14         61.80        11.90 o                         
   9  12   1         33.87         28.18        11.85 o                         
  10  12   1         39.47         36.22        14.41 o                         
  11  12   1        172.18        155.67        23.00 o                         
  12  12   1        301.36        314.37        29.84 o                         
  13  12   1        136.43        129.66        30.11 o                         
   1  13   1         45.80         59.10        14.22 o                         
   2  13   1        183.73        197.17        14.07 o                         
   3  13   1        184.63        155.82        12.71 o                         
   4  13   1        179.33        142.31        20.04 o                         
   5  13   1         11.79         27.11        16.19 o                         
   6  13   1          2.89         11.26        16.66 o                         
   7  13   1         69.09         74.27        20.16 o                         
   8  13   1         75.05         88.25        28.25 o                         
   9  13   1         41.98         30.80        25.17 o                         
  10  13   1         30.26        -16.43        32.85 o                         
  11  13   1         92.58         83.50        41.06 o                         
   1  14   1         56.64         50.53        20.15 o                         
   2  14   1         87.11        127.04        21.82 o                         
   3  14   1        209.10        233.20        23.47 o                         
   4  14   1        194.43        190.28        22.92 o                         
   5  14   1         14.55         -9.72        33.54 o                         
   6  14   1          2.27         -6.66        20.71 o                         
   7  14   1         10.05         31.13        23.97 o                         
   8  14   1         61.52         73.42        27.87 o                         
   2   0   2       2080.76       1845.57        18.73 o                         
   4   0   2       2215.75       2021.68        20.53 o                         
   6   0   2       1302.82       1287.19        20.46 o                         
   8   0   2        555.01        641.72        18.98 o                         
  10   0   2        318.31        328.79        15.85 o                         
  12   0   2         68.19         50.58        12.09 o                         
  14   0   2        406.01        362.51        22.38 o                         
  16   0   2       5326.71       5042.48        90.46 o                         
  18   0   2         92.48         47.12        18.60 o                         
  20   0   2        106.87         61.19        28.49 o                         
  22   0   2        291.37        306.21        46.34 o                         
   0   1   2       9596.32       8638.65       257.73 o                         
   1   1   2       6349.77       5620.97        31.00 o                         
   2   1   2        458.95        443.87         5.60 o                         
   3   1   2       5887.92       5369.43        33.74 o                         
   4   1   2       2299.58       2170.59        16.78 o                         
   5   1   2       3190.49       3058.67        24.30 o                         
   6   1   2        502.90        519.84         9.95 o                         
   7   1   2        429.94        421.57        10.13 o                         
   8   1   2       1107.94       1161.01        17.01 o                         
   9   1   2       2019.24       2023.23        23.61 o                         
  10   1   2       1705.36       1773.15        27.17 o                         
  11   1   2       1856.20       1961.89        25.94 o                         
  12   1   2        159.03        161.97        12.70 o                         
  13   1   2         65.08         65.16         7.76 o                         
  14   1   2        596.25        588.02        15.26 o                         
  15   1   2       1811.09       1718.79        26.97 o                         
  16   1   2        316.33        273.57        13.21 o                         
  17   1   2         74.75         72.50        13.54 o                         
  18   1   2        132.48        117.51        18.05 o                         
  19   1   2         18.21         21.47        16.74 o                         
  20   1   2         21.06          6.62        16.41 o                         
  21   1   2        146.10        195.93        22.35 o                         
  22   1   2         27.93         36.11        23.60 o                         
  23   1   2         36.31         91.85        42.88 o                         
   0   2   2        386.94        390.27         6.16 o                         
   1   2   2         69.50         59.09         2.46 o                         
   2   2   2      10105.26       9422.46        53.69 o                         
   3   2   2       4292.37       4054.17        24.84 o                         
   4   2   2       4178.40       4007.06        27.02 o                         
   5   2   2       1164.55       1185.67        13.21 o                         
   6   2   2         15.74         13.14         3.56 o                         
   7   2   2      10496.81      11012.17        67.91 o                         
   8   2   2        599.68        660.53        12.55 o                         
   9   2   2       2414.93       2614.18        24.46 o                         
  10   2   2        504.86        520.10        10.95 o                         
  11   2   2        251.98        277.50         9.05 o                         
  12   2   2          1.01         -4.98         4.98 o                         
  13   2   2         67.41         82.47         8.21 o                         
  14   2   2       1405.29       1286.77        20.39 o                         
  15   2   2        847.31        732.78        20.11 o                         
  16   2   2        486.61        511.36        20.38 o                         
  17   2   2        572.00        550.35        24.99 o                         
  18   2   2        118.89        110.30        16.80 o                         
  19   2   2        152.93        177.21        18.70 o                         
  20   2   2        319.25        333.10        26.52 o                         
  21   2   2        541.61        474.02        39.74 o                         
  22   2   2        105.40         85.19        32.80 o                         
   0   3   2      17506.25      17154.23       124.69 o                         
   1   3   2       1914.48       1917.45        13.77 o                         
   2   3   2       3855.04       3603.16        24.24 o                         
   3   3   2       2759.00       2569.10        20.29 o                         
   4   3   2         18.02         16.17         2.67 o                         
   5   3   2        959.97        970.46        11.09 o                         
   6   3   2       6671.27       6988.43        48.43 o                         
   7   3   2        454.25        488.42        10.67 o                         
   8   3   2       1769.25       1874.89        17.71 o                         
   9   3   2        547.49        636.60        12.18 o                         
  10   3   2        244.54        275.45         9.08 o                         
  11   3   2         60.08         63.82         6.27 o                         
  12   3   2       1631.14       1558.91        21.39 o                         
  13   3   2       1267.49       1185.33        22.94 o                         
  14   3   2        181.15        181.19        13.14 o                         
  15   3   2        166.97        141.04        12.75 o                         
  16   3   2        208.35        195.03        17.19 o                         
  17   3   2        865.10        800.18        29.21 o                         
  18   3   2          2.93          7.55        13.32 o                         
  19   3   2          0.51          8.97        15.05 o                         
  20   3   2        333.02        366.90        26.85 o                         
  21   3   2        108.19        111.70        26.40 o                         
  22   3   2          6.29          3.24        29.44 o                         
   0   4   2       2934.70       2888.64        29.79 o                         
   1   4   2        398.16        385.22         4.84 o                         
   2   4   2        185.13        187.80         5.33 o                         
   3   4   2        206.48        218.99         9.05 o                         
   4   4   2        133.17        142.94         7.03 o                         
   5   4   2      10393.68      10966.86        74.10 o                         
   6   4   2       1880.26       1989.38        18.34 o                         
   7   4   2       1631.84       1874.34        18.14 o                         
   8   4   2       1170.93       1181.06        14.23 o                         
   9   4   2        149.08        151.64         6.59 o                         
  10   4   2         44.54         46.94         5.80 o                         
  11   4   2        184.66        175.70        10.08 o                         
  12   4   2         50.49         60.93         9.80 o                         
  13   4   2         43.78         31.09         9.97 o                         
  14   4   2        570.97        589.17        31.42 o                         
  15   4   2         74.90         75.38        16.68 o                         
  16   4   2        397.15        312.24        19.85 o                         
  17   4   2         41.10         25.60        15.27 o                         
  18   4   2         11.46          8.53        14.98 o                         
  19   4   2        835.29        758.32        34.16 o                         
  20   4   2        236.12        257.95        25.60 o
[truncated: 313,876 more chars]
