# Supplementary material for: Structure of a push–pull olefin prepared by ynamine hydro­boration with a borandiol ester
Source: Acta Crystallogr E Crystallogr Commun. 2020 Apr 21;76(Pt 5):710–4. doi: 10.1107/S2056989020005289 (PMC7199258; doi:10.1107/S2056989020005289)
Supplement: Supplementary file 3 [file e-76-00710-Isup3.cml]

<?xml version="1.0" ?><cml>
  <molecule id="molecule12186">
    <atomArray>
      <atom>
        <string builtin="atomId" convention="CML">atom9929</string>
        <string builtin="elementType" convention="CML">C</string>
        <float builtin="x2">27.9294365812</float>
        <float builtin="y2">8.45750544361</float>
      </atom>
      <atom>
        <string builtin="atomId" convention="CML">atom97468</string>
        <string builtin="elementType" convention="CML">C</string>
        <float builtin="x2">27.9294365812</float>
        <float builtin="y2">9.75710933241</float>
      </atom>
      <atom>
        <string builtin="atomId" convention="CML">atom23985</string>
        <string builtin="elementType" convention="CML">N</string>
        <float builtin="x2">29.0549554554</float>
        <float builtin="y2">7.80768681859</float>
      </atom>
      <atom>
        <string builtin="atomId" convention="CML">atom6616</string>
        <string builtin="elementType" convention="CML">C</string>
        <float builtin="x2">29.0549732068</float>
        <float builtin="y2">10.4071571345</float>
      </atom>
      <atom>
        <string builtin="atomId" convention="CML">atom24026</string>
        <string builtin="elementType" convention="CML">C</string>
        <float builtin="x2">30.3545593442</float>
        <float builtin="y2">7.80768681859</float>
      </atom>
      <atom>
        <string builtin="atomId" convention="CML">atom6858</string>
        <string builtin="elementType" convention="CML">C</string>
        <float builtin="x2">32.3032860264</float>
        <float builtin="y2">8.93356863608</float>
      </atom>
      <atom>
        <string builtin="atomId" convention="CML">atom89437</string>
        <string builtin="elementType" convention="CML">C</string>
        <float builtin="x2">31.0036821376</float>
        <float builtin="y2">8.93356863608</float>
      </atom>
      <atom>
        <string builtin="atomId" convention="CML">atom77252</string>
        <string builtin="elementType" convention="CML">C</string>
        <float builtin="x2">31.0037624808</float>
        <float builtin="y2">6.68401694966</float>
      </atom>
      <atom>
        <string builtin="atomId" convention="CML">atom36521</string>
        <string builtin="elementType" convention="CML">C</string>
        <float builtin="x2">32.9524891629</float>
        <float builtin="y2">7.80989876715</float>
      </atom>
      <atom>
        <string builtin="atomId" convention="CML">atom64973</string>
        <string builtin="elementType" convention="CML">C</string>
        <float builtin="x2">32.3033663696</float>
        <float builtin="y2">6.68401694966</float>
      </atom>
      <atom>
        <string builtin="atomId" convention="CML">atom30724</string>
        <string builtin="elementType" convention="CML">C</string>
        <float builtin="x2">30.1795360569</float>
        <float builtin="y2">12.3569717974</float>
      </atom>
      <atom>
        <string builtin="atomId" convention="CML">atom37188</string>
        <string builtin="elementType" convention="CML">C</string>
        <float builtin="x2">29.0539994313</float>
        <float builtin="y2">11.7069239953</float>
      </atom>
      <atom>
        <string builtin="atomId" convention="CML">atom440</string>
        <string builtin="elementType" convention="CML">C</string>
        <float builtin="x2">30.1792704245</float>
        <float builtin="y2">9.75871453767</float>
      </atom>
      <atom>
        <string builtin="atomId" convention="CML">atom20672</string>
        <string builtin="elementType" convention="CML">C</string>
        <float builtin="x2">31.3038332745</float>
        <float builtin="y2">11.7085292006</float>
      </atom>
      <atom>
        <string builtin="atomId" convention="CML">atom60218</string>
        <string builtin="elementType" convention="CML">C</string>
        <float builtin="x2">31.3048070501</float>
        <float builtin="y2">10.4087623398</float>
      </atom>
      <atom>
        <string builtin="atomId" convention="CML">atom71574</string>
        <string builtin="elementType" convention="CML">C</string>
        <float builtin="x2">29.0549554554</float>
        <float builtin="y2">6.50808292979</float>
      </atom>
      <atom>
        <string builtin="atomId" convention="CML">atom84266</string>
        <string builtin="elementType" convention="CML">C</string>
        <float builtin="x2">27.9294365812</float>
        <float builtin="y2">5.85826430477</float>
      </atom>
      <atom>
        <string builtin="atomId" convention="CML">atom37191</string>
        <string builtin="elementType" convention="CML">C</string>
        <float builtin="x2">30.1804743297</float>
        <float builtin="y2">5.85826430477</float>
      </atom>
      <atom>
        <string builtin="atomId" convention="CML">atom54282</string>
        <string builtin="elementType" convention="CML">B</string>
        <float builtin="x2">26.8038999556</float>
        <float builtin="y2">10.4071571345</float>
      </atom>
      <atom>
        <string builtin="atomId" convention="CML">atom47863</string>
        <string builtin="elementType" convention="CML">C</string>
        <float builtin="x2">25.3963530211</float>
        <float builtin="y2">11.9712013983</float>
      </atom>
      <atom>
        <string builtin="atomId" convention="CML">atom73513</string>
        <string builtin="elementType" convention="CML">C</string>
        <float builtin="x2">24.7457519868</float>
        <float builtin="y2">10.8447068691</float>
      </atom>
      <atom>
        <string builtin="atomId" convention="CML">atom6463</string>
        <string builtin="elementType" convention="CML">O</string>
        <float builtin="x2">25.6158648338</float>
        <float builtin="y2">9.87847432629</float>
      </atom>
      <atom>
        <string builtin="atomId" convention="CML">atom2187</string>
        <string builtin="elementType" convention="CML">O</string>
        <float builtin="x2">26.668112425</float>
        <float builtin="y2">11.7004068045</float>
      </atom>
      <atom>
        <string builtin="atomId" convention="CML">atom69537</string>
        <string builtin="elementType" convention="CML">C</string>
        <float builtin="x2">24.7454812163</float>
        <float builtin="y2">13.0997104795</float>
      </atom>
      <atom>
        <string builtin="atomId" convention="CML">atom93417</string>
        <string builtin="elementType" convention="CML">C</string>
        <float builtin="x2">23.4427276664</float>
        <float builtin="y2">13.0995075227</float>
      </atom>
      <atom>
        <string builtin="atomId" convention="CML">atom82777</string>
        <string builtin="elementType" convention="CML">C</string>
        <float builtin="x2">22.7921266322</float>
        <float builtin="y2">11.9730129936</float>
      </atom>
      <atom>
        <string builtin="atomId" convention="CML">atom34046</string>
        <string builtin="elementType" convention="CML">C</string>
        <float builtin="x2">23.442998437</float>
        <float builtin="y2">10.8445039123</float>
      </atom>
    </atomArray>
    <bondArray>
      <bond>
        <string builtin="atomRef" convention="CML">atom23985</string>
        <string builtin="atomRef" convention="CML">atom71574</string>
        <string builtin="order" convention="CML">1</string>
      </bond>
      <bond>
        <string builtin="atomRef" convention="CML">atom24026</string>
        <string builtin="atomRef" convention="CML">atom77252</string>
        <string builtin="order" convention="CML">1</string>
      </bond>
      <bond>
        <string builtin="atomRef" convention="CML">atom6463</string>
        <string builtin="atomRef" convention="CML">atom54282</string>
        <string builtin="order" convention="CML">1</string>
      </bond>
      <bond>
        <string builtin="atomRef" convention="CML">atom97468</string>
        <string builtin="atomRef" convention="CML">atom6616</string>
        <string builtin="order" convention="CML">1</string>
      </bond>
      <bond>
        <string builtin="atomRef" convention="CML">atom2187</string>
        <string builtin="atomRef" convention="CML">atom47863</string>
        <string builtin="order" convention="CML">1</string>
      </bond>
      <bond>
        <string builtin="atomRef" convention="CML">atom54282</string>
        <string builtin="atomRef" convention="CML">atom2187</string>
        <string builtin="order" convention="CML">1</string>
      </bond>
      <bond>
        <string builtin="atomRef" convention="CML">atom89437</string>
        <string builtin="atomRef" convention="CML">atom24026</string>
        <string builtin="order" convention="CML">2</string>
      </bond>
      <bond>
        <string builtin="atomRef" convention="CML">atom30724</string>
        <string builtin="atomRef" convention="CML">atom37188</string>
        <string builtin="order" convention="CML">1</string>
      </bond>
      <bond>
        <string builtin="atomRef" convention="CML">atom47863</string>
        <string builtin="atomRef" convention="CML">atom73513</string>
        <string builtin="order" convention="CML">2</string>
      </bond>
      <bond>
        <string builtin="atomRef" convention="CML">atom440</string>
        <string builtin="atomRef" convention="CML">atom60218</string>
        <string builtin="order" convention="CML">2</string>
      </bond>
      <bond>
        <string builtin="atomRef" convention="CML">atom6858</string>
        <string builtin="atomRef" convention="CML">atom89437</string>
        <string builtin="order" convention="CML">1</string>
      </bond>
      <bond>
        <string builtin="atomRef" convention="CML">atom71574</string>
        <string builtin="atomRef" convention="CML">atom84266</string>
        <string builtin="order" convention="CML">1</string>
      </bond>
      <bond>
        <string builtin="atomRef" convention="CML">atom6858</string>
        <string builtin="atomRef" convention="CML">atom36521</string>
        <string builtin="order" convention="CML">2</string>
      </bond>
      <bond>
        <string builtin="atomRef" convention="CML">atom9929</string>
        <string builtin="atomRef" convention="CML">atom97468</string>
        <string builtin="order" convention="CML">2</string>
      </bond>
      <bond>
        <string builtin="atomRef" convention="CML">atom6616</string>
        <string builtin="atomRef" convention="CML">atom440</string>
        <string builtin="order" convention="CML">1</string>
      </bond>
      <bond>
        <string builtin="atomRef" convention="CML">atom69537</string>
        <string builtin="atomRef" convention="CML">atom93417</string>
        <string builtin="order" convention="CML">2</string>
      </bond>
      <bond>
        <string builtin="atomRef" convention="CML">atom47863</string>
        <string builtin="atomRef" convention="CML">atom69537</string>
        <string builtin="order" convention="CML">1</string>
      </bond>
      <bond>
        <string builtin="atomRef" convention="CML">atom36521</string>
        <string builtin="atomRef" convention="CML">atom64973</string>
        <string builtin="order" convention="CML">1</string>
      </bond>
      <bond>
        <string builtin="atomRef" convention="CML">atom93417</string>
        <string builtin="atomRef" convention="CML">atom82777</string>
        <string builtin="order" convention="CML">1</string>
      </bond>
      <bond>
        <string builtin="atomRef" convention="CML">atom73513</string>
        <string builtin="atomRef" convention="CML">atom34046</string>
        <string builtin="order" convention="CML">1</string>
      </bond>
      <bond>
        <string builtin="atomRef" convention="CML">atom82777</string>
        <string builtin="atomRef" convention="CML">atom34046</string>
        <string builtin="order" convention="CML">2</string>
      </bond>
      <bond>
        <string builtin="atomRef" convention="CML">atom71574</string>
        <string builtin="atomRef" convention="CML">atom37191</string>
        <string builtin="order" convention="CML">1</string>
      </bond>
      <bond>
        <string builtin="atomRef" convention="CML">atom23985</string>
        <string builtin="atomRef" convention="CML">atom24026</string>
        <string builtin="order" convention="CML">1</string>
      </bond>
      <bond>
        <string builtin="atomRef" convention="CML">atom37188</string>
        <string builtin="atomRef" convention="CML">atom6616</string>
        <string builtin="order" convention="CML">2</string>
      </bond>
      <bond>
        <string builtin="atomRef" convention="CML">atom30724</string>
        <string builtin="atomRef" convention="CML">atom20672</string>
        <string builtin="order" convention="CML">2</string>
      </bond>
      <bond>
        <string builtin="atomRef" convention="CML">atom77252</string>
        <string builtin="atomRef" convention="CML">atom64973</string>
        <string builtin="order" convention="CML">2</string>
      </bond>
      <bond>
        <string builtin="atomRef" convention="CML">atom97468</string>
        <string builtin="atomRef" convention="CML">atom54282</string>
        <string builtin="order" convention="CML">1</string>
      </bond>
      <bond>
        <string builtin="atomRef" convention="CML">atom20672</string>
        <string builtin="atomRef" convention="CML">atom60218</string>
        <string builtin="order" convention="CML">1</string>
      </bond>
      <bond>
        <string builtin="atomRef" convention="CML">atom9929</string>
        <string builtin="atomRef" convention="CML">atom23985</string>
        <string builtin="order" convention="CML">1</string>
      </bond>
      <bond>
        <string builtin="atomRef" convention="CML">atom73513</string>
        <string builtin="atomRef" convention="CML">atom6463</string>
        <string builtin="order" convention="CML">1</string>
      </bond>
    </bondArray>
  </molecule>
</cml>
